# Supplementary material for: Whole genome resequencing of black Angus and Holstein cattle for SNP and CNV discovery
Source: BMC Genomics. 2011 Nov 15;12:559. doi: 10.1186/1471-2164-12-559 (PMC3229636; doi:10.1186/1471-2164-12-559)
Supplement: Additional file 1 — Annotated Holstein SNPs. Tab-delimited text file of Holstein SNPs identified and annotated in this work. Intergenic and intronic SNPs were removed to reduce the size of the file. [file 1471-2164-12-559-S1.ZIP]

Archive with 1 entries (1 files):
- Holstein_SNPs_partial.txt
