# Supplementary material for: Whole genome resequencing of black Angus and Holstein cattle for SNP and CNV discovery
Source: BMC Genomics. 2011 Nov 15;12:559. doi: 10.1186/1471-2164-12-559 (PMC3229636; doi:10.1186/1471-2164-12-559)
Supplement: Additional file 1 — Annotated Holstein SNPs. Tab-delimited text file of Holstein SNPs identified and annotated in this work. Intergenic and intronic SNPs were removed to reduce the size of the file. [file 1471-2164-12-559-S1.ZIP › Holstein_SNPs_partial.txt]

Functional_Class	Chromosome	Chromosome_Position	Chromosome_Strand	Chromosome_Reference	Chromosome_Reads	Gene_Description	Ensembl_Gene_ID	Entrez_Gene_Name	Entrez_Gene_ID	Ensembl_Transcript_ID	Transcript_SNP_Position	Transcript_SNP_Reference	Transcript_SNP_Reads	Transcript_To_Chromosome_Strand	Ensembl_Protein_ID	UniProt_ID	Amino_Acid_Position	Overlapping_Protein_Domains	Overlapping_Protein_Features	Amino_Acid_Reference	Amino_Acid_Reads	Amino_Acids_In_Orthologues	Alignment_Score_Change	C_blosum	C_ident	Context_Conservation	Orthologue_Species	Gene_Ontology	Model_Annotations	Ref_SNPs	Is_Fully_Known
UPSTREAM	1	33247	forward	C	M	.	ENSBTAG00000039257	.	.	ENSBTAT00000052762	.	C	A	forward	.	.	.	.	.	.	.	.	.	.	.	.	.	.	.	.	no
UPSTREAM	1	33278	forward	C	T	.	ENSBTAG00000039257	.	.	ENSBTAT00000052762	.	C	T	forward	.	.	.	.	.	.	.	.	.	.	.	.	.	.	.	rs43149503	yes
UPSTREAM	1	33376	forward	G	R	.	ENSBTAG00000039257	.	.	ENSBTAT00000052762	.	G	A	forward	.	.	.	.	.	.	.	.	.	.	.	.	.	.	.	rs43149505	yes
UPSTREAM	1	33749	forward	G	Y	.	ENSBTAG00000039257	.	.	ENSBTAT00000052762	.	G	C	forward	.	.	.	.	.	.	.	.	.	.	.	.	.	.	.	rs43149527	no
UPSTREAM	1	33815	forward	G	R	.	ENSBTAG00000039257	.	.	ENSBTAT00000052762	.	G	A	forward	.	.	.	.	.	.	.	.	.	.	.	.	.	.	.	rs43149529	yes
UPSTREAM	1	34127	forward	G	K	.	ENSBTAG00000039257	.	.	ENSBTAT00000052762	.	G	T	forward	.	.	.	.	.	.	.	.	.	.	.	.	.	.	.	.	no
UPSTREAM	1	34148	forward	G	R	.	ENSBTAG00000039257	.	.	ENSBTAT00000052762	.	G	A	forward	.	.	.	.	.	.	.	.	.	.	.	.	.	.	.	.	no
UPSTREAM	1	34180	forward	A	W	.	ENSBTAG00000039257	.	.	ENSBTAT00000052762	.	A	T	forward	.	.	.	.	.	.	.	.	.	.	.	.	.	.	.	.	no
UPSTREAM	1	34528	forward	G	R	.	ENSBTAG00000039257	.	.	ENSBTAT00000052762	.	G	A	forward	.	.	.	.	.	.	.	.	.	.	.	.	.	.	.	rs43150255	yes
UPSTREAM	1	35630	forward	T	W	.	ENSBTAG00000039257	.	.	ENSBTAT00000052762	.	T	A	forward	.	.	.	.	.	.	.	.	.	.	.	.	.	.	.	.	no
UPSTREAM	1	37112	forward	A	R	.	ENSBTAG00000039257	.	.	ENSBTAT00000052762	.	A	G	forward	.	.	.	.	.	.	.	.	.	.	.	.	.	.	.	.	no
UPSTREAM	1	41134	forward	G	R	.	ENSBTAG00000038953	.	.	ENSBTAT00000057271	.	G	A	forward	.	.	.	.	.	.	.	.	.	.	.	.	.	.	.	.	no
UPSTREAM	1	41154	forward	C	Y	.	ENSBTAG00000038953	.	.	ENSBTAT00000057271	.	C	T	forward	.	.	.	.	.	.	.	.	.	.	.	.	.	.	.	.	no
WITHIN_NON_CODING_GENE	1	41932	forward	T	Y	.	ENSBTAG00000038953	.	.	ENSBTAT00000057271	.	T	C	forward	.	.	.	.	.	.	.	.	.	.	.	.	.	.	.	.	no
WITHIN_NON_CODING_GENE	1	41962	forward	C	Y	.	ENSBTAG00000038953	.	.	ENSBTAT00000057271	.	C	T	forward	.	.	.	.	.	.	.	.	.	.	.	.	.	.	.	.	no
DOWNSTREAM	1	42289	forward	C	M	.	ENSBTAG00000039257	.	.	ENSBTAT00000052762	.	C	A	forward	.	.	.	.	.	.	.	.	.	.	.	.	.	.	.	.	no
DOWNSTREAM	1	42784	forward	A	R	.	ENSBTAG00000039257	.	.	ENSBTAT00000052762	.	A	G	forward	.	.	.	.	.	.	.	.	.	.	.	.	.	.	.	.	no
DOWNSTREAM	1	43110	forward	G	R	.	ENSBTAG00000039257	.	.	ENSBTAT00000052762	.	G	A	forward	.	.	.	.	.	.	.	.	.	.	.	.	.	.	.	.	no
DOWNSTREAM	1	43142	forward	A	R	.	ENSBTAG00000039257	.	.	ENSBTAT00000052762	.	A	G	forward	.	.	.	.	.	.	.	.	.	.	.	.	.	.	.	.	no
DOWNSTREAM	1	43148	forward	A	R	.	ENSBTAG00000039257	.	.	ENSBTAT00000052762	.	A	G	forward	.	.	.	.	.	.	.	.	.	.	.	.	.	.	.	.	no
DOWNSTREAM	1	43156	forward	G	R	.	ENSBTAG00000039257	.	.	ENSBTAT00000052762	.	G	A	forward	.	.	.	.	.	.	.	.	.	.	.	.	.	.	.	.	no
DOWNSTREAM	1	45570	forward	T	K	.	ENSBTAG00000038953	.	.	ENSBTAT00000057271	.	T	G	forward	.	.	.	.	.	.	.	.	.	.	.	.	.	.	.	rs43060606	yes
DOWNSTREAM	1	46081	forward	A	R	.	ENSBTAG00000038953	.	.	ENSBTAT00000057271	.	A	G	forward	.	.	.	.	.	.	.	.	.	.	.	.	.	.	.	rs43060590	yes
DOWNSTREAM	1	46436	forward	T	W	.	ENSBTAG00000038953	.	.	ENSBTAT00000057271	.	T	A	forward	.	.	.	.	.	.	.	.	.	.	.	.	.	.	.	.	no
DOWNSTREAM	1	46914	forward	C	Y	.	ENSBTAG00000038953	.	.	ENSBTAT00000057271	.	C	T	forward	.	.	.	.	.	.	.	.	.	.	.	.	.	.	.	rs43060582	yes
UPSTREAM	1	47795	forward	T	W	.	ENSBTAG00000006858	.	.	ENSBTAT00000051913	.	T	A	forward	ENSBTAP00000050332	.	.	.	.	.	.	.	.	.	.	.	.	[GO:0007154]:cell	communication;[GO:0016020]:membrane	.	rs43060564	yes
UPSTREAM	1	48265	forward	C	Y	.	ENSBTAG00000006858	.	.	ENSBTAT00000051913	.	C	T	forward	ENSBTAP00000050332	.	.	.	.	.	.	.	.	.	.	.	.	[GO:0007154]:cell	communication;[GO:0016020]:membrane	.	.	no
UPSTREAM	1	49532	forward	T	W	.	ENSBTAG00000006858	.	.	ENSBTAT00000051913	.	T	A	forward	ENSBTAP00000050332	.	.	.	.	.	.	.	.	.	.	.	.	[GO:0007154]:cell	communication;[GO:0016020]:membrane	.	.	no
UPSTREAM	1	49593	forward	A	R	.	ENSBTAG00000006858	.	.	ENSBTAT00000051913	.	A	G	forward	ENSBTAP00000050332	.	.	.	.	.	.	.	.	.	.	.	.	[GO:0007154]:cell	communication;[GO:0016020]:membrane	.	rs43060543	yes
UPSTREAM	1	49930	forward	A	R	.	ENSBTAG00000006858	.	.	ENSBTAT00000051913	.	A	G	forward	ENSBTAP00000050332	.	.	.	.	.	.	.	.	.	.	.	.	[GO:0007154]:cell	communication;[GO:0016020]:membrane	.	.	no
UPSTREAM	1	50904	forward	G	R	.	ENSBTAG00000006858	.	.	ENSBTAT00000051913	.	G	A	forward	ENSBTAP00000050332	.	.	.	.	.	.	.	.	.	.	.	.	[GO:0007154]:cell	communication;[GO:0016020]:membrane	.	.	no
UPSTREAM	1	50955	forward	G	R	.	ENSBTAG00000006858	.	.	ENSBTAT00000051913	.	G	A	forward	ENSBTAP00000050332	.	.	.	.	.	.	.	.	.	.	.	.	[GO:0007154]:cell	communication;[GO:0016020]:membrane	.	.	no
NON_SYNONYMOUS_CODING	1	55091	forward	G	R	.	ENSBTAG00000006858	.	.	ENSBTAT00000051913	926	G	A	forward	ENSBTAP00000050332	.	309	Superfamily	.	R	K	YFFFSN	0.2	-0.4	0.0	29.8	Canis_familiaris;Rattus_norvegicus;Mus_musculus;Rattus_norvegicus;Gallus_gallus;Xenopus_tropicalis	[GO:0007154]:cell	communication;[GO:0016020]:membrane	.	.	no
DOWNSTREAM	1	55422	forward	C	G	.	ENSBTAG00000006858	.	.	ENSBTAT00000051913	.	C	G	forward	ENSBTAP00000050332	.	.	.	.	.	.	.	.	.	.	.	.	[GO:0007154]:cell	communication;[GO:0016020]:membrane	.	.	no
DOWNSTREAM	1	55433	forward	T	Y	.	ENSBTAG00000006858	.	.	ENSBTAT00000051913	.	T	C	forward	ENSBTAP00000050332	.	.	.	.	.	.	.	.	.	.	.	.	[GO:0007154]:cell	communication;[GO:0016020]:membrane	.	.	no
DOWNSTREAM	1	55439	forward	G	R	.	ENSBTAG00000006858	.	.	ENSBTAT00000051913	.	G	A	forward	ENSBTAP00000050332	.	.	.	.	.	.	.	.	.	.	.	.	[GO:0007154]:cell	communication;[GO:0016020]:membrane	.	.	no
DOWNSTREAM	1	55463	forward	C	Y	.	ENSBTAG00000006858	.	.	ENSBTAT00000051913	.	C	T	forward	ENSBTAP00000050332	.	.	.	.	.	.	.	.	.	.	.	.	[GO:0007154]:cell	communication;[GO:0016020]:membrane	.	.	no
DOWNSTREAM	1	55861	forward	A	W	.	ENSBTAG00000006858	.	.	ENSBTAT00000051913	.	A	T	forward	ENSBTAP00000050332	.	.	.	.	.	.	.	.	.	.	.	.	[GO:0007154]:cell	communication;[GO:0016020]:membrane	.	.	no
DOWNSTREAM	1	55879	forward	G	R	.	ENSBTAG00000006858	.	.	ENSBTAT00000051913	.	G	A	forward	ENSBTAP00000050332	.	.	.	.	.	.	.	.	.	.	.	.	[GO:0007154]:cell	communication;[GO:0016020]:membrane	.	.	no
DOWNSTREAM	1	56096	forward	C	Y	.	ENSBTAG00000006858	.	.	ENSBTAT00000051913	.	C	T	forward	ENSBTAP00000050332	.	.	.	.	.	.	.	.	.	.	.	.	[GO:0007154]:cell	communication;[GO:0016020]:membrane	.	.	no
DOWNSTREAM	1	56099	forward	C	Y	.	ENSBTAG00000006858	.	.	ENSBTAT00000051913	.	C	T	forward	ENSBTAP00000050332	.	.	.	.	.	.	.	.	.	.	.	.	[GO:0007154]:cell	communication;[GO:0016020]:membrane	.	.	no
DOWNSTREAM	1	56295	forward	A	R	.	ENSBTAG00000006858	.	.	ENSBTAT00000051913	.	A	G	forward	ENSBTAP00000050332	.	.	.	.	.	.	.	.	.	.	.	.	[GO:0007154]:cell	communication;[GO:0016020]:membrane	.	.	no
DOWNSTREAM	1	56344	forward	A	R	.	ENSBTAG00000006858	.	.	ENSBTAT00000051913	.	A	G	forward	ENSBTAP00000050332	.	.	.	.	.	.	.	.	.	.	.	.	[GO:0007154]:cell	communication;[GO:0016020]:membrane	.	.	no
DOWNSTREAM	1	56533	forward	C	M	.	ENSBTAG00000006858	.	.	ENSBTAT00000051913	.	C	A	forward	ENSBTAP00000050332	.	.	.	.	.	.	.	.	.	.	.	.	[GO:0007154]:cell	communication;[GO:0016020]:membrane	.	.	no
DOWNSTREAM	1	56764	forward	T	Y	.	ENSBTAG00000006858	.	.	ENSBTAT00000051913	.	T	C	forward	ENSBTAP00000050332	.	.	.	.	.	.	.	.	.	.	.	.	[GO:0007154]:cell	communication;[GO:0016020]:membrane	.	.	no
DOWNSTREAM	1	56789	forward	T	K	.	ENSBTAG00000006858	.	.	ENSBTAT00000051913	.	T	G	forward	ENSBTAP00000050332	.	.	.	.	.	.	.	.	.	.	.	.	[GO:0007154]:cell	communication;[GO:0016020]:membrane	.	.	no
DOWNSTREAM	1	56807	forward	T	Y	.	ENSBTAG00000006858	.	.	ENSBTAT00000051913	.	T	C	forward	ENSBTAP00000050332	.	.	.	.	.	.	.	.	.	.	.	.	[GO:0007154]:cell	communication;[GO:0016020]:membrane	.	.	no
DOWNSTREAM	1	57187	forward	T	K	.	ENSBTAG00000006858	.	.	ENSBTAT00000051913	.	T	G	forward	ENSBTAP00000050332	.	.	.	.	.	.	.	.	.	.	.	.	[GO:0007154]:cell	communication;[GO:0016020]:membrane	.	.	no
DOWNSTREAM	1	57196	forward	G	R	.	ENSBTAG00000006858	.	.	ENSBTAT00000051913	.	G	A	forward	ENSBTAP00000050332	.	.	.	.	.	.	.	.	.	.	.	.	[GO:0007154]:cell	communication;[GO:0016020]:membrane	.	.	no
DOWNSTREAM	1	57225	forward	T	Y	.	ENSBTAG00000006858	.	.	ENSBTAT00000051913	.	T	C	forward	ENSBTAP00000050332	.	.	.	.	.	.	.	.	.	.	.	.	[GO:0007154]:cell	communication;[GO:0016020]:membrane	.	.	no
DOWNSTREAM	1	58169	forward	C	Y	.	ENSBTAG00000006858	.	.	ENSBTAT00000051913	.	C	T	forward	ENSBTAP00000050332	.	.	.	.	.	.	.	.	.	.	.	.	[GO:0007154]:cell	communication;[GO:0016020]:membrane	.	.	no
DOWNSTREAM	1	59251	forward	G	K	.	ENSBTAG00000006858	.	.	ENSBTAT00000051913	.	G	T	forward	ENSBTAP00000050332	.	.	.	.	.	.	.	.	.	.	.	.	[GO:0007154]:cell	communication;[GO:0016020]:membrane	.	.	no
DOWNSTREAM	1	59366	forward	A	R	.	ENSBTAG00000006858	.	.	ENSBTAT00000051913	.	A	G	forward	ENSBTAP00000050332	.	.	.	.	.	.	.	.	.	.	.	.	[GO:0007154]:cell	communication;[GO:0016020]:membrane	.	.	no
DOWNSTREAM	1	60530	forward	C	Y	.	ENSBTAG00000035349	.	.	ENSBTAT00000057220	.	G	A	reverse	ENSBTAP00000049693	.	.	.	.	.	.	.	.	.	.	.	.	[GO:0007154]:cell	communication;[GO:0016020]:membrane	.	.	no
DOWNSTREAM	1	60665	forward	C	S	.	ENSBTAG00000035349	.	.	ENSBTAT00000057220	.	G	C	reverse	ENSBTAP00000049693	.	.	.	.	.	.	.	.	.	.	.	.	[GO:0007154]:cell	communication;[GO:0016020]:membrane	.	.	no
DOWNSTREAM	1	60667	forward	T	Y	.	ENSBTAG00000035349	.	.	ENSBTAT00000057220	.	A	G	reverse	ENSBTAP00000049693	.	.	.	.	.	.	.	.	.	.	.	.	[GO:0007154]:cell	communication;[GO:0016020]:membrane	.	.	no
DOWNSTREAM	1	60749	forward	T	Y	.	ENSBTAG00000035349	.	.	ENSBTAT00000057220	.	A	G	reverse	ENSBTAP00000049693	.	.	.	.	.	.	.	.	.	.	.	.	[GO:0007154]:cell	communication;[GO:0016020]:membrane	.	.	no
NON_SYNONYMOUS_CODING	1	61185	forward	T	Y	.	ENSBTAG00000035349	.	.	ENSBTAT00000057220	935	A	G	reverse	ENSBTAP00000049693	.	312	.	.	H	R	.	.	.	.	.	.	[GO:0007154]:cell	communication;[GO:0016020]:membrane	.	.	no
SYNONYMOUS_CODING	1	61679	forward	G	A	.	ENSBTAG00000035349	LOC518213	518213	ENSBTAT00000056519	942	C	T	reverse	ENSBTAP00000049037	.	314	.	.	.	.	.	.	.	.	.	.	[GO:0007154]:cell	communication;[GO:0016020]:membrane	.	.	no
NON_SYNONYMOUS_CODING	1	62033	forward	A	M	.	ENSBTAG00000035349	LOC518213	518213	ENSBTAT00000056519	796	T	G	reverse	ENSBTAP00000049037	.	266	pfscan	IPR017452	GPCR_Rhodpsn_supfam;Superfamily;Pfam	IPR000276	7TM_GPCR_Rhodpsn;Pfam	IPR000276	GPCR_Rhodpsn	.	C	G	GGGGGGGGGGGGDDGGGDCGDGGGGGDGGGGGGDDSSA	6.5	-0.3	2.6	53.7	Vicugna_pacos;Sus_scrofa;Equus_caballus;Pteropus_vampyrus;Pteropus_vampyrus;Pteropus_vampyrus;Macaca_mulatta;Pteropus_vampyrus;Microcebus_murinus;Canis_familiaris;Pteropus_vampyrus;Pteropus_vampyrus;Loxodonta_africana;Tarsius_syrichta;Loxodonta_africana;Oryctolagus_cuniculus;Dasypus_novemcinctus;Spermophilus_tridecemlineatus;Loxodonta_africana;Sorex_araneus;Procavia_capensis;Erinaceus_europaeus;Sorex_araneus;Sorex_araneus;Sorex_araneus;Cavia_porcellus;Echinops_telfairi;Mus_musculus;Rattus_norvegicus;Mus_musculus;Rattus_norvegicus;Mus_musculus;Dipodomys_ordii;Monodelphis_domestica;Macropus_eugenii;Gallus_gallus;Meleagris_gallopavo;Xenopus_tropicalis	[GO:0007154]:cell	communication;[GO:0016020]:membrane	.	.	no
SYNONYMOUS_CODING	1	62109	forward	A	R	.	ENSBTAG00000035349	.	.	ENSBTAT00000057220	714	T	C	reverse	ENSBTAP00000049693	.	238	pfscan	IPR017452	GPCR_Rhodpsn_supfam;Superfamily;Pfam	IPR000276	7TM_GPCR_Rhodpsn;Pfam	IPR000276	GPCR_Rhodpsn;Prints	.	.	.	.	.	.	.	.	.	[GO:0007154]:cell	communication;[GO:0016020]:membrane	.	.	no
NON_SYNONYMOUS_CODING	1	62506	forward	C	M	.	ENSBTAG00000035349	LOC518213	518213	ENSBTAT00000056519	323	G	T	reverse	ENSBTAP00000049037	.	108	pfscan	IPR017452	GPCR_Rhodpsn_supfam;Superfamily;Pfam	IPR000276	7TM_GPCR_Rhodpsn;Pfam	IPR000276	GPCR_Rhodpsn;Prints	.	C	F	SSSSSSSSSSSSTSSFFA	-0.1	-0.1	0.0	68.7	Sus_scrofa;Equus_caballus;Macaca_mulatta;Canis_familiaris;Loxodonta_africana;Loxodonta_africana;Oryctolagus_cuniculus;Loxodonta_africana;Cavia_porcellus;Mus_musculus;Rattus_norvegicus;Mus_musculus;Rattus_norvegicus;Mus_musculus;Monodelphis_domestica;Gallus_gallus;Meleagris_gallopavo;Xenopus_tropicalis	[GO:0007154]:cell	communication;[GO:0016020]:membrane	.	.	no
NON_SYNONYMOUS_CODING	1	62614	forward	T	Y	.	ENSBTAG00000035349	LOC518213	518213	ENSBTAT00000056519	215	A	G	reverse	ENSBTAP00000049037	.	72	pfscan	IPR017452	GPCR_Rhodpsn_supfam;Superfamily;Pfam	IPR000276	7TM_GPCR_Rhodpsn;Pfam	IPR000276	GPCR_Rhodpsn	.	D	G	DDDDDDDDDDDDDDDDDD	-7.0	1.0	100.0	83.8	Sus_scrofa;Equus_caballus;Macaca_mulatta;Canis_familiaris;Loxodonta_africana;Loxodonta_africana;Oryctolagus_cuniculus;Loxodonta_africana;Cavia_porcellus;Mus_musculus;Rattus_norvegicus;Mus_musculus;Rattus_norvegicus;Mus_musculus;Monodelphis_domestica;Gallus_gallus;Meleagris_gallopavo;Xenopus_tropicalis	[GO:0007154]:cell	communication;[GO:0016020]:membrane	.	.	no
NON_SYNONYMOUS_CODING	1	62616	forward	T	Y	.	ENSBTAG00000035349	LOC518213	518213	ENSBTAT00000056519	213	A	G	reverse	ENSBTAP00000049037	.	71	pfscan	IPR017452	GPCR_Rhodpsn_supfam;Superfamily;Pfam	IPR000276	7TM_GPCR_Rhodpsn;Pfam	IPR000276	GPCR_Rhodpsn	.	I	M	ITIVIIVIVIIITIIIIL	-2.3	0.8	66.7	75.2	Sus_scrofa;Equus_caballus;Macaca_mulatta;Canis_familiaris;Loxodonta_africana;Loxodonta_africana;Oryctolagus_cuniculus;Loxodonta_africana;Cavia_porcellus;Mus_musculus;Rattus_norvegicus;Mus_musculus;Rattus_norvegicus;Mus_musculus;Monodelphis_domestica;Gallus_gallus;Meleagris_gallopavo;Xenopus_tropicalis	[GO:0007154]:cell	communication;[GO:0016020]:membrane	.	.	no
SYNONYMOUS_CODING	1	62625	forward	T	Y	.	ENSBTAG00000035349	.	.	ENSBTAT00000057220	198	A	G	reverse	ENSBTAP00000049693	.	66	pfscan	IPR017452	GPCR_Rhodpsn_supfam;Superfamily;Pfam	IPR000276	7TM_GPCR_Rhodpsn;Pfam	IPR000276	GPCR_Rhodpsn	.	.	.	.	.	.	.	.	.	[GO:0007154]:cell	communication;[GO:0016020]:membrane	.	.	no
SYNONYMOUS_CODING	1	62664	forward	A	R	.	ENSBTAG00000035349	.	.	ENSBTAT00000057220	159	T	C	reverse	ENSBTAP00000049693	.	53	pfscan	IPR017452	GPCR_Rhodpsn_supfam;Superfamily;Pfam	IPR000276	7TM_GPCR_Rhodpsn;Pfam	IPR000276	GPCR_Rhodpsn;Prints	.	.	.	.	.	.	.	.	.	[GO:0007154]:cell	communication;[GO:0016020]:membrane	.	.	no
UPSTREAM	1	62905	forward	G	R	.	ENSBTAG00000035349	.	.	ENSBTAT00000057220	.	C	T	reverse	ENSBTAP00000049693	.	.	.	.	.	.	.	.	.	.	.	.	[GO:0007154]:cell	communication;[GO:0016020]:membrane	.	.	no
UPSTREAM	1	63222	forward	C	M	.	ENSBTAG00000035349	.	.	ENSBTAT00000057220	.	G	T	reverse	ENSBTAP00000049693	.	.	.	.	.	.	.	.	.	.	.	.	[GO:0007154]:cell	communication;[GO:0016020]:membrane	.	.	no
UPSTREAM	1	64077	forward	A	R	.	ENSBTAG00000035349	.	.	ENSBTAT00000057220	.	T	C	reverse	ENSBTAP00000049693	.	.	.	.	.	.	.	.	.	.	.	.	[GO:0007154]:cell	communication;[GO:0016020]:membrane	.	.	no
UPSTREAM	1	64627	forward	C	Y	.	ENSBTAG00000035349	.	.	ENSBTAT00000057220	.	G	A	reverse	ENSBTAP00000049693	.	.	.	.	.	.	.	.	.	.	.	.	[GO:0007154]:cell	communication;[GO:0016020]:membrane	.	.	no
UPSTREAM	1	64630	forward	T	Y	.	ENSBTAG00000035349	.	.	ENSBTAT00000057220	.	A	G	reverse	ENSBTAP00000049693	.	.	.	.	.	.	.	.	.	.	.	.	[GO:0007154]:cell	communication;[GO:0016020]:membrane	.	.	no
UPSTREAM	1	66285	forward	C	Y	.	ENSBTAG00000035349	.	.	ENSBTAT00000057220	.	G	A	reverse	ENSBTAP00000049693	.	.	.	.	.	.	.	.	.	.	.	.	[GO:0007154]:cell	communication;[GO:0016020]:membrane	.	rs43167702	yes
UPSTREAM	1	66298	forward	T	Y	.	ENSBTAG00000035349	.	.	ENSBTAT00000057220	.	A	G	reverse	ENSBTAP00000049693	.	.	.	.	.	.	.	.	.	.	.	.	[GO:0007154]:cell	communication;[GO:0016020]:membrane	.	.	no
UPSTREAM	1	66337	forward	A	M	.	ENSBTAG00000035349	.	.	ENSBTAT00000057220	.	T	G	reverse	ENSBTAP00000049693	.	.	.	.	.	.	.	.	.	.	.	.	[GO:0007154]:cell	communication;[GO:0016020]:membrane	.	.	no
UPSTREAM	1	66370	forward	T	Y	.	ENSBTAG00000035349	.	.	ENSBTAT00000057220	.	A	G	reverse	ENSBTAP00000049693	.	.	.	.	.	.	.	.	.	.	.	.	[GO:0007154]:cell	communication;[GO:0016020]:membrane	.	.	no
UPSTREAM	1	66489	forward	C	M	.	ENSBTAG00000035349	.	.	ENSBTAT00000057220	.	G	T	reverse	ENSBTAP00000049693	.	.	.	.	.	.	.	.	.	.	.	.	[GO:0007154]:cell	communication;[GO:0016020]:membrane	.	.	no
UPSTREAM	1	66814	forward	T	Y	.	ENSBTAG00000035349	.	.	ENSBTAT00000057220	.	A	G	reverse	ENSBTAP00000049693	.	.	.	.	.	.	.	.	.	.	.	.	[GO:0007154]:cell	communication;[GO:0016020]:membrane	.	.	no
UPSTREAM	1	66824	forward	A	W	.	ENSBTAG00000035349	.	.	ENSBTAT00000057220	.	T	A	reverse	ENSBTAP00000049693	.	.	.	.	.	.	.	.	.	.	.	.	[GO:0007154]:cell	communication;[GO:0016020]:membrane	.	.	no
UPSTREAM	1	66832	forward	T	Y	.	ENSBTAG00000035349	.	.	ENSBTAT00000057220	.	A	G	reverse	ENSBTAP00000049693	.	.	.	.	.	.	.	.	.	.	.	.	[GO:0007154]:cell	communication;[GO:0016020]:membrane	.	.	no
UPSTREAM	1	66885	forward	A	M	.	ENSBTAG00000035349	.	.	ENSBTAT00000057220	.	T	G	reverse	ENSBTAP00000049693	.	.	.	.	.	.	.	.	.	.	.	.	[GO:0007154]:cell	communication;[GO:0016020]:membrane	.	.	no
UPSTREAM	1	66984	forward	C	M	.	ENSBTAG00000035349	.	.	ENSBTAT00000057220	.	G	T	reverse	ENSBTAP00000049693	.	.	.	.	.	.	.	.	.	.	.	.	[GO:0007154]:cell	communication;[GO:0016020]:membrane	.	.	no
UPSTREAM	1	66995	forward	A	R	.	ENSBTAG00000035349	.	.	ENSBTAT00000057220	.	T	C	reverse	ENSBTAP00000049693	.	.	.	.	.	.	.	.	.	.	.	.	[GO:0007154]:cell	communication;[GO:0016020]:membrane	.	.	no
UPSTREAM	1	67133	forward	G	S	.	ENSBTAG00000035349	.	.	ENSBTAT00000057220	.	C	G	reverse	ENSBTAP00000049693	.	.	.	.	.	.	.	.	.	.	.	.	[GO:0007154]:cell	communication;[GO:0016020]:membrane	.	.	no
UPSTREAM	1	67142	forward	A	R	.	ENSBTAG00000035349	.	.	ENSBTAT00000057220	.	T	C	reverse	ENSBTAP00000049693	.	.	.	.	.	.	.	.	.	.	.	.	[GO:0007154]:cell	communication;[GO:0016020]:membrane	.	.	no
UPSTREAM	1	67192	forward	C	Y	.	ENSBTAG00000035349	.	.	ENSBTAT00000057220	.	G	A	reverse	ENSBTAP00000049693	.	.	.	.	.	.	.	.	.	.	.	.	[GO:0007154]:cell	communication;[GO:0016020]:membrane	.	.	no
UPSTREAM	1	67336	forward	C	S	.	ENSBTAG00000035349	.	.	ENSBTAT00000057220	.	G	C	reverse	ENSBTAP00000049693	.	.	.	.	.	.	.	.	.	.	.	.	[GO:0007154]:cell	communication;[GO:0016020]:membrane	.	.	no
UPSTREAM	1	67364	forward	C	Y	.	ENSBTAG00000035349	.	.	ENSBTAT00000057220	.	G	A	reverse	ENSBTAP00000049693	.	.	.	.	.	.	.	.	.	.	.	.	[GO:0007154]:cell	communication;[GO:0016020]:membrane	.	.	no
UPSTREAM	1	67790	forward	A	R	.	ENSBTAG00000035349	.	.	ENSBTAT00000057220	.	T	C	reverse	ENSBTAP00000049693	.	.	.	.	.	.	.	.	.	.	.	.	[GO:0007154]:cell	communication;[GO:0016020]:membrane	.	.	no
DOWNSTREAM	1	98726	forward	T	K	.	ENSBTAG00000001753	CLIC6	507243	ENSBTAT00000002299	.	A	C	reverse	ENSBTAP00000002299	.	.	.	.	.	.	.	.	.	.	.	.	[GO:0006810]:transport;[GO:0015075]:ion	transmembrane	transporter	activity;[GO:0016020]:membrane	.	.	no
DOWNSTREAM	1	100177	forward	A	R	.	ENSBTAG00000001753	CLIC6	507243	ENSBTAT00000002299	.	T	C	reverse	ENSBTAP00000002299	.	.	.	.	.	.	.	.	.	.	.	.	[GO:0006810]:transport;[GO:0015075]:ion	transmembrane	transporter	activity;[GO:0016020]:membrane	.	.	no
DOWNSTREAM	1	101220	forward	A	R	.	ENSBTAG00000001753	CLIC6	507243	ENSBTAT00000002299	.	T	C	reverse	ENSBTAP00000002299	.	.	.	.	.	.	.	.	.	.	.	.	[GO:0006810]:transport;[GO:0015075]:ion	transmembrane	transporter	activity;[GO:0016020]:membrane	.	.	no
DOWNSTREAM	1	102268	forward	G	R	.	ENSBTAG00000001753	CLIC6	507243	ENSBTAT00000002299	.	C	T	reverse	ENSBTAP00000002299	.	.	.	.	.	.	.	.	.	.	.	.	[GO:0006810]:transport;[GO:0015075]:ion	transmembrane	transporter	activity;[GO:0016020]:membrane	.	.	no
DOWNSTREAM	1	102564	forward	G	A	.	ENSBTAG00000001753	CLIC6	507243	ENSBTAT00000002299	.	C	T	reverse	ENSBTAP00000002299	.	.	.	.	.	.	.	.	.	.	.	.	[GO:0006810]:transport;[GO:0015075]:ion	transmembrane	transporter	activity;[GO:0016020]:membrane	.	.	no
NON_SYNONYMOUS_CODING	1	116411	forward	T	W	.	ENSBTAG00000001753	CLIC6	507243	ENSBTAT00000002299	1484	A	T	reverse	ENSBTAP00000002299	.	495	Superfamily	IPR012336	Thioredoxin-like_fold;Tigrfam	IPR002946	Int_Cl_channel;Prints	.	E	V	EEEEEEEEEEEEEEEEEEEEEEEEEEEEEEEEEEQEEELE	-6.6	0.9	95.0	89.9	Tursiops_truncatus;Tupaia_belangeri;Pan_troglodytes;Homo_sapiens;Gorilla_gorilla;Equus_caballus;Macaca_mulatta;Callithrix_jacchus;Canis_familiaris;Felis_catus;Pteropus_vampyrus;Loxodonta_africana;Dasypus_novemcinctus;Cavia_porcellus;Pongo_pygmaeus;Spermophilus_tridecemlineatus;Microcebus_murinus;Rattus_norvegicus;Mus_musculus;Macropus_eugenii;Monodelphis_domestica;Oryctolagus_cuniculus;Procavia_capensis;Meleagris_gallopavo;Gallus_gallus;Anolis_carolinensis;Taeniopygia_guttata;Xenopus_tropicalis;Ornithorhynchus_anatinus;Danio_rerio;Oryzias_latipes;Gasterosteus_aculeatus;Tetraodon_nigroviridis;Takifugu_rubripes;Myotis_lucifugus;Ciona_savignyi;Ciona_intestinalis;Drosophila_melanogaster;Caenorhabditis_elegans;Caenorhabditis_elegans	[GO:0006810]:transport;[GO:0015075]:ion	transmembrane	transporter	activity;[GO:0016020]:membrane	Overlapping_Protein_Features=CHAIN:1:704:Chloride	intracellular	channel	protein	6.	.	no
UPSTREAM	1	159024	forward	G	R	.	ENSBTAG00000001753	CLIC6	507243	ENSBTAT00000002299	.	C	T	reverse	ENSBTAP00000002299	.	.	.	.	.	.	.	.	.	.	.	.	[GO:0006810]:transport;[GO:0015075]:ion	transmembrane	transporter	activity;[GO:0016020]:membrane	.	.	no
UPSTREAM	1	159554	forward	T	G	.	ENSBTAG00000001753	CLIC6	507243	ENSBTAT00000002299	.	A	C	reverse	ENSBTAP00000002299	.	.	.	.	.	.	.	.	.	.	.	.	[GO:0006810]:transport;[GO:0015075]:ion	transmembrane	transporter	activity;[GO:0016020]:membrane	.	.	no
UPSTREAM	1	159726	forward	G	T	.	ENSBTAG00000001753	CLIC6	507243	ENSBTAT00000002299	.	C	A	reverse	ENSBTAP00000002299	.	.	.	.	.	.	.	.	.	.	.	.	[GO:0006810]:transport;[GO:0015075]:ion	transmembrane	transporter	activity;[GO:0016020]:membrane	.	.	no
UPSTREAM	1	161586	forward	C	T	.	ENSBTAG00000001753	CLIC6	507243	ENSBTAT00000002299	.	G	A	reverse	ENSBTAP00000002299	.	.	.	.	.	.	.	.	.	.	.	.	[GO:0006810]:transport;[GO:0015075]:ion	transmembrane	transporter	activity;[GO:0016020]:membrane	.	.	no
UPSTREAM	1	162592	forward	A	M	.	ENSBTAG00000001753	CLIC6	507243	ENSBTAT00000002299	.	T	G	reverse	ENSBTAP00000002299	.	.	.	.	.	.	.	.	.	.	.	.	[GO:0006810]:transport;[GO:0015075]:ion	transmembrane	transporter	activity;[GO:0016020]:membrane	.	.	no
UPSTREAM	1	175138	forward	A	G	.	ENSBTAG00000038575	.	.	ENSBTAT00000052024	.	A	G	forward	ENSBTAP00000053102	.	.	.	.	.	.	.	.	.	.	.	.	.	.	.	no
UPSTREAM	1	175441	forward	C	T	.	ENSBTAG00000038575	.	.	ENSBTAT00000052024	.	C	T	forward	ENSBTAP00000053102	.	.	.	.	.	.	.	.	.	.	.	.	.	.	.	no
UPSTREAM	1	178824	forward	A	G	.	ENSBTAG00000038575	.	.	ENSBTAT00000052024	.	A	G	forward	ENSBTAP00000053102	.	.	.	.	.	.	.	.	.	.	.	.	.	.	.	no
DOWNSTREAM	1	181299	forward	C	Y	.	ENSBTAG00000038575	.	.	ENSBTAT00000052024	.	C	T	forward	ENSBTAP00000053102	.	.	.	.	.	.	.	.	.	.	.	.	.	.	.	no
DOWNSTREAM	1	181320	forward	G	K	.	ENSBTAG00000038575	.	.	ENSBTAT00000052024	.	G	T	forward	ENSBTAP00000053102	.	.	.	.	.	.	.	.	.	.	.	.	.	.	.	no
DOWNSTREAM	1	183470	forward	C	T	.	ENSBTAG00000038575	.	.	ENSBTAT00000052024	.	C	T	forward	ENSBTAP00000053102	.	.	.	.	.	.	.	.	.	.	.	.	.	.	.	no
DOWNSTREAM	1	185083	forward	C	Y	.	ENSBTAG00000038575	.	.	ENSBTAT00000052024	.	C	T	forward	ENSBTAP00000053102	.	.	.	.	.	.	.	.	.	.	.	.	.	.	.	no
DOWNSTREAM	1	185291	forward	A	G	.	ENSBTAG00000038575	.	.	ENSBTAT00000052024	.	A	G	forward	ENSBTAP00000053102	.	.	.	.	.	.	.	.	.	.	.	.	.	.	.	no
DOWNSTREAM	1	241038	forward	A	T	chromobox	homolog	3	[Source:RefSeq	peptide;Acc:NP_001094668]	ENSBTAG00000005540	CBX3	618840	ENSBTAT00000007283	.	T	A	.	.	.	.	.	.	.	.	.	.	.	.	.	.	[GO:0005488]:binding;[GO:0005515]:protein	binding;[GO:0005575]:cellular_component;[GO:0005634]:nucleus;[GO:0005694]:chromosome;[GO:0009987]:cellular	process;[GO:0030528]:transcription	regulator	activity;[GO:0050789]:regulation	of	biological	process	.	rs41583088	yes
UPSTREAM	1	242587	forward	G	A	chromobox	homolog	3	[Source:RefSeq	peptide;Acc:NP_001094668]	ENSBTAG00000005540	CBX3	618840	ENSBTAT00000007283	.	C	T	.	.	.	.	.	.	.	.	.	.	.	.	.	.	[GO:0005488]:binding;[GO:0005515]:protein	binding;[GO:0005575]:cellular_component;[GO:0005634]:nucleus;[GO:0005694]:chromosome;[GO:0009987]:cellular	process;[GO:0030528]:transcription	regulator	activity;[GO:0050789]:regulation	of	biological	process	.	.	no
UPSTREAM	1	244076	forward	G	A	chromobox	homolog	3	[Source:RefSeq	peptide;Acc:NP_001094668]	ENSBTAG00000005540	CBX3	618840	ENSBTAT00000007283	.	C	T	.	.	.	.	.	.	.	.	.	.	.	.	.	.	[GO:0005488]:binding;[GO:0005515]:protein	binding;[GO:0005575]:cellular_component;[GO:0005634]:nucleus;[GO:0005694]:chromosome;[GO:0009987]:cellular	process;[GO:0030528]:transcription	regulator	activity;[GO:0050789]:regulation	of	biological	process	.	rs29026599	yes
UPSTREAM	1	244217	forward	C	Y	chromobox	homolog	3	[Source:RefSeq	peptide;Acc:NP_001094668]	ENSBTAG00000005540	CBX3	618840	ENSBTAT00000007283	.	G	A	.	.	.	.	.	.	.	.	.	.	.	.	.	.	[GO:0005488]:binding;[GO:0005515]:protein	binding;[GO:0005575]:cellular_component;[GO:0005634]:nucleus;[GO:0005694]:chromosome;[GO:0009987]:cellular	process;[GO:0030528]:transcription	regulator	activity;[GO:0050789]:regulation	of	biological	process	.	.	no
UPSTREAM	1	245135	forward	A	T	chromobox	homolog	3	[Source:RefSeq	peptide;Acc:NP_001094668]	ENSBTAG00000005540	CBX3	618840	ENSBTAT00000007283	.	T	A	.	.	.	.	.	.	.	.	.	.	.	.	.	.	[GO:0005488]:binding;[GO:0005515]:protein	binding;[GO:0005575]:cellular_component;[GO:0005634]:nucleus;[GO:0005694]:chromosome;[GO:0009987]:cellular	process;[GO:0030528]:transcription	regulator	activity;[GO:0050789]:regulation	of	biological	process	.	.	no
UPSTREAM	1	245681	forward	C	T	chromobox	homolog	3	[Source:RefSeq	peptide;Acc:NP_001094668]	ENSBTAG00000005540	CBX3	618840	ENSBTAT00000007283	.	G	A	.	.	.	.	.	.	.	.	.	.	.	.	.	.	[GO:0005488]:binding;[GO:0005515]:protein	binding;[GO:0005575]:cellular_component;[GO:0005634]:nucleus;[GO:0005694]:chromosome;[GO:0009987]:cellular	process;[GO:0030528]:transcription	regulator	activity;[GO:0050789]:regulation	of	biological	process	.	.	no
UPSTREAM	1	245833	forward	A	G	chromobox	homolog	3	[Source:RefSeq	peptide;Acc:NP_001094668]	ENSBTAG00000005540	CBX3	618840	ENSBTAT00000007283	.	T	C	.	.	.	.	.	.	.	.	.	.	.	.	.	.	[GO:0005488]:binding;[GO:0005515]:protein	binding;[GO:0005575]:cellular_component;[GO:0005634]:nucleus;[GO:0005694]:chromosome;[GO:0009987]:cellular	process;[GO:0030528]:transcription	regulator	activity;[GO:0050789]:regulation	of	biological	process	.	.	no
UPSTREAM	1	323535	forward	T	C	Calcipressin-1	(Regulator	of	calcineurin	1)(Down	syndrome	critical	region	protein	1)	[Source:UniProtKB/Swiss-Prot;Acc:Q3ZBP4]	ENSBTAG00000020035	ENSBTAT00000037243	.	T	C	forward	ENSBTAP00000037080	RCAN1_BOVIN	.	.	.	.	.	.	.	.	.	.	.	.	.	[GO:0005515]:protein	binding;[GO:0005634]:nucleus;[GO:0005737]:cytoplasm;[GO:0007154]:cell	communication;[GO:0030154]:cell	differentiation;[GO:0050789]:regulation	of	biological	process	.	.	no
UPSTREAM	1	323787	forward	A	G	Calcipressin-1	(Regulator	of	calcineurin	1)(Down	syndrome	critical	region	protein	1)	[Source:UniProtKB/Swiss-Prot;Acc:Q3ZBP4]	ENSBTAG00000020035	ENSBTAT00000037243	.	A	G	forward	ENSBTAP00000037080	RCAN1_BOVIN	.	.	.	.	.	.	.	.	.	.	.	.	.	[GO:0005515]:protein	binding;[GO:0005634]:nucleus;[GO:0005737]:cytoplasm;[GO:0007154]:cell	communication;[GO:0030154]:cell	differentiation;[GO:0050789]:regulation	of	biological	process	.	.	no
UPSTREAM	1	323908	forward	A	G	Calcipressin-1	(Regulator	of	calcineurin	1)(Down	syndrome	critical	region	protein	1)	[Source:UniProtKB/Swiss-Prot;Acc:Q3ZBP4]	ENSBTAG00000020035	ENSBTAT00000037243	.	A	G	forward	ENSBTAP00000037080	RCAN1_BOVIN	.	.	.	.	.	.	.	.	.	.	.	.	.	[GO:0005515]:protein	binding;[GO:0005634]:nucleus;[GO:0005737]:cytoplasm;[GO:0007154]:cell	communication;[GO:0030154]:cell	differentiation;[GO:0050789]:regulation	of	biological	process	.	.	no
UPSTREAM	1	323974	forward	T	C	Calcipressin-1	(Regulator	of	calcineurin	1)(Down	syndrome	critical	region	protein	1)	[Source:UniProtKB/Swiss-Prot;Acc:Q3ZBP4]	ENSBTAG00000020035	ENSBTAT00000037243	.	T	C	forward	ENSBTAP00000037080	RCAN1_BOVIN	.	.	.	.	.	.	.	.	.	.	.	.	.	[GO:0005515]:protein	binding;[GO:0005634]:nucleus;[GO:0005737]:cytoplasm;[GO:0007154]:cell	communication;[GO:0030154]:cell	differentiation;[GO:0050789]:regulation	of	biological	process	.	.	no
UPSTREAM	1	324234	forward	A	T	Calcipressin-1	(Regulator	of	calcineurin	1)(Down	syndrome	critical	region	protein	1)	[Source:UniProtKB/Swiss-Prot;Acc:Q3ZBP4]	ENSBTAG00000020035	ENSBTAT00000037243	.	A	T	forward	ENSBTAP00000037080	RCAN1_BOVIN	.	.	.	.	.	.	.	.	.	.	.	.	.	[GO:0005515]:protein	binding;[GO:0005634]:nucleus;[GO:0005737]:cytoplasm;[GO:0007154]:cell	communication;[GO:0030154]:cell	differentiation;[GO:0050789]:regulation	of	biological	process	.	.	no
UPSTREAM	1	324500	forward	C	A	Calcipressin-1	(Regulator	of	calcineurin	1)(Down	syndrome	critical	region	protein	1)	[Source:UniProtKB/Swiss-Prot;Acc:Q3ZBP4]	ENSBTAG00000020035	ENSBTAT00000037243	.	C	A	forward	ENSBTAP00000037080	RCAN1_BOVIN	.	.	.	.	.	.	.	.	.	.	.	.	.	[GO:0005515]:protein	binding;[GO:0005634]:nucleus;[GO:0005737]:cytoplasm;[GO:0007154]:cell	communication;[GO:0030154]:cell	differentiation;[GO:0050789]:regulation	of	biological	process	.	.	no
UPSTREAM	1	324641	forward	G	A	Calcipressin-1	(Regulator	of	calcineurin	1)(Down	syndrome	critical	region	protein	1)	[Source:UniProtKB/Swiss-Prot;Acc:Q3ZBP4]	ENSBTAG00000020035	ENSBTAT00000037243	.	G	A	forward	ENSBTAP00000037080	RCAN1_BOVIN	.	.	.	.	.	.	.	.	.	.	.	.	.	[GO:0005515]:protein	binding;[GO:0005634]:nucleus;[GO:0005737]:cytoplasm;[GO:0007154]:cell	communication;[GO:0030154]:cell	differentiation;[GO:0050789]:regulation	of	biological	process	.	.	no
UPSTREAM	1	324964	forward	A	G	Calcipressin-1	(Regulator	of	calcineurin	1)(Down	syndrome	critical	region	protein	1)	[Source:UniProtKB/Swiss-Prot;Acc:Q3ZBP4]	ENSBTAG00000020035	ENSBTAT00000037243	.	A	G	forward	ENSBTAP00000037080	RCAN1_BOVIN	.	.	.	.	.	.	.	.	.	.	.	.	.	[GO:0005515]:protein	binding;[GO:0005634]:nucleus;[GO:0005737]:cytoplasm;[GO:0007154]:cell	communication;[GO:0030154]:cell	differentiation;[GO:0050789]:regulation	of	biological	process	.	.	no
UPSTREAM	1	325105	forward	C	T	Calcipressin-1	(Regulator	of	calcineurin	1)(Down	syndrome	critical	region	protein	1)	[Source:UniProtKB/Swiss-Prot;Acc:Q3ZBP4]	ENSBTAG00000020035	ENSBTAT00000037243	.	C	T	forward	ENSBTAP00000037080	RCAN1_BOVIN	.	.	.	.	.	.	.	.	.	.	.	.	.	[GO:0005515]:protein	binding;[GO:0005634]:nucleus;[GO:0005737]:cytoplasm;[GO:0007154]:cell	communication;[GO:0030154]:cell	differentiation;[GO:0050789]:regulation	of	biological	process	.	.	no
UPSTREAM	1	325356	forward	T	G	Calcipressin-1	(Regulator	of	calcineurin	1)(Down	syndrome	critical	region	protein	1)	[Source:UniProtKB/Swiss-Prot;Acc:Q3ZBP4]	ENSBTAG00000020035	ENSBTAT00000037243	.	T	G	forward	ENSBTAP00000037080	RCAN1_BOVIN	.	.	.	.	.	.	.	.	.	.	.	.	.	[GO:0005515]:protein	binding;[GO:0005634]:nucleus;[GO:0005737]:cytoplasm;[GO:0007154]:cell	communication;[GO:0030154]:cell	differentiation;[GO:0050789]:regulation	of	biological	process	.	.	no
UPSTREAM	1	325583	forward	C	T	Calcipressin-1	(Regulator	of	calcineurin	1)(Down	syndrome	critical	region	protein	1)	[Source:UniProtKB/Swiss-Prot;Acc:Q3ZBP4]	ENSBTAG00000020035	ENSBTAT00000037243	.	C	T	forward	ENSBTAP00000037080	RCAN1_BOVIN	.	.	.	.	.	.	.	.	.	.	.	.	.	[GO:0005515]:protein	binding;[GO:0005634]:nucleus;[GO:0005737]:cytoplasm;[GO:0007154]:cell	communication;[GO:0030154]:cell	differentiation;[GO:0050789]:regulation	of	biological	process	.	.	no
UPSTREAM	1	325654	forward	T	C	Calcipressin-1	(Regulator	of	calcineurin	1)(Down	syndrome	critical	region	protein	1)	[Source:UniProtKB/Swiss-Prot;Acc:Q3ZBP4]	ENSBTAG00000020035	ENSBTAT00000037243	.	T	C	forward	ENSBTAP00000037080	RCAN1_BOVIN	.	.	.	.	.	.	.	.	.	.	.	.	.	[GO:0005515]:protein	binding;[GO:0005634]:nucleus;[GO:0005737]:cytoplasm;[GO:0007154]:cell	communication;[GO:0030154]:cell	differentiation;[GO:0050789]:regulation	of	biological	process	.	.	no
UPSTREAM	1	325777	forward	C	T	Calcipressin-1	(Regulator	of	calcineurin	1)(Down	syndrome	critical	region	protein	1)	[Source:UniProtKB/Swiss-Prot;Acc:Q3ZBP4]	ENSBTAG00000020035	ENSBTAT00000037243	.	C	T	forward	ENSBTAP00000037080	RCAN1_BOVIN	.	.	.	.	.	.	.	.	.	.	.	.	.	[GO:0005515]:protein	binding;[GO:0005634]:nucleus;[GO:0005737]:cytoplasm;[GO:0007154]:cell	communication;[GO:0030154]:cell	differentiation;[GO:0050789]:regulation	of	biological	process	.	.	no
UPSTREAM	1	325995	forward	A	G	Calcipressin-1	(Regulator	of	calcineurin	1)(Down	syndrome	critical	region	protein	1)	[Source:UniProtKB/Swiss-Prot;Acc:Q3ZBP4]	ENSBTAG00000020035	ENSBTAT00000037243	.	A	G	forward	ENSBTAP00000037080	RCAN1_BOVIN	.	.	.	.	.	.	.	.	.	.	.	.	.	[GO:0005515]:protein	binding;[GO:0005634]:nucleus;[GO:0005737]:cytoplasm;[GO:0007154]:cell	communication;[GO:0030154]:cell	differentiation;[GO:0050789]:regulation	of	biological	process	.	.	no
UPSTREAM	1	326270	forward	A	G	Calcipressin-1	(Regulator	of	calcineurin	1)(Down	syndrome	critical	region	protein	1)	[Source:UniProtKB/Swiss-Prot;Acc:Q3ZBP4]	ENSBTAG00000020035	ENSBTAT00000037243	.	A	G	forward	ENSBTAP00000037080	RCAN1_BOVIN	.	.	.	.	.	.	.	.	.	.	.	.	.	[GO:0005515]:protein	binding;[GO:0005634]:nucleus;[GO:0005737]:cytoplasm;[GO:0007154]:cell	communication;[GO:0030154]:cell	differentiation;[GO:0050789]:regulation	of	biological	process	.	.	no
UPSTREAM	1	327124	forward	G	A	Calcipressin-1	(Regulator	of	calcineurin	1)(Down	syndrome	critical	region	protein	1)	[Source:UniProtKB/Swiss-Prot;Acc:Q3ZBP4]	ENSBTAG00000020035	ENSBTAT00000037243	.	G	A	forward	ENSBTAP00000037080	RCAN1_BOVIN	.	.	.	.	.	.	.	.	.	.	.	.	.	[GO:0005515]:protein	binding;[GO:0005634]:nucleus;[GO:0005737]:cytoplasm;[GO:0007154]:cell	communication;[GO:0030154]:cell	differentiation;[GO:0050789]:regulation	of	biological	process	.	.	no
UPSTREAM	1	327245	forward	T	G	Calcipressin-1	(Regulator	of	calcineurin	1)(Down	syndrome	critical	region	protein	1)	[Source:UniProtKB/Swiss-Prot;Acc:Q3ZBP4]	ENSBTAG00000020035	ENSBTAT00000037243	.	T	G	forward	ENSBTAP00000037080	RCAN1_BOVIN	.	.	.	.	.	.	.	.	.	.	.	.	.	[GO:0005515]:protein	binding;[GO:0005634]:nucleus;[GO:0005737]:cytoplasm;[GO:0007154]:cell	communication;[GO:0030154]:cell	differentiation;[GO:0050789]:regulation	of	biological	process	.	.	no
UPSTREAM	1	327405	forward	T	C	Calcipressin-1	(Regulator	of	calcineurin	1)(Down	syndrome	critical	region	protein	1)	[Source:UniProtKB/Swiss-Prot;Acc:Q3ZBP4]	ENSBTAG00000020035	ENSBTAT00000037243	.	T	C	forward	ENSBTAP00000037080	RCAN1_BOVIN	.	.	.	.	.	.	.	.	.	.	.	.	.	[GO:0005515]:protein	binding;[GO:0005634]:nucleus;[GO:0005737]:cytoplasm;[GO:0007154]:cell	communication;[GO:0030154]:cell	differentiation;[GO:0050789]:regulation	of	biological	process	.	.	no
UPSTREAM	1	327685	forward	T	G	Calcipressin-1	(Regulator	of	calcineurin	1)(Down	syndrome	critical	region	protein	1)	[Source:UniProtKB/Swiss-Prot;Acc:Q3ZBP4]	ENSBTAG00000020035	ENSBTAT00000037243	.	T	G	forward	ENSBTAP00000037080	RCAN1_BOVIN	.	.	.	.	.	.	.	.	.	.	.	.	.	[GO:0005515]:protein	binding;[GO:0005634]:nucleus;[GO:0005737]:cytoplasm;[GO:0007154]:cell	communication;[GO:0030154]:cell	differentiation;[GO:0050789]:regulation	of	biological	process	.	.	no
3PRIME_UTR	1	338488	forward	T	C	Calcipressin-1	(Regulator	of	calcineurin	1)(Down	syndrome	critical	region	protein	1)	[Source:UniProtKB/Swiss-Prot;Acc:Q3ZBP4]	ENSBTAG00000020035	ENSBTAT00000037243	1684	T	C	forward	ENSBTAP00000037080	RCAN1_BOVIN	.	.	.	.	.	.	.	.	.	.	.	.	.	[GO:0005515]:protein	binding;[GO:0005634]:nucleus;[GO:0005737]:cytoplasm;[GO:0007154]:cell	communication;[GO:0030154]:cell	differentiation;[GO:0050789]:regulation	of	biological	process	.	.	no
3PRIME_UTR	1	338695	forward	C	T	Calcipressin-1	(Regulator	of	calcineurin	1)(Down	syndrome	critical	region	protein	1)	[Source:UniProtKB/Swiss-Prot;Acc:Q3ZBP4]	ENSBTAG00000020035	ENSBTAT00000037243	1891	C	T	forward	ENSBTAP00000037080	RCAN1_BOVIN	.	.	.	.	.	.	.	.	.	.	.	.	.	[GO:0005515]:protein	binding;[GO:0005634]:nucleus;[GO:0005737]:cytoplasm;[GO:0007154]:cell	communication;[GO:0030154]:cell	differentiation;[GO:0050789]:regulation	of	biological	process	.	.	no
DOWNSTREAM	1	339434	forward	A	G	Calcipressin-1	(Regulator	of	calcineurin	1)(Down	syndrome	critical	region	protein	1)	[Source:UniProtKB/Swiss-Prot;Acc:Q3ZBP4]	ENSBTAG00000020035	ENSBTAT00000037243	.	A	G	forward	ENSBTAP00000037080	RCAN1_BOVIN	.	.	.	.	.	.	.	.	.	.	.	.	.	[GO:0005515]:protein	binding;[GO:0005634]:nucleus;[GO:0005737]:cytoplasm;[GO:0007154]:cell	communication;[GO:0030154]:cell	differentiation;[GO:0050789]:regulation	of	biological	process	.	.	no
DOWNSTREAM	1	340192	forward	A	G	Calcipressin-1	(Regulator	of	calcineurin	1)(Down	syndrome	critical	region	protein	1)	[Source:UniProtKB/Swiss-Prot;Acc:Q3ZBP4]	ENSBTAG00000020035	ENSBTAT00000037243	.	A	G	forward	ENSBTAP00000037080	RCAN1_BOVIN	.	.	.	.	.	.	.	.	.	.	.	.	.	[GO:0005515]:protein	binding;[GO:0005634]:nucleus;[GO:0005737]:cytoplasm;[GO:0007154]:cell	communication;[GO:0030154]:cell	differentiation;[GO:0050789]:regulation	of	biological	process	.	.	no
DOWNSTREAM	1	341367	forward	T	C	Calcipressin-1	(Regulator	of	calcineurin	1)(Down	syndrome	critical	region	protein	1)	[Source:UniProtKB/Swiss-Prot;Acc:Q3ZBP4]	ENSBTAG00000020035	ENSBTAT00000037243	.	T	C	forward	ENSBTAP00000037080	RCAN1_BOVIN	.	.	.	.	.	.	.	.	.	.	.	.	.	[GO:0005515]:protein	binding;[GO:0005634]:nucleus;[GO:0005737]:cytoplasm;[GO:0007154]:cell	communication;[GO:0030154]:cell	differentiation;[GO:0050789]:regulation	of	biological	process	.	.	no
DOWNSTREAM	1	341783	forward	C	G	Calcipressin-1	(Regulator	of	calcineurin	1)(Down	syndrome	critical	region	protein	1)	[Source:UniProtKB/Swiss-Prot;Acc:Q3ZBP4]	ENSBTAG00000020035	ENSBTAT00000037243	.	C	G	forward	ENSBTAP00000037080	RCAN1_BOVIN	.	.	.	.	.	.	.	.	.	.	.	.	.	[GO:0005515]:protein	binding;[GO:0005634]:nucleus;[GO:0005737]:cytoplasm;[GO:0007154]:cell	communication;[GO:0030154]:cell	differentiation;[GO:0050789]:regulation	of	biological	process	.	.	no
DOWNSTREAM	1	342046	forward	T	A	Calcipressin-1	(Regulator	of	calcineurin	1)(Down	syndrome	critical	region	protein	1)	[Source:UniProtKB/Swiss-Prot;Acc:Q3ZBP4]	ENSBTAG00000020035	ENSBTAT00000037243	.	T	A	forward	ENSBTAP00000037080	RCAN1_BOVIN	.	.	.	.	.	.	.	.	.	.	.	.	.	[GO:0005515]:protein	binding;[GO:0005634]:nucleus;[GO:0005737]:cytoplasm;[GO:0007154]:cell	communication;[GO:0030154]:cell	differentiation;[GO:0050789]:regulation	of	biological	process	.	.	no
UPSTREAM	1	372792	forward	A	C	potassium	voltage-gated	channel,	Isk-related	family,	member	1	[Source:RefSeq	peptide;Acc:NP_001071445]	ENSBTAG00000001150	KCNE1	528014	A	C	forward	ENSBTAP00000001530	.	.	.	.	.	.	.	.	.	.	.	.	.	.	[GO:0005488]:binding;[GO:0005737]:cytoplasm;[GO:0006810]:transport;[GO:0009987]:cellular	process;[GO:0015075]:ion	transmembrane	transporter	activity;[GO:0016020]:membrane;[GO:0030154]:cell	differentiation	Phenotypes_Gene=Jervell	and	Lange-Nielsen	syndrome|Jervell	and	Lange-Nielsen	syndrome	2|Long	QT	syndrome	2/5|Long	QT	syndrome-5|Several	common	variants	modulate	heart	rate,	PR	interval	and	QRS	duration.	.	no
UPSTREAM	1	373238	forward	G	C	potassium	voltage-gated	channel,	Isk-related	family,	member	1	[Source:RefSeq	peptide;Acc:NP_001071445]	ENSBTAG00000001150	KCNE1	528014	G	C	forward	ENSBTAP00000001530	.	.	.	.	.	.	.	.	.	.	.	.	.	.	[GO:0005488]:binding;[GO:0005737]:cytoplasm;[GO:0006810]:transport;[GO:0009987]:cellular	process;[GO:0015075]:ion	transmembrane	transporter	activity;[GO:0016020]:membrane;[GO:0030154]:cell	differentiation	Phenotypes_Gene=Jervell	and	Lange-Nielsen	syndrome|Jervell	and	Lange-Nielsen	syndrome	2|Long	QT	syndrome	2/5|Long	QT	syndrome-5|Several	common	variants	modulate	heart	rate,	PR	interval	and	QRS	duration.	.	no
UPSTREAM	1	375676	forward	T	C	potassium	voltage-gated	channel,	Isk-related	family,	member	1	[Source:RefSeq	peptide;Acc:NP_001071445]	ENSBTAG00000001150	KCNE1	528014	T	C	forward	ENSBTAP00000001530	.	.	.	.	.	.	.	.	.	.	.	.	.	.	[GO:0005488]:binding;[GO:0005737]:cytoplasm;[GO:0006810]:transport;[GO:0009987]:cellular	process;[GO:0015075]:ion	transmembrane	transporter	activity;[GO:0016020]:membrane;[GO:0030154]:cell	differentiation	Phenotypes_Gene=Jervell	and	Lange-Nielsen	syndrome|Jervell	and	Lange-Nielsen	syndrome	2|Long	QT	syndrome	2/5|Long	QT	syndrome-5|Several	common	variants	modulate	heart	rate,	PR	interval	and	QRS	duration.	.	no
UPSTREAM	1	375774	forward	T	A	potassium	voltage-gated	channel,	Isk-related	family,	member	1	[Source:RefSeq	peptide;Acc:NP_001071445]	ENSBTAG00000001150	KCNE1	528014	T	A	forward	ENSBTAP00000001530	.	.	.	.	.	.	.	.	.	.	.	.	.	.	[GO:0005488]:binding;[GO:0005737]:cytoplasm;[GO:0006810]:transport;[GO:0009987]:cellular	process;[GO:0015075]:ion	transmembrane	transporter	activity;[GO:0016020]:membrane;[GO:0030154]:cell	differentiation	Phenotypes_Gene=Jervell	and	Lange-Nielsen	syndrome|Jervell	and	Lange-Nielsen	syndrome	2|Long	QT	syndrome	2/5|Long	QT	syndrome-5|Several	common	variants	modulate	heart	rate,	PR	interval	and	QRS	duration.	.	no
UPSTREAM	1	376558	forward	T	G	potassium	voltage-gated	channel,	Isk-related	family,	member	1	[Source:RefSeq	peptide;Acc:NP_001071445]	ENSBTAG00000001150	KCNE1	528014	T	G	forward	ENSBTAP00000001530	.	.	.	.	.	.	.	.	.	.	.	.	.	.	[GO:0005488]:binding;[GO:0005737]:cytoplasm;[GO:0006810]:transport;[GO:0009987]:cellular	process;[GO:0015075]:ion	transmembrane	transporter	activity;[GO:0016020]:membrane;[GO:0030154]:cell	differentiation	Phenotypes_Gene=Jervell	and	Lange-Nielsen	syndrome|Jervell	and	Lange-Nielsen	syndrome	2|Long	QT	syndrome	2/5|Long	QT	syndrome-5|Several	common	variants	modulate	heart	rate,	PR	interval	and	QRS	duration.	.	no
UPSTREAM	1	377027	forward	A	G	potassium	voltage-gated	channel,	Isk-related	family,	member	1	[Source:RefSeq	peptide;Acc:NP_001071445]	ENSBTAG00000001150	KCNE1	528014	A	G	forward	ENSBTAP00000001530	.	.	.	.	.	.	.	.	.	.	.	.	.	.	[GO:0005488]:binding;[GO:0005737]:cytoplasm;[GO:0006810]:transport;[GO:0009987]:cellular	process;[GO:0015075]:ion	transmembrane	transporter	activity;[GO:0016020]:membrane;[GO:0030154]:cell	differentiation	Phenotypes_Gene=Jervell	and	Lange-Nielsen	syndrome|Jervell	and	Lange-Nielsen	syndrome	2|Long	QT	syndrome	2/5|Long	QT	syndrome-5|Several	common	variants	modulate	heart	rate,	PR	interval	and	QRS	duration.	.	no
SYNONYMOUS_CODING	1	383316	forward	T	C	potassium	voltage-gated	channel,	Isk-related	family,	member	1	[Source:RefSeq	peptide;Acc:NP_001071445]	ENSBTAG00000001150	KCNE1	528014	T	C	forward	ENSBTAP00000001530	.	8	.	.	Pfam	IPR000369	K_chnl_volt-dep_bsu_KCNE	.	.	.	.	.	.	.	.	.	[GO:0005488]:binding;[GO:0005737]:cytoplasm;[GO:0006810]:transport;[GO:0009987]:cellular	process;[GO:0015075]:ion	transmembrane	transporter	activity;[GO:0016020]:membrane;[GO:0030154]:cell	differentiation	Phenotypes_Gene=Jervell	and	Lange-Nielsen	syndrome|Jervell	and	Lange-Nielsen	syndrome	2|Long	QT	syndrome	2/5|Long	QT	syndrome-5|Several	common	variants	modulate	heart	rate,	PR	interval	and	QRS	duration.;Overlapping_Protein_Features=CHAIN:1:129:Potassium	voltage-gated	channel	subfamily|HELIX:4:9:FT	HELIX	13	22	.	no
NON_SYNONYMOUS_CODING	1	383372	forward	T	C	potassium	voltage-gated	channel,	Isk-related	family,	member	1	[Source:RefSeq	peptide;Acc:NP_001071445]	ENSBTAG00000001150	KCNE1	528014	T	C	forward	ENSBTAP00000001530	.	27	.	.	Pfam	IPR000369	K_chnl_volt-dep_bsu_KCNE	.	M	T	TTSTTNVVMVTMVAAMTPAMAVMTTVSTTPSA	1.2	0.0	15.6	54.6	Tursiops_truncatus;Sus_scrofa;Vicugna_pacos;Equus_caballus;Felis_catus;Canis_familiaris;Callithrix_jacchus;Gorilla_gorilla;Pan_troglodytes;Pongo_pygmaeus;Dasypus_novemcinctus;Homo_sapiens;Pongo_pygmaeus;Loxodonta_africana;Pteropus_vampyrus;Macaca_mulatta;Tarsius_syrichta;Choloepus_hoffmanni;Cavia_porcellus;Procavia_capensis;Oryctolagus_cuniculus;Mus_musculus;Rattus_norvegicus;Ochotona_princeps;Sorex_araneus;Ornithorhynchus_anatinus;Monodelphis_domestica;Gallus_gallus;Meleagris_gallopavo;Anolis_carolinensis;Taeniopygia_guttata;Xenopus_tropicalis	[GO:0005488]:binding;[GO:0005737]:cytoplasm;[GO:0006810]:transport;[GO:0009987]:cellular	process;[GO:0015075]:ion	transmembrane	transporter	activity;[GO:0016020]:membrane;[GO:0030154]:cell	differentiation	Phenotypes_Gene=Jervell	and	Lange-Nielsen	syndrome|Jervell	and	Lange-Nielsen	syndrome	2|Long	QT	syndrome	2/5|Long	QT	syndrome-5|Several	common	variants	modulate	heart	rate,	PR	interval	and	QRS	duration.;Overlapping_Protein_Features=CHAIN:1:129:Potassium	voltage-gated	channel	subfamily	.	no
SYNONYMOUS_CODING	1	383397	forward	G	A	potassium	voltage-gated	channel,	Isk-related	family,	member	1	[Source:RefSeq	peptide;Acc:NP_001071445]	ENSBTAG00000001150	KCNE1	528014	G	A	forward	ENSBTAP00000001530	.	35	.	.	Pfam	IPR000369	K_chnl_volt-dep_bsu_KCNE;Prints	.	.	.	.	.	.	.	.	.	[GO:0005488]:binding;[GO:0005737]:cytoplasm;[GO:0006810]:transport;[GO:0009987]:cellular	process;[GO:0015075]:ion	transmembrane	transporter	activity;[GO:0016020]:membrane;[GO:0030154]:cell	differentiation	Phenotypes_Gene=Jervell	and	Lange-Nielsen	syndrome|Jervell	and	Lange-Nielsen	syndrome	2|Long	QT	syndrome	2/5|Long	QT	syndrome-5|Several	common	variants	modulate	heart	rate,	PR	interval	and	QRS	duration.;Overlapping_Protein_Features=CHAIN:1:129:Potassium	voltage-gated	channel	subfamily	.	no
3PRIME_UTR	1	383794	forward	G	A	potassium	voltage-gated	channel,	Isk-related	family,	member	1	[Source:RefSeq	peptide;Acc:NP_001071445]	ENSBTAG00000001150	KCNE1	528014	G	A	forward	ENSBTAP00000001530	.	.	.	.	.	.	.	.	.	.	.	.	.	.	[GO:0005488]:binding;[GO:0005737]:cytoplasm;[GO:0006810]:transport;[GO:0009987]:cellular	process;[GO:0015075]:ion	transmembrane	transporter	activity;[GO:0016020]:membrane;[GO:0030154]:cell	differentiation	Phenotypes_Gene=Jervell	and	Lange-Nielsen	syndrome|Jervell	and	Lange-Nielsen	syndrome	2|Long	QT	syndrome	2/5|Long	QT	syndrome-5|Several	common	variants	modulate	heart	rate,	PR	interval	and	QRS	duration.	.	no
DOWNSTREAM	1	383878	forward	G	A	potassium	voltage-gated	channel,	Isk-related	family,	member	1	[Source:RefSeq	peptide;Acc:NP_001071445]	ENSBTAG00000001150	KCNE1	528014	G	A	forward	ENSBTAP00000001530	.	.	.	.	.	.	.	.	.	.	.	.	.	.	[GO:0005488]:binding;[GO:0005737]:cytoplasm;[GO:0006810]:transport;[GO:0009987]:cellular	process;[GO:0015075]:ion	transmembrane	transporter	activity;[GO:0016020]:membrane;[GO:0030154]:cell	differentiation	Phenotypes_Gene=Jervell	and	Lange-Nielsen	syndrome|Jervell	and	Lange-Nielsen	syndrome	2|Long	QT	syndrome	2/5|Long	QT	syndrome-5|Several	common	variants	modulate	heart	rate,	PR	interval	and	QRS	duration.	.	no
DOWNSTREAM	1	384100	forward	G	A	potassium	voltage-gated	channel,	Isk-related	family,	member	1	[Source:RefSeq	peptide;Acc:NP_001071445]	ENSBTAG00000001150	KCNE1	528014	G	A	forward	ENSBTAP00000001530	.	.	.	.	.	.	.	.	.	.	.	.	.	.	[GO:0005488]:binding;[GO:0005737]:cytoplasm;[GO:0006810]:transport;[GO:0009987]:cellular	process;[GO:0015075]:ion	transmembrane	transporter	activity;[GO:0016020]:membrane;[GO:0030154]:cell	differentiation	Phenotypes_Gene=Jervell	and	Lange-Nielsen	syndrome|Jervell	and	Lange-Nielsen	syndrome	2|Long	QT	syndrome	2/5|Long	QT	syndrome-5|Several	common	variants	modulate	heart	rate,	PR	interval	and	QRS	duration.	.	no
DOWNSTREAM	1	384160	forward	G	A	potassium	voltage-gated	channel,	Isk-related	family,	member	1	[Source:RefSeq	peptide;Acc:NP_001071445]	ENSBTAG00000001150	KCNE1	528014	G	A	forward	ENSBTAP00000001530	.	.	.	.	.	.	.	.	.	.	.	.	.	.	[GO:0005488]:binding;[GO:0005737]:cytoplasm;[GO:0006810]:transport;[GO:0009987]:cellular	process;[GO:0015075]:ion	transmembrane	transporter	activity;[GO:0016020]:membrane;[GO:0030154]:cell	differentiation	Phenotypes_Gene=Jervell	and	Lange-Nielsen	syndrome|Jervell	and	Lange-Nielsen	syndrome	2|Long	QT	syndrome	2/5|Long	QT	syndrome-5|Several	common	variants	modulate	heart	rate,	PR	interval	and	QRS	duration.	.	no
DOWNSTREAM	1	384354	forward	T	Y	potassium	voltage-gated	channel,	Isk-related	family,	member	1	[Source:RefSeq	peptide;Acc:NP_001071445]	ENSBTAG00000001150	KCNE1	528014	T	C	forward	ENSBTAP00000001530	.	.	.	.	.	.	.	.	.	.	.	.	.	.	[GO:0005488]:binding;[GO:0005737]:cytoplasm;[GO:0006810]:transport;[GO:0009987]:cellular	process;[GO:0015075]:ion	transmembrane	transporter	activity;[GO:0016020]:membrane;[GO:0030154]:cell	differentiation	Phenotypes_Gene=Jervell	and	Lange-Nielsen	syndrome|Jervell	and	Lange-Nielsen	syndrome	2|Long	QT	syndrome	2/5|Long	QT	syndrome-5|Several	common	variants	modulate	heart	rate,	PR	interval	and	QRS	duration.	.	no
DOWNSTREAM	1	384716	forward	A	M	potassium	voltage-gated	channel,	Isk-related	family,	member	1	[Source:RefSeq	peptide;Acc:NP_001071445]	ENSBTAG00000001150	KCNE1	528014	A	C	forward	ENSBTAP00000001530	.	.	.	.	.	.	.	.	.	.	.	.	.	.	[GO:0005488]:binding;[GO:0005737]:cytoplasm;[GO:0006810]:transport;[GO:0009987]:cellular	process;[GO:0015075]:ion	transmembrane	transporter	activity;[GO:0016020]:membrane;[GO:0030154]:cell	differentiation	Phenotypes_Gene=Jervell	and	Lange-Nielsen	syndrome|Jervell	and	Lange-Nielsen	syndrome	2|Long	QT	syndrome	2/5|Long	QT	syndrome-5|Several	common	variants	modulate	heart	rate,	PR	interval	and	QRS	duration.	.	no
DOWNSTREAM	1	384814	forward	T	Y	potassium	voltage-gated	channel,	Isk-related	family,	member	1	[Source:RefSeq	peptide;Acc:NP_001071445]	ENSBTAG00000001150	KCNE1	528014	T	C	forward	ENSBTAP00000001530	.	.	.	.	.	.	.	.	.	.	.	.	.	.	[GO:0005488]:binding;[GO:0005737]:cytoplasm;[GO:0006810]:transport;[GO:0009987]:cellular	process;[GO:0015075]:ion	transmembrane	transporter	activity;[GO:0016020]:membrane;[GO:0030154]:cell	differentiation	Phenotypes_Gene=Jervell	and	Lange-Nielsen	syndrome|Jervell	and	Lange-Nielsen	syndrome	2|Long	QT	syndrome	2/5|Long	QT	syndrome-5|Several	common	variants	modulate	heart	rate,	PR	interval	and	QRS	duration.	.	no
DOWNSTREAM	1	384945	forward	C	G	potassium	voltage-gated	channel,	Isk-related	family,	member	1	[Source:RefSeq	peptide;Acc:NP_001071445]	ENSBTAG00000001150	KCNE1	528014	C	G	forward	ENSBTAP00000001530	.	.	.	.	.	.	.	.	.	.	.	.	.	.	[GO:0005488]:binding;[GO:0005737]:cytoplasm;[GO:0006810]:transport;[GO:0009987]:cellular	process;[GO:0015075]:ion	transmembrane	transporter	activity;[GO:0016020]:membrane;[GO:0030154]:cell	differentiation	Phenotypes_Gene=Jervell	and	Lange-Nielsen	syndrome|Jervell	and	Lange-Nielsen	syndrome	2|Long	QT	syndrome	2/5|Long	QT	syndrome-5|Several	common	variants	modulate	heart	rate,	PR	interval	and	QRS	duration.	.	no
DOWNSTREAM	1	385200	forward	T	Y	potassium	voltage-gated	channel,	Isk-related	family,	member	1	[Source:RefSeq	peptide;Acc:NP_001071445]	ENSBTAG00000001150	KCNE1	528014	T	C	forward	ENSBTAP00000001530	.	.	.	.	.	.	.	.	.	.	.	.	.	.	[GO:0005488]:binding;[GO:0005737]:cytoplasm;[GO:0006810]:transport;[GO:0009987]:cellular	process;[GO:0015075]:ion	transmembrane	transporter	activity;[GO:0016020]:membrane;[GO:0030154]:cell	differentiation	Phenotypes_Gene=Jervell	and	Lange-Nielsen	syndrome|Jervell	and	Lange-Nielsen	syndrome	2|Long	QT	syndrome	2/5|Long	QT	syndrome-5|Several	common	variants	modulate	heart	rate,	PR	interval	and	QRS	duration.	.	no
DOWNSTREAM	1	386512	forward	G	R	potassium	voltage-gated	channel,	Isk-related	family,	member	1	[Source:RefSeq	peptide;Acc:NP_001071445]	ENSBTAG00000001150	KCNE1	528014	G	A	forward	ENSBTAP00000001530	.	.	.	.	.	.	.	.	.	.	.	.	.	.	[GO:0005488]:binding;[GO:0005737]:cytoplasm;[GO:0006810]:transport;[GO:0009987]:cellular	process;[GO:0015075]:ion	transmembrane	transporter	activity;[GO:0016020]:membrane;[GO:0030154]:cell	differentiation	Phenotypes_Gene=Jervell	and	Lange-Nielsen	syndrome|Jervell	and	Lange-Nielsen	syndrome	2|Long	QT	syndrome	2/5|Long	QT	syndrome-5|Several	common	variants	modulate	heart	rate,	PR	interval	and	QRS	duration.	.	no
UPSTREAM	1	393201	forward	C	M	.	ENSBTAG00000026259	LOC787510	787510	ENSBTAT00000037244	.	C	A	forward	ENSBTAP00000037081	.	.	.	.	.	.	.	.	.	.	.	.	.	.	.	no
UPSTREAM	1	396174	forward	C	S	.	ENSBTAG00000026259	LOC787510	787510	ENSBTAT00000037244	.	C	G	forward	ENSBTAP00000037081	.	.	.	.	.	.	.	.	.	.	.	.	.	.	.	no
UPSTREAM	1	397896	forward	A	R	.	ENSBTAG00000026259	LOC787510	787510	ENSBTAT00000037244	.	A	G	forward	ENSBTAP00000037081	.	.	.	.	.	.	.	.	.	.	.	.	.	.	.	no
UPSTREAM	1	398047	forward	T	C	.	ENSBTAG00000026259	LOC787510	787510	ENSBTAT00000037244	.	T	C	forward	ENSBTAP00000037081	.	.	.	.	.	.	.	.	.	.	.	.	.	.	.	no
NON_SYNONYMOUS_CODING	1	398422	forward	G	R	.	ENSBTAG00000026259	LOC787510	787510	ENSBTAT00000037244	305	G	A	forward	ENSBTAP00000037081	.	102	Pfam	IPR008590	UPF0414;Pfam	IPR008590	DUF872_euk	.	C	Y	AAAAAAAAAAAAAAAAAAAAAAAAAAAVAAAAAAAAAAAAAA	-2.0	-0.0	0.0	35.6	Tursiops_truncatus;Felis_catus;Vicugna_pacos;Pteropus_vampyrus;Choloepus_hoffmanni;Canis_familiaris;Equus_caballus;Pan_troglodytes;Homo_sapiens;Callithrix_jacchus;Procavia_capensis;Loxodonta_africana;Pongo_pygmaeus;Gorilla_gorilla;Myotis_lucifugus;Erinaceus_europaeus;Spermophilus_tridecemlineatus;Macaca_mulatta;Cavia_porcellus;Otolemur_garnettii;Rattus_norvegicus;Oryctolagus_cuniculus;Echinops_telfairi;Tupaia_belangeri;Mus_musculus;Dasypus_novemcinctus;Sorex_araneus;Ochotona_princeps;Monodelphis_domestica;Taeniopygia_guttata;Meleagris_gallopavo;Gallus_gallus;Xenopus_tropicalis;Danio_rerio;Takifugu_rubripes;Gasterosteus_aculeatus;Danio_rerio;Takifugu_rubripes;Gasterosteus_aculeatus;Oryzias_latipes;Tetraodon_nigroviridis;Ciona_savignyi	.	.	.	no
DOWNSTREAM	1	400750	forward	G	R	.	ENSBTAG00000026259	LOC787510	787510	ENSBTAT00000037244	.	G	A	forward	ENSBTAP00000037081	.	.	.	.	.	.	.	.	.	.	.	.	.	.	.	no
DOWNSTREAM	1	400765	forward	G	R	.	ENSBTAG00000026259	LOC787510	787510	ENSBTAT00000037244	.	G	A	forward	ENSBTAP00000037081	.	.	.	.	.	.	.	.	.	.	.	.	.	.	.	no
DOWNSTREAM	1	400793	forward	C	Y	.	ENSBTAG00000026259	LOC787510	787510	ENSBTAT00000037244	.	C	T	forward	ENSBTAP00000037081	.	.	.	.	.	.	.	.	.	.	.	.	.	.	.	no
DOWNSTREAM	1	400806	forward	C	Y	.	ENSBTAG00000026259	LOC787510	787510	ENSBTAT00000037244	.	C	T	forward	ENSBTAP00000037081	.	.	.	.	.	.	.	.	.	.	.	.	.	.	.	no
DOWNSTREAM	1	400832	forward	C	M	.	ENSBTAG00000026259	LOC787510	787510	ENSBTAT00000037244	.	C	A	forward	ENSBTAP00000037081	.	.	.	.	.	.	.	.	.	.	.	.	.	.	.	no
DOWNSTREAM	1	400981	forward	T	Y	.	ENSBTAG00000026259	LOC787510	787510	ENSBTAT00000037244	.	T	C	forward	ENSBTAP00000037081	.	.	.	.	.	.	.	.	.	.	.	.	.	.	.	no
DOWNSTREAM	1	431064	forward	C	T	hypothetical	protein	LOC768067	[Source:RefSeq	peptide;Acc:NP_001070592]	ENSBTAG00000013841	MGC134427	768067	ENSBTAT00000018387	.	G	A	.	.	.	.	.	.	.	.	.	.	.	.	.	.	.	.	.	no
DOWNSTREAM	1	431235	forward	C	Y	hypothetical	protein	LOC768067	[Source:RefSeq	peptide;Acc:NP_001070592]	ENSBTAG00000013841	MGC134427	768067	ENSBTAT00000018387	.	G	A	.	.	.	.	.	.	.	.	.	.	.	.	.	.	.	.	.	no
DOWNSTREAM	1	431335	forward	G	A	hypothetical	protein	LOC768067	[Source:RefSeq	peptide;Acc:NP_001070592]	ENSBTAG00000013841	MGC134427	768067	ENSBTAT00000018387	.	C	T	.	.	.	.	.	.	.	.	.	.	.	.	.	.	.	.	.	no
DOWNSTREAM	1	431390	forward	G	C	hypothetical	protein	LOC768067	[Source:RefSeq	peptide;Acc:NP_001070592]	ENSBTAG00000013841	MGC134427	768067	ENSBTAT00000018387	.	C	G	.	.	.	.	.	.	.	.	.	.	.	.	.	.	.	.	.	no
DOWNSTREAM	1	431398	forward	T	K	hypothetical	protein	LOC768067	[Source:RefSeq	peptide;Acc:NP_001070592]	ENSBTAG00000013841	MGC134427	768067	ENSBTAT00000018387	.	A	C	.	.	.	.	.	.	.	.	.	.	.	.	.	.	.	.	.	no
DOWNSTREAM	1	431438	forward	C	T	hypothetical	protein	LOC768067	[Source:RefSeq	peptide;Acc:NP_001070592]	ENSBTAG00000013841	MGC134427	768067	ENSBTAT00000018387	.	G	A	.	.	.	.	.	.	.	.	.	.	.	.	.	.	.	.	.	no
DOWNSTREAM	1	431507	forward	G	T	hypothetical	protein	LOC768067	[Source:RefSeq	peptide;Acc:NP_001070592]	ENSBTAG00000013841	MGC134427	768067	ENSBTAT00000018387	.	C	A	.	.	.	.	.	.	.	.	.	.	.	.	.	.	.	.	.	no
DOWNSTREAM	1	431546	forward	G	R	hypothetical	protein	LOC768067	[Source:RefSeq	peptide;Acc:NP_001070592]	ENSBTAG00000013841	MGC134427	768067	ENSBTAT00000018387	.	C	T	.	.	.	.	.	.	.	.	.	.	.	.	.	.	.	.	.	no
DOWNSTREAM	1	431591	forward	T	C	hypothetical	protein	LOC768067	[Source:RefSeq	peptide;Acc:NP_001070592]	ENSBTAG00000013841	MGC134427	768067	ENSBTAT00000018387	.	A	G	.	.	.	.	.	.	.	.	.	.	.	.	.	.	.	.	.	no
DOWNSTREAM	1	431625	forward	A	G	hypothetical	protein	LOC768067	[Source:RefSeq	peptide;Acc:NP_001070592]	ENSBTAG00000013841	MGC134427	768067	ENSBTAT00000018387	.	T	C	.	.	.	.	.	.	.	.	.	.	.	.	.	.	.	.	.	no
DOWNSTREAM	1	431711	forward	C	S	hypothetical	protein	LOC768067	[Source:RefSeq	peptide;Acc:NP_001070592]	ENSBTAG00000013841	MGC134427	768067	ENSBTAT00000018387	.	G	C	.	.	.	.	.	.	.	.	.	.	.	.	.	.	.	.	.	no
DOWNSTREAM	1	431839	forward	G	R	hypothetical	protein	LOC768067	[Source:RefSeq	peptide;Acc:NP_001070592]	ENSBTAG00000013841	MGC134427	768067	ENSBTAT00000018387	.	C	T	.	.	.	.	.	.	.	.	.	.	.	.	.	.	.	.	.	no
DOWNSTREAM	1	431860	forward	G	R	hypothetical	protein	LOC768067	[Source:RefSeq	peptide;Acc:NP_001070592]	ENSBTAG00000013841	MGC134427	768067	ENSBTAT00000018387	.	C	T	.	.	.	.	.	.	.	.	.	.	.	.	.	.	.	.	.	no
DOWNSTREAM	1	432218	forward	T	Y	hypothetical	protein	LOC768067	[Source:RefSeq	peptide;Acc:NP_001070592]	ENSBTAG00000013841	MGC134427	768067	ENSBTAT00000018387	.	A	G	.	.	.	.	.	.	.	.	.	.	.	.	.	.	.	.	.	no
DOWNSTREAM	1	432445	forward	A	R	hypothetical	protein	LOC768067	[Source:RefSeq	peptide;Acc:NP_001070592]	ENSBTAG00000013841	MGC134427	768067	ENSBTAT00000018387	.	T	C	.	.	.	.	.	.	.	.	.	.	.	.	.	.	.	.	.	no
DOWNSTREAM	1	432457	forward	G	S	hypothetical	protein	LOC768067	[Source:RefSeq	peptide;Acc:NP_001070592]	ENSBTAG00000013841	MGC134427	768067	ENSBTAT00000018387	.	C	G	.	.	.	.	.	.	.	.	.	.	.	.	.	.	.	.	.	no
DOWNSTREAM	1	432473	forward	A	M	hypothetical	protein	LOC768067	[Source:RefSeq	peptide;Acc:NP_001070592]	ENSBTAG00000013841	MGC134427	768067	ENSBTAT00000018387	.	T	G	.	.	.	.	.	.	.	.	.	.	.	.	.	.	.	.	.	no
DOWNSTREAM	1	432557	forward	A	R	hypothetical	protein	LOC768067	[Source:RefSeq	peptide;Acc:NP_001070592]	ENSBTAG00000013841	MGC134427	768067	ENSBTAT00000018387	.	T	C	.	.	.	.	.	.	.	.	.	.	.	.	.	.	.	.	.	no
DOWNSTREAM	1	432607	forward	T	Y	hypothetical	protein	LOC768067	[Source:RefSeq	peptide;Acc:NP_001070592]	ENSBTAG00000013841	MGC134427	768067	ENSBTAT00000018387	.	A	G	.	.	.	.	.	.	.	.	.	.	.	.	.	.	.	.	.	no
DOWNSTREAM	1	432700	forward	G	S	hypothetical	protein	LOC768067	[Source:RefSeq	peptide;Acc:NP_001070592]	ENSBTAG00000013841	MGC134427	768067	ENSBTAT00000018387	.	C	G	.	.	.	.	.	.	.	.	.	.	.	.	.	.	.	.	.	no
DOWNSTREAM	1	433642	forward	T	Y	hypothetical	protein	LOC768067	[Source:RefSeq	peptide;Acc:NP_001070592]	ENSBTAG00000013841	MGC134427	768067	ENSBTAT00000018387	.	A	G	.	.	.	.	.	.	.	.	.	.	.	.	.	.	.	.	.	no
DOWNSTREAM	1	433648	forward	C	M	hypothetical	protein	LOC768067	[Source:RefSeq	peptide;Acc:NP_001070592]	ENSBTAG00000013841	MGC134427	768067	ENSBTAT00000018387	.	G	T	.	.	.	.	.	.	.	.	.	.	.	.	.	.	.	.	.	no
DOWNSTREAM	1	433714	forward	C	Y	hypothetical	protein	LOC768067	[Source:RefSeq	peptide;Acc:NP_001070592]	ENSBTAG00000013841	MGC134427	768067	ENSBTAT00000018387	.	G	A	.	.	.	.	.	.	.	.	.	.	.	.	.	.	.	.	.	no
DOWNSTREAM	1	433767	forward	G	R	hypothetical	protein	LOC768067	[Source:RefSeq	peptide;Acc:NP_001070592]	ENSBTAG00000013841	MGC134427	768067	ENSBTAT00000018387	.	C	T	.	.	.	.	.	.	.	.	.	.	.	.	.	.	.	.	.	no
DOWNSTREAM	1	433778	forward	G	R	hypothetical	protein	LOC768067	[Source:RefSeq	peptide;Acc:NP_001070592]	ENSBTAG00000013841	MGC134427	768067	ENSBTAT00000018387	.	C	T	.	.	.	.	.	.	.	.	.	.	.	.	.	.	.	.	.	no
DOWNSTREAM	1	434329	forward	G	K	hypothetical	protein	LOC768067	[Source:RefSeq	peptide;Acc:NP_001070592]	ENSBTAG00000013841	MGC134427	768067	ENSBTAT00000018387	.	C	A	.	.	.	.	.	.	.	.	.	.	.	.	.	.	.	.	.	no
DOWNSTREAM	1	434706	forward	G	A	hypothetical	protein	LOC768067	[Source:RefSeq	peptide;Acc:NP_001070592]	ENSBTAG00000013841	MGC134427	768067	ENSBTAT00000018387	.	C	T	.	.	.	.	.	.	.	.	.	.	.	.	.	.	.	.	.	no
DOWNSTREAM	1	434762	forward	A	G	hypothetical	protein	LOC768067	[Source:RefSeq	peptide;Acc:NP_001070592]	ENSBTAG00000013841	MGC134427	768067	ENSBTAT00000018387	.	T	C	.	.	.	.	.	.	.	.	.	.	.	.	.	.	.	.	.	no
DOWNSTREAM	1	434917	forward	A	R	hypothetical	protein	LOC768067	[Source:RefSeq	peptide;Acc:NP_001070592]	ENSBTAG00000013841	MGC134427	768067	ENSBTAT00000018387	.	T	C	.	.	.	.	.	.	.	.	.	.	.	.	.	.	.	.	.	no
DOWNSTREAM	1	435811	forward	A	R	hypothetical	protein	LOC768067	[Source:RefSeq	peptide;Acc:NP_001070592]	ENSBTAG00000013841	MGC134427	768067	ENSBTAT00000018387	.	T	C	.	.	.	.	.	.	.	.	.	.	.	.	.	.	.	.	.	no
3PRIME_UTR	1	436084	forward	A	M	hypothetical	protein	LOC768067	[Source:RefSeq	peptide;Acc:NP_001070592]	ENSBTAG00000013841	MGC134427	768067	ENSBTAT00000018387	946	T	G	.	.	.	.	.	.	.	.	.	.	.	.	.	.	.	.	.	no
3PRIME_UTR	1	436171	forward	A	R	hypothetical	protein	LOC768067	[Source:RefSeq	peptide;Acc:NP_001070592]	ENSBTAG00000013841	MGC134427	768067	ENSBTAT00000018387	859	T	C	.	.	.	.	.	.	.	.	.	.	.	.	.	.	.	.	.	no
NON_SYNONYMOUS_CODING	1	436574	forward	G	T	hypothetical	protein	LOC768067	[Source:RefSeq	peptide;Acc:NP_001070592]	ENSBTAG00000013841	MGC134427	768067	ENSBTAT00000018387	456	C	A	.	131	.	.	.	.	A	E	EEKEEEEEEEEEGGGP	3.9	-0.2	0.0	45.4	Sus_scrofa;Equus_caballus;Canis_familiaris;Loxodonta_africana;Homo_sapiens;Gorilla_gorilla;Callithrix_jacchus;Cavia_porcellus;Oryctolagus_cuniculus;Mus_musculus;Rattus_norvegicus;Monodelphis_domestica;Meleagris_gallopavo;Gallus_gallus;Anolis_carolinensis;Ornithorhynchus_anatinus	.	.	.	no
SYNONYMOUS_CODING	1	436753	forward	T	K	hypothetical	protein	LOC768067	[Source:RefSeq	peptide;Acc:NP_001070592]	ENSBTAG00000013841	MGC134427	768067	ENSBTAT00000018387	277	A	C	.	71	.	.	.	.	.	.	.	.	.	.	.	.	.	.	.	no
SYNONYMOUS_CODING	1	436860	forward	A	R	hypothetical	protein	LOC768067	[Source:RefSeq	peptide;Acc:NP_001070592]	ENSBTAG00000013841	MGC134427	768067	ENSBTAT00000018387	170	T	C	.	36	.	.	.	.	.	.	.	.	.	.	.	.	.	.	.	no
5PRIME_UTR	1	436992	forward	T	C	hypothetical	protein	LOC768067	[Source:RefSeq	peptide;Acc:NP_001070592]	ENSBTAG00000013841	MGC134427	768067	ENSBTAT00000018387	38	A	G	.	.	.	.	.	.	.	.	.	.	.	.	.	.	.	.	.	no
UPSTREAM	1	437163	forward	T	Y	hypothetical	protein	LOC768067	[Source:RefSeq	peptide;Acc:NP_001070592]	ENSBTAG00000013841	MGC134427	768067	ENSBTAT00000018387	.	A	G	.	.	.	.	.	.	.	.	.	.	.	.	.	.	.	.	.	no
UPSTREAM	1	437213	forward	G	S	hypothetical	protein	LOC768067	[Source:RefSeq	peptide;Acc:NP_001070592]	ENSBTAG00000013841	MGC134427	768067	ENSBTAT00000018387	.	C	G	.	.	.	.	.	.	.	.	.	.	.	.	.	.	.	.	.	no
UPSTREAM	1	437493	forward	A	G	hypothetical	protein	LOC768067	[Source:RefSeq	peptide;Acc:NP_001070592]	ENSBTAG00000013841	MGC134427	768067	ENSBTAT00000018387	.	T	C	.	.	.	.	.	.	.	.	.	.	.	.	.	.	.	.	.	no
UPSTREAM	1	437757	forward	T	Y	hypothetical	protein	LOC768067	[Source:RefSeq	peptide;Acc:NP_001070592]	ENSBTAG00000013841	MGC134427	768067	ENSBTAT00000018387	.	A	G	.	.	.	.	.	.	.	.	.	.	.	.	.	.	.	.	.	no
UPSTREAM	1	437938	forward	T	Y	hypothetical	protein	LOC768067	[Source:RefSeq	peptide;Acc:NP_001070592]	ENSBTAG00000013841	MGC134427	768067	ENSBTAT00000018387	.	A	G	.	.	.	.	.	.	.	.	.	.	.	.	.	.	.	.	.	no
UPSTREAM	1	437943	forward	G	R	hypothetical	protein	LOC768067	[Source:RefSeq	peptide;Acc:NP_001070592]	ENSBTAG00000013841	MGC134427	768067	ENSBTAT00000018387	.	C	T	.	.	.	.	.	.	.	.	.	.	.	.	.	.	.	.	.	no
UPSTREAM	1	438087	forward	C	Y	hypothetical	protein	LOC768067	[Source:RefSeq	peptide;Acc:NP_001070592]	ENSBTAG00000013841	MGC134427	768067	ENSBTAT00000018387	.	G	A	.	.	.	.	.	.	.	.	.	.	.	.	.	.	.	.	.	no
UPSTREAM	1	438175	forward	T	K	hypothetical	protein	LOC768067	[Source:RefSeq	peptide;Acc:NP_001070592]	ENSBTAG00000013841	MGC134427	768067	ENSBTAT00000018387	.	A	C	.	.	.	.	.	.	.	.	.	.	.	.	.	.	.	.	.	no
UPSTREAM	1	438307	forward	A	R	hypothetical	protein	LOC768067	[Source:RefSeq	peptide;Acc:NP_001070592]	ENSBTAG00000013841	MGC134427	768067	ENSBTAT00000018387	.	T	C	.	.	.	.	.	.	.	.	.	.	.	.	.	.	.	.	.	no
UPSTREAM	1	438324	forward	A	R	hypothetical	protein	LOC768067	[Source:RefSeq	peptide;Acc:NP_001070592]	ENSBTAG00000013841	MGC134427	768067	ENSBTAT00000018387	.	T	C	.	.	.	.	.	.	.	.	.	.	.	.	.	.	.	.	.	no
UPSTREAM	1	438373	forward	T	Y	hypothetical	protein	LOC768067	[Source:RefSeq	peptide;Acc:NP_001070592]	ENSBTAG00000013841	MGC134427	768067	ENSBTAT00000018387	.	A	G	.	.	.	.	.	.	.	.	.	.	.	.	.	.	.	.	.	no
UPSTREAM	1	438429	forward	C	A	hypothetical	protein	LOC768067	[Source:RefSeq	peptide;Acc:NP_001070592]	ENSBTAG00000013841	MGC134427	768067	ENSBTAT00000018387	.	G	T	.	.	.	.	.	.	.	.	.	.	.	.	.	.	.	.	.	no
UPSTREAM	1	438437	forward	G	R	hypothetical	protein	LOC768067	[Source:RefSeq	peptide;Acc:NP_001070592]	ENSBTAG00000013841	MGC134427	768067	ENSBTAT00000018387	.	C	T	.	.	.	.	.	.	.	.	.	.	.	.	.	.	.	.	.	no
UPSTREAM	1	438507	forward	A	G	hypothetical	protein	LOC768067	[Source:RefSeq	peptide;Acc:NP_001070592]	ENSBTAG00000013841	MGC134427	768067	ENSBTAT00000018387	.	T	C	.	.	.	.	.	.	.	.	.	.	.	.	.	.	.	.	.	no
UPSTREAM	1	438590	forward	C	G	hypothetical	protein	LOC768067	[Source:RefSeq	peptide;Acc:NP_001070592]	ENSBTAG00000013841	MGC134427	768067	ENSBTAT00000018387	.	G	C	.	.	.	.	.	.	.	.	.	.	.	.	.	.	.	.	.	no
UPSTREAM	1	438676	forward	T	C	hypothetical	protein	LOC768067	[Source:RefSeq	peptide;Acc:NP_001070592]	ENSBTAG00000013841	MGC134427	768067	ENSBTAT00000018387	.	A	G	.	.	.	.	.	.	.	.	.	.	.	.	.	.	.	.	.	no
UPSTREAM	1	438706	forward	G	R	hypothetical	protein	LOC768067	[Source:RefSeq	peptide;Acc:NP_001070592]	ENSBTAG00000013841	MGC134427	768067	ENSBTAT00000018387	.	C	T	.	.	.	.	.	.	.	.	.	.	.	.	.	.	.	.	.	no
UPSTREAM	1	438721	forward	C	Y	hypothetical	protein	LOC768067	[Source:RefSeq	peptide;Acc:NP_001070592]	ENSBTAG00000013841	MGC134427	768067	ENSBTAT00000018387	.	G	A	.	.	.	.	.	.	.	.	.	.	.	.	.	.	.	.	.	no
UPSTREAM	1	438745	forward	A	Y	hypothetical	protein	LOC768067	[Source:RefSeq	peptide;Acc:NP_001070592]	ENSBTAG00000013841	MGC134427	768067	ENSBTAT00000018387	.	T	G	.	.	.	.	.	.	.	.	.	.	.	.	.	.	.	.	.	no
UPSTREAM	1	438914	forward	C	Y	hypothetical	protein	LOC768067	[Source:RefSeq	peptide;Acc:NP_001070592]	ENSBTAG00000013841	MGC134427	768067	ENSBTAT00000018387	.	G	A	.	.	.	.	.	.	.	.	.	.	.	.	.	.	.	.	.	no
UPSTREAM	1	438959	forward	T	K	hypothetical	protein	LOC768067	[Source:RefSeq	peptide;Acc:NP_001070592]	ENSBTAG00000013841	MGC134427	768067	ENSBTAT00000018387	.	A	C	.	.	.	.	.	.	.	.	.	.	.	.	.	.	.	.	.	no
UPSTREAM	1	438971	forward	A	G	hypothetical	protein	LOC768067	[Source:RefSeq	peptide;Acc:NP_001070592]	ENSBTAG00000013841	MGC134427	768067	ENSBTAT00000018387	.	T	C	.	.	.	.	.	.	.	.	.	.	.	.	.	.	.	.	.	no
UPSTREAM	1	439032	forward	A	G	hypothetical	protein	LOC768067	[Source:RefSeq	peptide;Acc:NP_001070592]	ENSBTAG00000013841	MGC134427	768067	ENSBTAT00000018387	.	T	C	.	.	.	.	.	.	.	.	.	.	.	.	.	.	.	.	.	no
UPSTREAM	1	439041	forward	A	K	hypothetical	protein	LOC768067	[Source:RefSeq	peptide;Acc:NP_001070592]	ENSBTAG00000013841	MGC134427	768067	ENSBTAT00000018387	.	T	C	.	.	.	.	.	.	.	.	.	.	.	.	.	.	.	.	.	no
UPSTREAM	1	439056	forward	T	K	hypothetical	protein	LOC768067	[Source:RefSeq	peptide;Acc:NP_001070592]	ENSBTAG00000013841	MGC134427	768067	ENSBTAT00000018387	.	A	C	.	.	.	.	.	.	.	.	.	.	.	.	.	.	.	.	.	no
UPSTREAM	1	439125	forward	A	G	hypothetical	protein	LOC768067	[Source:RefSeq	peptide;Acc:NP_001070592]	ENSBTAG00000013841	MGC134427	768067	ENSBTAT00000018387	.	T	C	.	.	.	.	.	.	.	.	.	.	.	.	.	.	.	.	.	no
UPSTREAM	1	439242	forward	C	Y	hypothetical	protein	LOC768067	[Source:RefSeq	peptide;Acc:NP_001070592]	ENSBTAG00000013841	MGC134427	768067	ENSBTAT00000018387	.	G	A	.	.	.	.	.	.	.	.	.	.	.	.	.	.	.	.	.	no
UPSTREAM	1	439277	forward	T	C	hypothetical	protein	LOC768067	[Source:RefSeq	peptide;Acc:NP_001070592]	ENSBTAG00000013841	MGC134427	768067	ENSBTAT00000018387	.	A	G	.	.	.	.	.	.	.	.	.	.	.	.	.	.	.	.	.	no
UPSTREAM	1	439327	forward	A	R	hypothetical	protein	LOC768067	[Source:RefSeq	peptide;Acc:NP_001070592]	ENSBTAG00000013841	MGC134427	768067	ENSBTAT00000018387	.	T	C	.	.	.	.	.	.	.	.	.	.	.	.	.	.	.	.	.	no
UPSTREAM	1	439373	forward	T	C	hypothetical	protein	LOC768067	[Source:RefSeq	peptide;Acc:NP_001070592]	ENSBTAG00000013841	MGC134427	768067	ENSBTAT00000018387	.	A	G	.	.	.	.	.	.	.	.	.	.	.	.	.	.	.	.	.	no
UPSTREAM	1	439411	forward	A	G	hypothetical	protein	LOC768067	[Source:RefSeq	peptide;Acc:NP_001070592]	ENSBTAG00000013841	MGC134427	768067	ENSBTAT00000018387	.	T	C	.	.	.	.	.	.	.	.	.	.	.	.	.	.	.	.	.	no
UPSTREAM	1	439491	forward	T	C	hypothetical	protein	LOC768067	[Source:RefSeq	peptide;Acc:NP_001070592]	ENSBTAG00000013841	MGC134427	768067	ENSBTAT00000018387	.	A	G	.	.	.	.	.	.	.	.	.	.	.	.	.	.	.	.	.	no
ESSENTIAL_SPLICE_SITE	1	442426	forward	C	Y	Protein	FAM165B	[Source:UniProtKB/Swiss-Prot;Acc:A6H770]	ENSBTAG00000011528	.	.	ENSBTAT00000015319	.	G	A	reverse	ENSBTAP00000015319	.	.	.	.	.	.	.	.	.	.	.	.	[GO:0016020]:membrane	.	.	no
SYNONYMOUS_CODING	1	442449	forward	T	C	Protein	FAM165B	[Source:UniProtKB/Swiss-Prot;Acc:A6H770]	ENSBTAG00000011528	.	.	ENSBTAT00000015319	317	A	G	reverse	ENSBTAP00000015319	.	.	.	CHAIN:1:58:Protein	FAM165B.;COILED:29:58:Potential.	.	.	.	.	.	.	.	.	[GO:0016020]:membrane	Overlapping_Protein_Features=CHAIN:1:58:Putative	protein	FAM165A.|COILED:29:58:Potential.	.	no
SYNONYMOUS_CODING	1	442505	forward	A	R	Protein	FAM165B	[Source:UniProtKB/Swiss-Prot;Acc:A6H770]	ENSBTAG00000011528	.	.	ENSBTAT00000015319	261	T	C	reverse	ENSBTAP00000015319	.	.	.	CHAIN:1:58:Protein	FAM165B.;COILED:29:58:Potential.	.	.	.	.	.	.	.	.	[GO:0016020]:membrane	Overlapping_Protein_Features=CHAIN:1:58:Putative	protein	FAM165A.|COILED:29:58:Potential.	.	no
UPSTREAM	1	457085	forward	G	R	Protein	FAM165B	[Source:UniProtKB/Swiss-Prot;Acc:A6H770]	ENSBTAG00000011528	.	.	ENSBTAT00000015319	.	C	T	reverse	ENSBTAP00000015319	.	.	.	.	.	.	.	.	.	.	.	.	[GO:0016020]:membrane	.	.	no
UPSTREAM	1	457560	forward	T	Y	Protein	FAM165B	[Source:UniProtKB/Swiss-Prot;Acc:A6H770]	ENSBTAG00000011528	.	.	ENSBTAT00000015319	.	A	G	reverse	ENSBTAP00000015319	.	.	.	.	.	.	.	.	.	.	.	.	[GO:0016020]:membrane	.	.	no
UPSTREAM	1	458187	forward	A	T	Protein	FAM165B	[Source:UniProtKB/Swiss-Prot;Acc:A6H770]	ENSBTAG00000011528	.	.	ENSBTAT00000015319	.	T	A	reverse	ENSBTAP00000015319	.	.	.	.	.	.	.	.	.	.	.	.	[GO:0016020]:membrane	.	.	no
UPSTREAM	1	459250	forward	T	W	Protein	FAM165B	[Source:UniProtKB/Swiss-Prot;Acc:A6H770]	ENSBTAG00000011528	.	.	ENSBTAT00000015319	.	A	T	reverse	ENSBTAP00000015319	.	.	.	.	.	.	.	.	.	.	.	.	[GO:0016020]:membrane	.	.	no
UPSTREAM	1	459638	forward	C	Y	Protein	FAM165B	[Source:UniProtKB/Swiss-Prot;Acc:A6H770]	ENSBTAG00000011528	.	.	ENSBTAT00000015319	.	G	A	reverse	ENSBTAP00000015319	.	.	.	.	.	.	.	.	.	.	.	.	[GO:0016020]:membrane	.	.	no
UPSTREAM	1	459692	forward	A	R	Protein	FAM165B	[Source:UniProtKB/Swiss-Prot;Acc:A6H770]	ENSBTAG00000011528	.	.	ENSBTAT00000015319	.	T	C	reverse	ENSBTAP00000015319	.	.	.	.	.	.	.	.	.	.	.	.	[GO:0016020]:membrane	.	.	no
UPSTREAM	1	460142	forward	T	G	Protein	FAM165B	[Source:UniProtKB/Swiss-Prot;Acc:A6H770]	ENSBTAG00000011528	.	.	ENSBTAT00000015319	.	A	C	reverse	ENSBTAP00000015319	.	.	.	.	.	.	.	.	.	.	.	.	[GO:0016020]:membrane	.	.	no
UPSTREAM	1	460160	forward	G	S	Protein	FAM165B	[Source:UniProtKB/Swiss-Prot;Acc:A6H770]	ENSBTAG00000011528	.	.	ENSBTAT00000015319	.	C	G	reverse	ENSBTAP00000015319	.	.	.	.	.	.	.	.	.	.	.	.	[GO:0016020]:membrane	.	.	no
UPSTREAM	1	468638	forward	C	Y	potassium	voltage-gated	channel,	Isk-related	family,	member	2	[Source:RefSeq	peptide;Acc:NP_001070552]	ENSBTAG00000026260	KCNE2	768025	G	A	reverse	ENSBTAP00000037082	.	.	.	.	.	.	.	.	.	.	.	.	.	.	[GO:0005488]:binding;[GO:0005737]:cytoplasm;[GO:0006810]:transport;[GO:0015075]:ion	transmembrane	transporter	activity;[GO:0016020]:membrane	Phenotypes_Gene=Atrial	fibrillation,	familial|Atrial	fibrillation,	familial,	4|Long	QT	syndrome-6|Genome-wide	association	of	early-onset	myocardial	infarction	with	single	nucleotide	polymorphisms	and	copy	number	variants.;Interactions_Count=1;KEGG=Gastric	acid	secretion	.	no
UPSTREAM	1	715855	forward	T	C	ATP	synthase	subunit	O,	mitochondrial	Precursor	(Oligomycin	sensitivity	conferral	protein)(OSCP)	[Source:UniProtKB/Swiss-Prot;Acc:P13621]	ENSBTAG00000018278	ENSBTAT00000024326	.	T	C	forward	ENSBTAP00000024326	ATPO_BOVIN	.	.	.	.	.	.	.	.	.	.	.	.	.	[GO:0005622]:intracellular;[GO:0005737]:cytoplasm;[GO:0006139]:nucleobase,	nucleoside,	nucleotide	and	nucleic	acid	metabolic	process;[GO:0006810]:transport;[GO:0009987]:cellular	process;[GO:0015075]:ion	transmembrane	transporter	activity;[GO:0016020]:membrane	Interactions_Count=2;KEGG=Alzheimer&aposs	disease|Huntington&aposs	disease|Metabolic	pathways|Oxidative	phosphorylation|Parkinson&aposs	disease	.	no
UPSTREAM	1	716262	forward	C	Y	ATP	synthase	subunit	O,	mitochondrial	Precursor	(Oligomycin	sensitivity	conferral	protein)(OSCP)	[Source:UniProtKB/Swiss-Prot;Acc:P13621]	ENSBTAG00000018278	ENSBTAT00000024326	.	C	T	forward	ENSBTAP00000024326	ATPO_BOVIN	.	.	.	.	.	.	.	.	.	.	.	.	.	[GO:0005622]:intracellular;[GO:0005737]:cytoplasm;[GO:0006139]:nucleobase,	nucleoside,	nucleotide	and	nucleic	acid	metabolic	process;[GO:0006810]:transport;[GO:0009987]:cellular	process;[GO:0015075]:ion	transmembrane	transporter	activity;[GO:0016020]:membrane	Interactions_Count=2;KEGG=Alzheimer&aposs	disease|Huntington&aposs	disease|Metabolic	pathways|Oxidative	phosphorylation|Parkinson&aposs	disease	.	no
UPSTREAM	1	716399	forward	G	R	ATP	synthase	subunit	O,	mitochondrial	Precursor	(Oligomycin	sensitivity	conferral	protein)(OSCP)	[Source:UniProtKB/Swiss-Prot;Acc:P13621]	ENSBTAG00000018278	ENSBTAT00000024326	.	G	A	forward	ENSBTAP00000024326	ATPO_BOVIN	.	.	.	.	.	.	.	.	.	.	.	.	.	[GO:0005622]:intracellular;[GO:0005737]:cytoplasm;[GO:0006139]:nucleobase,	nucleoside,	nucleotide	and	nucleic	acid	metabolic	process;[GO:0006810]:transport;[GO:0009987]:cellular	process;[GO:0015075]:ion	transmembrane	transporter	activity;[GO:0016020]:membrane	Interactions_Count=2;KEGG=Alzheimer&aposs	disease|Huntington&aposs	disease|Metabolic	pathways|Oxidative	phosphorylation|Parkinson&aposs	disease	.	no
UPSTREAM	1	716655	forward	G	R	ATP	synthase	subunit	O,	mitochondrial	Precursor	(Oligomycin	sensitivity	conferral	protein)(OSCP)	[Source:UniProtKB/Swiss-Prot;Acc:P13621]	ENSBTAG00000018278	ENSBTAT00000024326	.	G	A	forward	ENSBTAP00000024326	ATPO_BOVIN	.	.	.	.	.	.	.	.	.	.	.	.	.	[GO:0005622]:intracellular;[GO:0005737]:cytoplasm;[GO:0006139]:nucleobase,	nucleoside,	nucleotide	and	nucleic	acid	metabolic	process;[GO:0006810]:transport;[GO:0009987]:cellular	process;[GO:0015075]:ion	transmembrane	transporter	activity;[GO:0016020]:membrane	Interactions_Count=2;KEGG=Alzheimer&aposs	disease|Huntington&aposs	disease|Metabolic	pathways|Oxidative	phosphorylation|Parkinson&aposs	disease	.	no
UPSTREAM	1	716794	forward	C	Y	ATP	synthase	subunit	O,	mitochondrial	Precursor	(Oligomycin	sensitivity	conferral	protein)(OSCP)	[Source:UniProtKB/Swiss-Prot;Acc:P13621]	ENSBTAG00000018278	ENSBTAT00000024326	.	C	T	forward	ENSBTAP00000024326	ATPO_BOVIN	.	.	.	.	.	.	.	.	.	.	.	.	.	[GO:0005622]:intracellular;[GO:0005737]:cytoplasm;[GO:0006139]:nucleobase,	nucleoside,	nucleotide	and	nucleic	acid	metabolic	process;[GO:0006810]:transport;[GO:0009987]:cellular	process;[GO:0015075]:ion	transmembrane	transporter	activity;[GO:0016020]:membrane	Interactions_Count=2;KEGG=Alzheimer&aposs	disease|Huntington&aposs	disease|Metabolic	pathways|Oxidative	phosphorylation|Parkinson&aposs	disease	.	no
UPSTREAM	1	718312	forward	A	R	ATP	synthase	subunit	O,	mitochondrial	Precursor	(Oligomycin	sensitivity	conferral	protein)(OSCP)	[Source:UniProtKB/Swiss-Prot;Acc:P13621]	ENSBTAG00000018278	ENSBTAT00000024326	.	A	G	forward	ENSBTAP00000024326	ATPO_BOVIN	.	.	.	.	.	.	.	.	.	.	.	.	.	[GO:0005622]:intracellular;[GO:0005737]:cytoplasm;[GO:0006139]:nucleobase,	nucleoside,	nucleotide	and	nucleic	acid	metabolic	process;[GO:0006810]:transport;[GO:0009987]:cellular	process;[GO:0015075]:ion	transmembrane	transporter	activity;[GO:0016020]:membrane	Interactions_Count=2;KEGG=Alzheimer&aposs	disease|Huntington&aposs	disease|Metabolic	pathways|Oxidative	phosphorylation|Parkinson&aposs	disease	.	no
DOWNSTREAM	1	728176	forward	A	W	ATP	synthase	subunit	O,	mitochondrial	Precursor	(Oligomycin	sensitivity	conferral	protein)(OSCP)	[Source:UniProtKB/Swiss-Prot;Acc:P13621]	ENSBTAG00000018278	ENSBTAT00000024326	.	A	T	forward	ENSBTAP00000024326	ATPO_BOVIN	.	.	.	.	.	.	.	.	.	.	.	.	.	[GO:0005622]:intracellular;[GO:0005737]:cytoplasm;[GO:0006139]:nucleobase,	nucleoside,	nucleotide	and	nucleic	acid	metabolic	process;[GO:0006810]:transport;[GO:0009987]:cellular	process;[GO:0015075]:ion	transmembrane	transporter	activity;[GO:0016020]:membrane	Interactions_Count=2;KEGG=Alzheimer&aposs	disease|Huntington&aposs	disease|Metabolic	pathways|Oxidative	phosphorylation|Parkinson&aposs	disease	.	no
DOWNSTREAM	1	728415	forward	T	K	ATP	synthase	subunit	O,	mitochondrial	Precursor	(Oligomycin	sensitivity	conferral	protein)(OSCP)	[Source:UniProtKB/Swiss-Prot;Acc:P13621]	ENSBTAG00000018278	ENSBTAT00000024326	.	T	G	forward	ENSBTAP00000024326	ATPO_BOVIN	.	.	.	.	.	.	.	.	.	.	.	.	.	[GO:0005622]:intracellular;[GO:0005737]:cytoplasm;[GO:0006139]:nucleobase,	nucleoside,	nucleotide	and	nucleic	acid	metabolic	process;[GO:0006810]:transport;[GO:0009987]:cellular	process;[GO:0015075]:ion	transmembrane	transporter	activity;[GO:0016020]:membrane	Interactions_Count=2;KEGG=Alzheimer&aposs	disease|Huntington&aposs	disease|Metabolic	pathways|Oxidative	phosphorylation|Parkinson&aposs	disease	.	no
DOWNSTREAM	1	728882	forward	C	Y	ATP	synthase	subunit	O,	mitochondrial	Precursor	(Oligomycin	sensitivity	conferral	protein)(OSCP)	[Source:UniProtKB/Swiss-Prot;Acc:P13621]	ENSBTAG00000018278	ENSBTAT00000024326	.	C	T	forward	ENSBTAP00000024326	ATPO_BOVIN	.	.	.	.	.	.	.	.	.	.	.	.	.	[GO:0005622]:intracellular;[GO:0005737]:cytoplasm;[GO:0006139]:nucleobase,	nucleoside,	nucleotide	and	nucleic	acid	metabolic	process;[GO:0006810]:transport;[GO:0009987]:cellular	process;[GO:0015075]:ion	transmembrane	transporter	activity;[GO:0016020]:membrane	Interactions_Count=2;KEGG=Alzheimer&aposs	disease|Huntington&aposs	disease|Metabolic	pathways|Oxidative	phosphorylation|Parkinson&aposs	disease	.	no
DOWNSTREAM	1	729148	forward	C	Y	ATP	synthase	subunit	O,	mitochondrial	Precursor	(Oligomycin	sensitivity	conferral	protein)(OSCP)	[Source:UniProtKB/Swiss-Prot;Acc:P13621]	ENSBTAG00000018278	ENSBTAT00000024326	.	C	T	forward	ENSBTAP00000024326	ATPO_BOVIN	.	.	.	.	.	.	.	.	.	.	.	.	.	[GO:0005622]:intracellular;[GO:0005737]:cytoplasm;[GO:0006139]:nucleobase,	nucleoside,	nucleotide	and	nucleic	acid	metabolic	process;[GO:0006810]:transport;[GO:0009987]:cellular	process;[GO:0015075]:ion	transmembrane	transporter	activity;[GO:0016020]:membrane	Interactions_Count=2;KEGG=Alzheimer&aposs	disease|Huntington&aposs	disease|Metabolic	pathways|Oxidative	phosphorylation|Parkinson&aposs	disease	.	no
DOWNSTREAM	1	729753	forward	C	Y	ATP	synthase	subunit	O,	mitochondrial	Precursor	(Oligomycin	sensitivity	conferral	protein)(OSCP)	[Source:UniProtKB/Swiss-Prot;Acc:P13621]	ENSBTAG00000018278	ENSBTAT00000024326	.	C	T	forward	ENSBTAP00000024326	ATPO_BOVIN	.	.	.	.	.	.	.	.	.	.	.	.	.	[GO:0005622]:intracellular;[GO:0005737]:cytoplasm;[GO:0006139]:nucleobase,	nucleoside,	nucleotide	and	nucleic	acid	metabolic	process;[GO:0006810]:transport;[GO:0009987]:cellular	process;[GO:0015075]:ion	transmembrane	transporter	activity;[GO:0016020]:membrane	Interactions_Count=2;KEGG=Alzheimer&aposs	disease|Huntington&aposs	disease|Metabolic	pathways|Oxidative	phosphorylation|Parkinson&aposs	disease	.	no
DOWNSTREAM	1	731600	forward	T	Y	ATP	synthase	subunit	O,	mitochondrial	Precursor	(Oligomycin	sensitivity	conferral	protein)(OSCP)	[Source:UniProtKB/Swiss-Prot;Acc:P13621]	ENSBTAG00000018278	ENSBTAT00000024326	.	T	C	forward	ENSBTAP00000024326	ATPO_BOVIN	.	.	.	.	.	.	.	.	.	.	.	.	.	[GO:0005622]:intracellular;[GO:0005737]:cytoplasm;[GO:0006139]:nucleobase,	nucleoside,	nucleotide	and	nucleic	acid	metabolic	process;[GO:0006810]:transport;[GO:0009987]:cellular	process;[GO:0015075]:ion	transmembrane	transporter	activity;[GO:0016020]:membrane	Interactions_Count=2;KEGG=Alzheimer&aposs	disease|Huntington&aposs	disease|Metabolic	pathways|Oxidative	phosphorylation|Parkinson&aposs	disease	.	no
DOWNSTREAM	1	732421	forward	T	Y	ATP	synthase	subunit	O,	mitochondrial	Precursor	(Oligomycin	sensitivity	conferral	protein)(OSCP)	[Source:UniProtKB/Swiss-Prot;Acc:P13621]	ENSBTAG00000018278	ENSBTAT00000024326	.	T	C	forward	ENSBTAP00000024326	ATPO_BOVIN	.	.	.	.	.	.	.	.	.	.	.	.	.	[GO:0005622]:intracellular;[GO:0005737]:cytoplasm;[GO:0006139]:nucleobase,	nucleoside,	nucleotide	and	nucleic	acid	metabolic	process;[GO:0006810]:transport;[GO:0009987]:cellular	process;[GO:0015075]:ion	transmembrane	transporter	activity;[GO:0016020]:membrane	Interactions_Count=2;KEGG=Alzheimer&aposs	disease|Huntington&aposs	disease|Metabolic	pathways|Oxidative	phosphorylation|Parkinson&aposs	disease	.	no
DOWNSTREAM	1	738857	forward	C	Y	.	ENSBTAG00000021997	ITSN1	510879	ENSBTAT00000029333	.	G	A	reverse	ENSBTAP00000029333	.	.	.	.	.	.	.	.	.	.	.	.	[GO:0005488]:binding;[GO:0005622]:intracellular;[GO:0007154]:cell	communication;[GO:0030234]:enzyme	regulator	activity;[GO:0050789]:regulation	of	biological	process	Interactions_Count=11	.	no
DOWNSTREAM	1	738954	forward	G	K	.	ENSBTAG00000021997	ITSN1	510879	ENSBTAT00000029333	.	C	A	reverse	ENSBTAP00000029333	.	.	.	.	.	.	.	.	.	.	.	.	[GO:0005488]:binding;[GO:0005622]:intracellular;[GO:0007154]:cell	communication;[GO:0030234]:enzyme	regulator	activity;[GO:0050789]:regulation	of	biological	process	Interactions_Count=11	.	no
DOWNSTREAM	1	739540	forward	A	R	.	ENSBTAG00000021997	ITSN1	510879	ENSBTAT00000029333	.	T	C	reverse	ENSBTAP00000029333	.	.	.	.	.	.	.	.	.	.	.	.	[GO:0005488]:binding;[GO:0005622]:intracellular;[GO:0007154]:cell	communication;[GO:0030234]:enzyme	regulator	activity;[GO:0050789]:regulation	of	biological	process	Interactions_Count=11	.	no
DOWNSTREAM	1	739662	forward	T	Y	.	ENSBTAG00000021997	ITSN1	510879	ENSBTAT00000029333	.	A	G	reverse	ENSBTAP00000029333	.	.	.	.	.	.	.	.	.	.	.	.	[GO:0005488]:binding;[GO:0005622]:intracellular;[GO:0007154]:cell	communication;[GO:0030234]:enzyme	regulator	activity;[GO:0050789]:regulation	of	biological	process	Interactions_Count=11	.	no
DOWNSTREAM	1	740349	forward	C	T	.	ENSBTAG00000021997	ITSN1	510879	ENSBTAT00000029333	.	G	A	reverse	ENSBTAP00000029333	.	.	.	.	.	.	.	.	.	.	.	.	[GO:0005488]:binding;[GO:0005622]:intracellular;[GO:0007154]:cell	communication;[GO:0030234]:enzyme	regulator	activity;[GO:0050789]:regulation	of	biological	process	Interactions_Count=11	.	no
DOWNSTREAM	1	741420	forward	T	Y	.	ENSBTAG00000021997	ITSN1	510879	ENSBTAT00000029333	.	A	G	reverse	ENSBTAP00000029333	.	.	.	.	.	.	.	.	.	.	.	.	[GO:0005488]:binding;[GO:0005622]:intracellular;[GO:0007154]:cell	communication;[GO:0030234]:enzyme	regulator	activity;[GO:0050789]:regulation	of	biological	process	Interactions_Count=11	.	no
3PRIME_UTR	1	1042341	forward	C	S	downstream	neighbor	of	SON	[Source:RefSeq	peptide;Acc:NP_001076914]	ENSBTAG00000035175	DONSON	781155	ENSBTAT00000049667	2046	C	ENSBTAP00000046527	.	.	.	.	.	.	.	.	.	.	.	.	.	.	.	.	.	no
3PRIME_UTR	1	1042522	forward	C	Y	downstream	neighbor	of	SON	[Source:RefSeq	peptide;Acc:NP_001076914]	ENSBTAG00000035175	DONSON	781155	ENSBTAT00000049667	2227	C	ENSBTAP00000046527	.	.	.	.	.	.	.	.	.	.	.	.	.	.	.	.	.	no
SYNONYMOUS_CODING	1	1044565	forward	G	R	SON	DNA-binding	protein	[Source:RefSeq	peptide;Acc:NP_001077163]	ENSBTAG00000008482	SON	516462	ENSBTAT00000011175	6157	C	T	.	2036	.	.	.	.	.	.	.	.	.	.	.	.	[GO:0003676]:nucleic	acid	binding;[GO:0005515]:protein	binding;[GO:0005622]:intracellular;[GO:0050789]:regulation	of	biological	process	Overlapping_Protein_Features=CHAIN:2:2426:Protein	SON.|VAR_SEQ:690:2416:Missing	(in	isoform	H).|VAR_SEQ:2109:2426:Missing	(in	isoform	E).|VAR_SEQ:2283:2426:Missing	(in	isoform	J).|VAR_SEQ:2304:2426:Missing	(in	isoform	B).|VAR_SEQ:2326:2426:Missing	(in	isoform	C).	.	no
SYNONYMOUS_CODING	1	1062799	forward	T	Y	SON	DNA-binding	protein	[Source:RefSeq	peptide;Acc:NP_001077163]	ENSBTAG00000008482	SON	516462	ENSBTAT00000011175	5239	A	G	.	1730	.	.	.	.	.	.	.	.	.	.	.	.	[GO:0003676]:nucleic	acid	binding;[GO:0005515]:protein	binding;[GO:0005622]:intracellular;[GO:0050789]:regulation	of	biological	process	Overlapping_Protein_Features=CHAIN:2:2426:Protein	SON.|VAR_SEQ:690:2416:Missing	(in	isoform	H).	.	no
SYNONYMOUS_CODING	1	1062964	forward	A	R	SON	DNA-binding	protein	[Source:RefSeq	peptide;Acc:NP_001077163]	ENSBTAG00000008482	SON	516462	ENSBTAT00000011175	5074	T	C	.	1675	.	.	pfscan	.	.	.	.	.	.	.	.	.	[GO:0003676]:nucleic	acid	binding;[GO:0005515]:protein	binding;[GO:0005622]:intracellular;[GO:0050789]:regulation	of	biological	process	Overlapping_Protein_Features=CHAIN:2:2426:Protein	SON.|REPEAT:1995:2013:3-2.|REGION:1934:2013:2	X	19	AA	repeats	of	P-S-R-R-R-R-S-R-S-V-|VAR_SEQ:690:2416:Missing	(in	isoform	H).	.	no
NON_SYNONYMOUS_CODING	1	1063865	forward	G	R	SON	DNA-binding	protein	[Source:RefSeq	peptide;Acc:NP_001077163]	ENSBTAG00000008482	SON	516462	ENSBTAT00000011175	4173	C	T	.	1375	.	.	.	.	A	V	AAAAAALLLLXAALXAVAVDAAVAAAATA	-1.7	0.5	58.6	60.3	Vicugna_pacos;Tursiops_truncatus;Equus_caballus;Pteropus_vampyrus;Canis_familiaris;Tarsius_syrichta;Homo_sapiens;Gorilla_gorilla;Pongo_pygmaeus;Pan_troglodytes;Microcebus_murinus;Felis_catus;Myotis_lucifugus;Macaca_mulatta;Tupaia_belangeri;Otolemur_garnettii;Oryctolagus_cuniculus;Rattus_norvegicus;Callithrix_jacchus;Echinops_telfairi;Spermophilus_tridecemlineatus;Loxodonta_africana;Dipodomys_ordii;Mus_musculus;Ochotona_princeps;Sorex_araneus;Procavia_capensis;Erinaceus_europaeus;Monodelphis_domestica	[GO:0003676]:nucleic	acid	binding;[GO:0005515]:protein	binding;[GO:0005622]:intracellular;[GO:0050789]:regulation	of	biological	process	Overlapping_Protein_Features=CHAIN:2:2426:Protein	SON.|VAR_SEQ:690:2416:Missing	(in	isoform	H).	.	no
NON_SYNONYMOUS_CODING	1	1064126	forward	A	R	SON	DNA-binding	protein	[Source:RefSeq	peptide;Acc:NP_001077163]	ENSBTAG00000008482	SON	516462	ENSBTAT00000011175	3912	T	C	.	1288	.	.	.	.	V	A	MLLVMMTTTTXVLTXVVVTKXKKVVVVVK	-1.6	0.3	34.5	49.1	Vicugna_pacos;Tursiops_truncatus;Equus_caballus;Pteropus_vampyrus;Canis_familiaris;Tarsius_syrichta;Homo_sapiens;Gorilla_gorilla;Pongo_pygmaeus;Pan_troglodytes;Microcebus_murinus;Felis_catus;Myotis_lucifugus;Macaca_mulatta;Tupaia_belangeri;Otolemur_garnettii;Oryctolagus_cuniculus;Rattus_norvegicus;Callithrix_jacchus;Echinops_telfairi;Spermophilus_tridecemlineatus;Dasypus_novemcinctus;Loxodonta_africana;Mus_musculus;Ochotona_princeps;Sorex_araneus;Procavia_capensis;Erinaceus_europaeus;Monodelphis_domestica	[GO:0003676]:nucleic	acid	binding;[GO:0005515]:protein	binding;[GO:0005622]:intracellular;[GO:0050789]:regulation	of	biological	process	Overlapping_Protein_Features=CHAIN:2:2426:Protein	SON.|VAR_SEQ:690:2416:Missing	(in	isoform	H).	.	no
SYNONYMOUS_CODING	1	1067983	forward	C	Y	SON	DNA-binding	protein	[Source:RefSeq	peptide;Acc:NP_001077163]	ENSBTAG00000008482	SON	516462	ENSBTAT00000011175	1012	G	A	.	321	.	.	.	.	.	.	.	.	.	.	.	.	[GO:0003676]:nucleic	acid	binding;[GO:0005515]:protein	binding;[GO:0005622]:intracellular;[GO:0050789]:regulation	of	biological	process	Overlapping_Protein_Features=CHAIN:2:2426:Protein	SON.	.	no
UPSTREAM	1	1074606	forward	C	G	SON	DNA-binding	protein	[Source:RefSeq	peptide;Acc:NP_001077163]	ENSBTAG00000008482	SON	516462	ENSBTAT00000011175	.	G	C	.	.	.	.	.	.	.	.	.	.	.	.	.	.	[GO:0003676]:nucleic	acid	binding;[GO:0005515]:protein	binding;[GO:0005622]:intracellular;[GO:0050789]:regulation	of	biological	process	.	.	no
5PRIME_UTR	1	1074752	forward	A	C	Trifunctional	purine	biosynthetic	protein	adenosine-3	[Includes	Phosphoribosylamine--glycine	ligase(EC	6.3.4.13)(Glycinamide	ribonucleotide	synthetase)(GARS)(Phosphoribosylglycinamide	synthetase);Phosphoribosylformylglycinamidine	synthetase)(AIR	synthase)(AIRS);Phosphoribosylglycinamide	formyltransferase(EC	2.1.2.2)(5	-phosphoribosylglycinamide	transformylase)(GAR	transformylase)(GART)]	[Source:UniProtKB/Swiss-Prot;Acc:Q59A32]	ENSBTAG00000009188	GART	281183	ENSBTAT00000012108	31	A	C	forward	ENSBTAP00000012108	PUR2_BOVIN	.	.	.	.	.	.	.	.	.	.	.	.	.	[GO:0003824]:catalytic	activity;[GO:0005488]:binding;[GO:0005515]:protein	binding;[GO:0005737]:cytoplasm;[GO:0009058]:biosynthetic	process;[GO:0016740]:transferase	activity;[GO:0016874]:ligase	activity	Interactions_Count=1;KEGG=Metabolic	pathways|One	carbon	pool	by	folate|Purine	metabolism	.	no
SYNONYMOUS_CODING	1	1083810	forward	C	Y	Trifunctional	purine	biosynthetic	protein	adenosine-3	[Includes	Phosphoribosylamine--glycine	ligase(EC	6.3.4.13)(Glycinamide	ribonucleotide	synthetase)(GARS)(Phosphoribosylglycinamide	synthetase);Phosphoribosylformylglycinamidine	synthetase)(AIR	synthase)(AIRS);Phosphoribosylglycinamide	formyltransferase(EC	2.1.2.2)(5	-phosphoribosylglycinamide	transformylase)(GAR	transformylase)(GART)]	[Source:UniProtKB/Swiss-Prot;Acc:Q59A32]	ENSBTAG00000009188	GART	281183	ENSBTAT00000012108	632	C	T	forward	ENSBTAP00000012108	PUR2_BOVIN	193	.	.	pfscan	IPR011761	ATP-grasp;Superfamily;Pfam	IPR020561	PRibGlycinamid_synth_ATP-grasp;Pfam	IPR003135	ATP-grasp_carboxylate-amine;Tigrfam	IPR000115	PRibGlycinamide_synth;Tigrfam	IPR000115	Gars	.	.	.	.	.	.	.	.	.	[GO:0003824]:catalytic	activity;[GO:0005488]:binding;[GO:0005515]:protein	binding;[GO:0005737]:cytoplasm;[GO:0009058]:biosynthetic	process;[GO:0016740]:transferase	activity;[GO:0016874]:ligase	activity	Interactions_Count=1;KEGG=Metabolic	pathways|One	carbon	pool	by	folate|Purine	metabolism;Overlapping_Protein_Features=CHAIN:2:1010:Trifunctional	purine	biosynthetic	protein|DOMAIN:111:318:ATP-grasp.|NP_BIND:137:199:ATP	(By	similarity).	.	no
SYNONYMOUS_CODING	1	1092132	forward	T	Y	Trifunctional	purine	biosynthetic	protein	adenosine-3	[Includes	Phosphoribosylamine--glycine	ligase(EC	6.3.4.13)(Glycinamide	ribonucleotide	synthetase)(GARS)(Phosphoribosylglycinamide	synthetase);Phosphoribosylformylglycinamidine	synthetase)(AIR	synthase)(AIRS);Phosphoribosylglycinamide	formyltransferase(EC	2.1.2.2)(5	-phosphoribosylglycinamide	transformylase)(GAR	transformylase)(GART)]	[Source:UniProtKB/Swiss-Prot;Acc:Q59A32]	ENSBTAG00000009188	GART	281183	ENSBTAT00000012108	1577	T	C	forward	ENSBTAP00000012108	PUR2_BOVIN	508	.	.	Superfamily	IPR016188	PurM_N-like;Pfam	IPR000728	AIR_synth;Tigrfam	IPR004733	PurM_cligase	.	.	.	.	.	.	.	.	.	[GO:0003824]:catalytic	activity;[GO:0005488]:binding;[GO:0005515]:protein	binding;[GO:0005737]:cytoplasm;[GO:0009058]:biosynthetic	process;[GO:0016740]:transferase	activity;[GO:0016874]:ligase	activity	Interactions_Count=1;KEGG=Metabolic	pathways|One	carbon	pool	by	folate|Purine	metabolism;Overlapping_Protein_Features=CHAIN:2:1010:Trifunctional	purine	biosynthetic	protein|REGION:434:809:AIRS.|VAR_SEQ:434:1010:Missing	(in	isoform	Short).|STRAND:488:499:FT	HELIX	500	505	.	no
NON_SYNONYMOUS_CODING	1	1096637	forward	A	R	Trifunctional	purine	biosynthetic	protein	adenosine-3	[Includes	Phosphoribosylamine--glycine	ligase(EC	6.3.4.13)(Glycinamide	ribonucleotide	synthetase)(GARS)(Phosphoribosylglycinamide	synthetase);Phosphoribosylformylglycinamidine	synthetase)(AIR	synthase)(AIRS);Phosphoribosylglycinamide	formyltransferase(EC	2.1.2.2)(5	-phosphoribosylglycinamide	transformylase)(GAR	transformylase)(GART)]	[Source:UniProtKB/Swiss-Prot;Acc:Q59A32]	ENSBTAG00000009188	GART	281183	ENSBTAT00000012108	2403	A	G	forward	ENSBTAP00000012108	PUR2_BOVIN	784	.	.	Superfamily	IPR010918	AIR_synth_C;Pfam	IPR010918	AIR_synth_C	.	K	E	EEEEEEAEEEEEEXEEEEEEEKEXRKEEAETEAPPDKK	2.1	0.2	10.5	56.2	Tursiops_truncatus;Vicugna_pacos;Equus_caballus;Pteropus_vampyrus;Canis_familiaris;Felis_catus;Choloepus_hoffmanni;Pan_troglodytes;Microcebus_murinus;Homo_sapiens;Pongo_pygmaeus;Callithrix_jacchus;Tupaia_belangeri;Dasypus_novemcinctus;Macaca_mulatta;Tarsius_syrichta;Otolemur_garnettii;Spermophilus_tridecemlineatus;Loxodonta_africana;Oryctolagus_cuniculus;Dipodomys_ordii;Cavia_porcellus;Gorilla_gorilla;Echinops_telfairi;Erinaceus_europaeus;Ochotona_princeps;Rattus_norvegicus;Mus_musculus;Procavia_capensis;Myotis_lucifugus;Monodelphis_domestica;Sorex_araneus;Ornithorhynchus_anatinus;Tetraodon_nigroviridis;Takifugu_rubripes;Drosophila_melanogaster;Caenorhabditis_elegans;Saccharomyces_cerevisiae	[GO:0003824]:catalytic	activity;[GO:0005488]:binding;[GO:0005515]:protein	binding;[GO:0005737]:cytoplasm;[GO:0009058]:biosynthetic	process;[GO:0016740]:transferase	activity;[GO:0016874]:ligase	activity	Interactions_Count=1;KEGG=Metabolic	pathways|One	carbon	pool	by	folate|Purine	metabolism;Overlapping_Protein_Features=CHAIN:2:1010:Trifunctional	purine	biosynthetic	protein|REGION:434:809:AIRS.|VAR_SEQ:434:1010:Missing	(in	isoform	Short).	.	no
SYNONYMOUS_CODING	1	1098861	forward	A	R	Trifunctional	purine	biosynthetic	protein	adenosine-3	[Includes	Phosphoribosylamine--glycine	ligase(EC	6.3.4.13)(Glycinamide	ribonucleotide	synthetase)(GARS)(Phosphoribosylglycinamide	synthetase);Phosphoribosylformylglycinamidine	synthetase)(AIR	synthase)(AIRS);Phosphoribosylglycinamide	formyltransferase(EC	2.1.2.2)(5	-phosphoribosylglycinamide	transformylase)(GAR	transformylase)(GART)]	[Source:UniProtKB/Swiss-Prot;Acc:Q59A32]	ENSBTAG00000009188	GART	281183	ENSBTAT00000012108	2549	A	G	forward	ENSBTAP00000012108	PUR2_BOVIN	832	.	.	Superfamily	IPR002376	Formyl_transf_N;Pfam	IPR002376	Formyl_transf_N;Tigrfam	IPR004607	PurN_trans	.	.	.	.	.	.	.	.	.	[GO:0003824]:catalytic	activity;[GO:0005488]:binding;[GO:0005515]:protein	binding;[GO:0005737]:cytoplasm;[GO:0009058]:biosynthetic	process;[GO:0016740]:transferase	activity;[GO:0016874]:ligase	activity	Interactions_Count=1;KEGG=Metabolic	pathways|One	carbon	pool	by	folate|Purine	metabolism;Overlapping_Protein_Features=CHAIN:2:1010:Trifunctional	purine	biosynthetic	protein|REGION:810:1010:GART.|REGION:818:820:5	-phosphoribosylglycinamide	binding.|VAR_SEQ:434:1010:Missing	(in	isoform	Short).	.	no
SYNONYMOUS_CODING	1	1098951	forward	G	S	Trifunctional	purine	biosynthetic	protein	adenosine-3	[Includes	Phosphoribosylamine--glycine	ligase(EC	6.3.4.13)(Glycinamide	ribonucleotide	synthetase)(GARS)(Phosphoribosylglycinamide	synthetase);Phosphoribosylformylglycinamidine	synthetase)(AIR	synthase)(AIRS);Phosphoribosylglycinamide	formyltransferase(EC	2.1.2.2)(5	-phosphoribosylglycinamide	transformylase)(GAR	transformylase)(GART)]	[Source:UniProtKB/Swiss-Prot;Acc:Q59A32]	ENSBTAG00000009188	GART	281183	ENSBTAT00000012108	2639	G	C	forward	ENSBTAP00000012108	PUR2_BOVIN	862	.	.	Superfamily	IPR002376	Formyl_transf_N;Pfam	IPR002376	Formyl_transf_N;Tigrfam	IPR004607	PurN_trans	.	.	.	.	.	.	.	.	.	[GO:0003824]:catalytic	activity;[GO:0005488]:binding;[GO:0005515]:protein	binding;[GO:0005737]:cytoplasm;[GO:0009058]:biosynthetic	process;[GO:0016740]:transferase	activity;[GO:0016874]:ligase	activity	Interactions_Count=1;KEGG=Metabolic	pathways|One	carbon	pool	by	folate|Purine	metabolism;Overlapping_Protein_Features=CHAIN:2:1010:Trifunctional	purine	biosynthetic	protein|REGION:810:1010:GART.|VAR_SEQ:434:1010:Missing	(in	isoform	Short).	.	no
3PRIME_UTR	1	1100674	forward	C	S	Trifunctional	purine	biosynthetic	protein	adenosine-3	[Includes	Phosphoribosylamine--glycine	ligase(EC	6.3.4.13)(Glycinamide	ribonucleotide	synthetase)(GARS)(Phosphoribosylglycinamide	synthetase);Phosphoribosylformylglycinamidine	synthetase)(AIR	synthase)(AIRS);Phosphoribosylglycinamide	formyltransferase(EC	2.1.2.2)(5	-phosphoribosylglycinamide	transformylase)(GAR	transformylase)(GART)]	[Source:UniProtKB/Swiss-Prot;Acc:Q59A32]	ENSBTAG00000009188	GART	281183	ENSBTAT00000012108	3382	C	G	forward	ENSBTAP00000012108	PUR2_BOVIN	.	.	.	.	.	.	.	.	.	.	.	.	.	[GO:0003824]:catalytic	activity;[GO:0005488]:binding;[GO:0005515]:protein	binding;[GO:0005737]:cytoplasm;[GO:0009058]:biosynthetic	process;[GO:0016740]:transferase	activity;[GO:0016874]:ligase	activity	Interactions_Count=1;KEGG=Metabolic	pathways|One	carbon	pool	by	folate|Purine	metabolism	.	no
DOWNSTREAM	1	1101810	forward	A	R	Trifunctional	purine	biosynthetic	protein	adenosine-3	[Includes	Phosphoribosylamine--glycine	ligase(EC	6.3.4.13)(Glycinamide	ribonucleotide	synthetase)(GARS)(Phosphoribosylglycinamide	synthetase);Phosphoribosylformylglycinamidine	synthetase)(AIR	synthase)(AIRS);Phosphoribosylglycinamide	formyltransferase(EC	2.1.2.2)(5	-phosphoribosylglycinamide	transformylase)(GAR	transformylase)(GART)]	[Source:UniProtKB/Swiss-Prot;Acc:Q59A32]	ENSBTAG00000009188	GART	281183	ENSBTAT00000012108	.	A	G	forward	ENSBTAP00000012108	PUR2_BOVIN	.	.	.	.	.	.	.	.	.	.	.	.	.	[GO:0003824]:catalytic	activity;[GO:0005488]:binding;[GO:0005515]:protein	binding;[GO:0005737]:cytoplasm;[GO:0009058]:biosynthetic	process;[GO:0016740]:transferase	activity;[GO:0016874]:ligase	activity	Interactions_Count=1;KEGG=Metabolic	pathways|One	carbon	pool	by	folate|Purine	metabolism	.	no
DOWNSTREAM	1	1102768	forward	T	Y	Trifunctional	purine	biosynthetic	protein	adenosine-3	[Includes	Phosphoribosylamine--glycine	ligase(EC	6.3.4.13)(Glycinamide	ribonucleotide	synthetase)(GARS)(Phosphoribosylglycinamide	synthetase);Phosphoribosylformylglycinamidine	synthetase)(AIR	synthase)(AIRS);Phosphoribosylglycinamide	formyltransferase(EC	2.1.2.2)(5	-phosphoribosylglycinamide	transformylase)(GAR	transformylase)(GART)]	[Source:UniProtKB/Swiss-Prot;Acc:Q59A32]	ENSBTAG00000009188	GART	281183	ENSBTAT00000012108	.	T	C	forward	ENSBTAP00000012108	PUR2_BOVIN	.	.	.	.	.	.	.	.	.	.	.	.	.	[GO:0003824]:catalytic	activity;[GO:0005488]:binding;[GO:0005515]:protein	binding;[GO:0005737]:cytoplasm;[GO:0009058]:biosynthetic	process;[GO:0016740]:transferase	activity;[GO:0016874]:ligase	activity	Interactions_Count=1;KEGG=Metabolic	pathways|One	carbon	pool	by	folate|Purine	metabolism	.	no
DOWNSTREAM	1	1102817	forward	C	Y	Trifunctional	purine	biosynthetic	protein	adenosine-3	[Includes	Phosphoribosylamine--glycine	ligase(EC	6.3.4.13)(Glycinamide	ribonucleotide	synthetase)(GARS)(Phosphoribosylglycinamide	synthetase);Phosphoribosylformylglycinamidine	synthetase)(AIR	synthase)(AIRS);Phosphoribosylglycinamide	formyltransferase(EC	2.1.2.2)(5	-phosphoribosylglycinamide	transformylase)(GAR	transformylase)(GART)]	[Source:UniProtKB/Swiss-Prot;Acc:Q59A32]	ENSBTAG00000009188	GART	281183	ENSBTAT00000012108	.	C	T	forward	ENSBTAP00000012108	PUR2_BOVIN	.	.	.	.	.	.	.	.	.	.	.	.	.	[GO:0003824]:catalytic	activity;[GO:0005488]:binding;[GO:0005515]:protein	binding;[GO:0005737]:cytoplasm;[GO:0009058]:biosynthetic	process;[GO:0016740]:transferase	activity;[GO:0016874]:ligase	activity	Interactions_Count=1;KEGG=Metabolic	pathways|One	carbon	pool	by	folate|Purine	metabolism	.	no
UPSTREAM	1	1113542	forward	T	Y	PREDICTED:	Bos	taurus	misc_RNA	(LOC784171),	miscRNA.	[Source:RefSeq	DNA;Acc:XR_042553]	ENSBTAG00000009187	LOC784171	784171	ENSBTAT00000012106	C	forward	ENSBTAP00000012106	.	.	.	.	.	.	.	.	.	.	.	.	.	.	[GO:0005515]:protein	binding	.	.	no
UPSTREAM	1	1114219	forward	T	C	PREDICTED:	Bos	taurus	misc_RNA	(LOC784171),	miscRNA.	[Source:RefSeq	DNA;Acc:XR_042553]	ENSBTAG00000009187	LOC784171	784171	ENSBTAT00000012106	C	forward	ENSBTAP00000012106	.	.	.	.	.	.	.	.	.	.	.	.	.	.	[GO:0005515]:protein	binding	.	.	no
UPSTREAM	1	1114277	forward	T	Y	PREDICTED:	Bos	taurus	misc_RNA	(LOC784171),	miscRNA.	[Source:RefSeq	DNA;Acc:XR_042553]	ENSBTAG00000009187	LOC784171	784171	ENSBTAT00000012106	C	forward	ENSBTAP00000012106	.	.	.	.	.	.	.	.	.	.	.	.	.	.	[GO:0005515]:protein	binding	.	.	no
UPSTREAM	1	1114562	forward	T	K	PREDICTED:	Bos	taurus	misc_RNA	(LOC784171),	miscRNA.	[Source:RefSeq	DNA;Acc:XR_042553]	ENSBTAG00000009187	LOC784171	784171	ENSBTAT00000012106	G	forward	ENSBTAP00000012106	.	.	.	.	.	.	.	.	.	.	.	.	.	.	[GO:0005515]:protein	binding	.	.	no
UPSTREAM	1	1115137	forward	C	S	PREDICTED:	Bos	taurus	misc_RNA	(LOC784171),	miscRNA.	[Source:RefSeq	DNA;Acc:XR_042553]	ENSBTAG00000009187	LOC784171	784171	ENSBTAT00000012106	G	forward	ENSBTAP00000012106	.	.	.	.	.	.	.	.	.	.	.	.	.	.	[GO:0005515]:protein	binding	.	.	no
UPSTREAM	1	1115812	forward	A	M	PREDICTED:	Bos	taurus	misc_RNA	(LOC784171),	miscRNA.	[Source:RefSeq	DNA;Acc:XR_042553]	ENSBTAG00000009187	LOC784171	784171	ENSBTAT00000012106	C	forward	ENSBTAP00000012106	.	.	.	.	.	.	.	.	.	.	.	.	.	.	[GO:0005515]:protein	binding	.	.	no
UPSTREAM	1	1115962	forward	G	R	PREDICTED:	Bos	taurus	misc_RNA	(LOC784171),	miscRNA.	[Source:RefSeq	DNA;Acc:XR_042553]	ENSBTAG00000009187	LOC784171	784171	ENSBTAT00000012106	A	forward	ENSBTAP00000012106	.	.	.	.	.	.	.	.	.	.	.	.	.	.	[GO:0005515]:protein	binding	.	.	no
UPSTREAM	1	1117467	forward	T	Y	PREDICTED:	Bos	taurus	misc_RNA	(LOC784171),	miscRNA.	[Source:RefSeq	DNA;Acc:XR_042553]	ENSBTAG00000009187	LOC784171	784171	ENSBTAT00000012106	C	forward	ENSBTAP00000012106	.	.	.	.	.	.	.	.	.	.	.	.	.	.	[GO:0005515]:protein	binding	.	.	no
NON_SYNONYMOUS_CODING	1	1118550	forward	T	Y	PREDICTED:	Bos	taurus	misc_RNA	(LOC784171),	miscRNA.	[Source:RefSeq	DNA;Acc:XR_042553]	ENSBTAG00000009187	LOC784171	784171	ENSBTAT00000012106	C	forward	ENSBTAP00000012106	.	347	.	.	.	.	I	T	TTTTTTTPTTTTATATAATTSKTEQDDP	4.2	-0.4	0.0	36.2	Tursiops_truncatus;Equus_caballus;Pteropus_vampyrus;Canis_familiaris;Pongo_pygmaeus;Pan_troglodytes;Homo_sapiens;Otolemur_garnettii;Gorilla_gorilla;Macaca_mulatta;Dasypus_novemcinctus;Loxodonta_africana;Oryctolagus_cuniculus;Sorex_araneus;Erinaceus_europaeus;Procavia_capensis;Mus_musculus;Rattus_norvegicus;Monodelphis_domestica;Ornithorhynchus_anatinus;Meleagris_gallopavo;Anolis_carolinensis;Xenopus_tropicalis;Danio_rerio;Gasterosteus_aculeatus;Tetraodon_nigroviridis;Takifugu_rubripes;Drosophila_melanogaster	[GO:0005515]:protein	binding	Overlapping_Protein_Features=CHAIN:1:388:DnaJ	homolog	subfamily	C	member	28.|COILED:261:349:Potential.|MOD_RES:347:347:Phosphothreonine.|CONFLICT:316:388:LIVPILTRQKVHFDAQKEIVRAQKIYETLIKTKEVTDRNPN	.	no
DOWNSTREAM	1	1119102	forward	A	R	PREDICTED:	Bos	taurus	misc_RNA	(LOC784171),	miscRNA.	[Source:RefSeq	DNA;Acc:XR_042553]	ENSBTAG00000009187	LOC784171	784171	ENSBTAT00000012106	G	forward	ENSBTAP00000012106	.	.	.	.	.	.	.	.	.	.	.	.	.	.	[GO:0005515]:protein	binding	.	.	no
DOWNSTREAM	1	1119872	forward	T	Y	PREDICTED:	Bos	taurus	misc_RNA	(LOC784171),	miscRNA.	[Source:RefSeq	DNA;Acc:XR_042553]	ENSBTAG00000009187	LOC784171	784171	ENSBTAT00000012106	C	forward	ENSBTAP00000012106	.	.	.	.	.	.	.	.	.	.	.	.	.	.	[GO:0005515]:protein	binding	.	.	no
DOWNSTREAM	1	1120046	forward	A	R	PREDICTED:	Bos	taurus	misc_RNA	(LOC784171),	miscRNA.	[Source:RefSeq	DNA;Acc:XR_042553]	ENSBTAG00000009187	LOC784171	784171	ENSBTAT00000012106	G	forward	ENSBTAP00000012106	.	.	.	.	.	.	.	.	.	.	.	.	.	.	[GO:0005515]:protein	binding	.	.	no
DOWNSTREAM	1	1120619	forward	T	K	PREDICTED:	Bos	taurus	misc_RNA	(LOC784171),	miscRNA.	[Source:RefSeq	DNA;Acc:XR_042553]	ENSBTAG00000009187	LOC784171	784171	ENSBTAT00000012106	G	forward	ENSBTAP00000012106	.	.	.	.	.	.	.	.	.	.	.	.	.	.	[GO:0005515]:protein	binding	.	.	no
DOWNSTREAM	1	1120633	forward	A	R	PREDICTED:	Bos	taurus	misc_RNA	(LOC784171),	miscRNA.	[Source:RefSeq	DNA;Acc:XR_042553]	ENSBTAG00000009187	LOC784171	784171	ENSBTAT00000012106	G	forward	ENSBTAP00000012106	.	.	.	.	.	.	.	.	.	.	.	.	.	.	[GO:0005515]:protein	binding	.	.	no
DOWNSTREAM	1	1120655	forward	G	R	PREDICTED:	Bos	taurus	misc_RNA	(LOC784171),	miscRNA.	[Source:RefSeq	DNA;Acc:XR_042553]	ENSBTAG00000009187	LOC784171	784171	ENSBTAT00000012106	A	forward	ENSBTAP00000012106	.	.	.	.	.	.	.	.	.	.	.	.	.	.	[GO:0005515]:protein	binding	.	.	no
DOWNSTREAM	1	1120944	forward	A	R	PREDICTED:	Bos	taurus	misc_RNA	(LOC784171),	miscRNA.	[Source:RefSeq	DNA;Acc:XR_042553]	ENSBTAG00000009187	LOC784171	784171	ENSBTAT00000012106	G	forward	ENSBTAP00000012106	.	.	.	.	.	.	.	.	.	.	.	.	.	.	[GO:0005515]:protein	binding	.	.	no
DOWNSTREAM	1	1120967	forward	T	K	PREDICTED:	Bos	taurus	misc_RNA	(LOC784171),	miscRNA.	[Source:RefSeq	DNA;Acc:XR_042553]	ENSBTAG00000009187	LOC784171	784171	ENSBTAT00000012106	G	forward	ENSBTAP00000012106	.	.	.	.	.	.	.	.	.	.	.	.	.	.	[GO:0005515]:protein	binding	.	.	no
DOWNSTREAM	1	1121300	forward	T	Y	PREDICTED:	Bos	taurus	misc_RNA	(LOC784171),	miscRNA.	[Source:RefSeq	DNA;Acc:XR_042553]	ENSBTAG00000009187	LOC784171	784171	ENSBTAT00000012106	C	forward	ENSBTAP00000012106	.	.	.	.	.	.	.	.	.	.	.	.	.	.	[GO:0005515]:protein	binding	.	.	no
DOWNSTREAM	1	1121449	forward	T	Y	PREDICTED:	Bos	taurus	misc_RNA	(LOC784171),	miscRNA.	[Source:RefSeq	DNA;Acc:XR_042553]	ENSBTAG00000009187	LOC784171	784171	ENSBTAT00000012106	C	forward	ENSBTAP00000012106	.	.	.	.	.	.	.	.	.	.	.	.	.	.	[GO:0005515]:protein	binding	.	.	no
DOWNSTREAM	1	1121497	forward	A	M	PREDICTED:	Bos	taurus	misc_RNA	(LOC784171),	miscRNA.	[Source:RefSeq	DNA;Acc:XR_042553]	ENSBTAG00000009187	LOC784171	784171	ENSBTAT00000012106	C	forward	ENSBTAP00000012106	.	.	.	.	.	.	.	.	.	.	.	.	.	.	[GO:0005515]:protein	binding	.	.	no
DOWNSTREAM	1	1121934	forward	G	R	PREDICTED:	Bos	taurus	misc_RNA	(LOC784171),	miscRNA.	[Source:RefSeq	DNA;Acc:XR_042553]	ENSBTAG00000009187	LOC784171	784171	ENSBTAT00000012106	A	forward	ENSBTAP00000012106	.	.	.	.	.	.	.	.	.	.	.	.	.	.	[GO:0005515]:protein	binding	.	.	no
DOWNSTREAM	1	1122382	forward	C	S	PREDICTED:	Bos	taurus	misc_RNA	(LOC784171),	miscRNA.	[Source:RefSeq	DNA;Acc:XR_042553]	ENSBTAG00000009187	LOC784171	784171	ENSBTAT00000012106	G	forward	ENSBTAP00000012106	.	.	.	.	.	.	.	.	.	.	.	.	.	.	[GO:0005515]:protein	binding	.	.	no
DOWNSTREAM	1	1123500	forward	C	Y	PREDICTED:	Bos	taurus	misc_RNA	(LOC784171),	miscRNA.	[Source:RefSeq	DNA;Acc:XR_042553]	ENSBTAG00000009187	LOC784171	784171	ENSBTAT00000012106	T	forward	ENSBTAP00000012106	.	.	.	.	.	.	.	.	.	.	.	.	.	.	[GO:0005515]:protein	binding	.	.	no
DOWNSTREAM	1	1123553	forward	G	R	PREDICTED:	Bos	taurus	misc_RNA	(LOC784171),	miscRNA.	[Source:RefSeq	DNA;Acc:XR_042553]	ENSBTAG00000009187	LOC784171	784171	ENSBTAT00000012106	A	forward	ENSBTAP00000012106	.	.	.	.	.	.	.	.	.	.	.	.	.	.	[GO:0005515]:protein	binding	.	.	no
DOWNSTREAM	1	1123579	forward	A	R	PREDICTED:	Bos	taurus	misc_RNA	(LOC784171),	miscRNA.	[Source:RefSeq	DNA;Acc:XR_042553]	ENSBTAG00000009187	LOC784171	784171	ENSBTAT00000012106	G	forward	ENSBTAP00000012106	.	.	.	.	.	.	.	.	.	.	.	.	.	.	[GO:0005515]:protein	binding	.	.	no
DOWNSTREAM	1	1123617	forward	G	R	PREDICTED:	Bos	taurus	misc_RNA	(LOC784171),	miscRNA.	[Source:RefSeq	DNA;Acc:XR_042553]	ENSBTAG00000009187	LOC784171	784171	ENSBTAT00000012106	A	forward	ENSBTAP00000012106	.	.	.	.	.	.	.	.	.	.	.	.	.	.	[GO:0005515]:protein	binding	.	.	no
DOWNSTREAM	1	1123670	forward	C	Y	PREDICTED:	Bos	taurus	misc_RNA	(LOC784171),	miscRNA.	[Source:RefSeq	DNA;Acc:XR_042553]	ENSBTAG00000009187	LOC784171	784171	ENSBTAT00000012106	T	forward	ENSBTAP00000012106	.	.	.	.	.	.	.	.	.	.	.	.	.	.	[GO:0005515]:protein	binding	.	.	no
DOWNSTREAM	1	1123876	forward	A	R	PREDICTED:	Bos	taurus	misc_RNA	(LOC784171),	miscRNA.	[Source:RefSeq	DNA;Acc:XR_042553]	ENSBTAG00000009187	LOC784171	784171	ENSBTAT00000012106	G	forward	ENSBTAP00000012106	.	.	.	.	.	.	.	.	.	.	.	.	.	.	[GO:0005515]:protein	binding	.	.	no
UPSTREAM	1	1130480	forward	C	Y	Transmembrane	protein	50B	[Source:UniProtKB/Swiss-Prot;Acc:Q3SZL9]	ENSBTAG00000001258	TMEM50B	615627	ENSBTAT00000001660	.	C	T	forward	.	.	.	.	.	.	.	.	.	.	.	.	.	[GO:0005737]:cytoplasm;[GO:0016020]:membrane	.	.	no
UPSTREAM	1	1130694	forward	C	Y	Transmembrane	protein	50B	[Source:UniProtKB/Swiss-Prot;Acc:Q3SZL9]	ENSBTAG00000001258	TMEM50B	615627	ENSBTAT00000001660	.	C	T	forward	.	.	.	.	.	.	.	.	.	.	.	.	.	[GO:0005737]:cytoplasm;[GO:0016020]:membrane	.	.	no
UPSTREAM	1	1130795	forward	T	Y	Transmembrane	protein	50B	[Source:UniProtKB/Swiss-Prot;Acc:Q3SZL9]	ENSBTAG00000001258	TMEM50B	615627	ENSBTAT00000001660	.	T	C	forward	.	.	.	.	.	.	.	.	.	.	.	.	.	[GO:0005737]:cytoplasm;[GO:0016020]:membrane	.	.	no
UPSTREAM	1	1131070	forward	C	Y	Transmembrane	protein	50B	[Source:UniProtKB/Swiss-Prot;Acc:Q3SZL9]	ENSBTAG00000001258	TMEM50B	615627	ENSBTAT00000001660	.	C	T	forward	.	.	.	.	.	.	.	.	.	.	.	.	.	[GO:0005737]:cytoplasm;[GO:0016020]:membrane	.	.	no
UPSTREAM	1	1131113	forward	G	R	Transmembrane	protein	50B	[Source:UniProtKB/Swiss-Prot;Acc:Q3SZL9]	ENSBTAG00000001258	TMEM50B	615627	ENSBTAT00000001660	.	G	A	forward	.	.	.	.	.	.	.	.	.	.	.	.	.	[GO:0005737]:cytoplasm;[GO:0016020]:membrane	.	.	no
UPSTREAM	1	1131309	forward	G	R	Transmembrane	protein	50B	[Source:UniProtKB/Swiss-Prot;Acc:Q3SZL9]	ENSBTAG00000001258	TMEM50B	615627	ENSBTAT00000001660	.	G	A	forward	.	.	.	.	.	.	.	.	.	.	.	.	.	[GO:0005737]:cytoplasm;[GO:0016020]:membrane	.	.	no
UPSTREAM	1	1131353	forward	A	R	Transmembrane	protein	50B	[Source:UniProtKB/Swiss-Prot;Acc:Q3SZL9]	ENSBTAG00000001258	TMEM50B	615627	ENSBTAT00000001660	.	A	G	forward	.	.	.	.	.	.	.	.	.	.	.	.	.	[GO:0005737]:cytoplasm;[GO:0016020]:membrane	.	.	no
UPSTREAM	1	1131437	forward	C	S	Transmembrane	protein	50B	[Source:UniProtKB/Swiss-Prot;Acc:Q3SZL9]	ENSBTAG00000001258	TMEM50B	615627	ENSBTAT00000001660	.	C	G	forward	.	.	.	.	.	.	.	.	.	.	.	.	.	[GO:0005737]:cytoplasm;[GO:0016020]:membrane	.	.	no
UPSTREAM	1	1131470	forward	G	A	Transmembrane	protein	50B	[Source:UniProtKB/Swiss-Prot;Acc:Q3SZL9]	ENSBTAG00000001258	TMEM50B	615627	ENSBTAT00000001660	.	G	A	forward	.	.	.	.	.	.	.	.	.	.	.	.	.	[GO:0005737]:cytoplasm;[GO:0016020]:membrane	.	.	no
UPSTREAM	1	1131496	forward	C	G	Transmembrane	protein	50B	[Source:UniProtKB/Swiss-Prot;Acc:Q3SZL9]	ENSBTAG00000001258	TMEM50B	615627	ENSBTAT00000001660	.	C	G	forward	.	.	.	.	.	.	.	.	.	.	.	.	.	[GO:0005737]:cytoplasm;[GO:0016020]:membrane	.	.	no
UPSTREAM	1	1131549	forward	A	R	Transmembrane	protein	50B	[Source:UniProtKB/Swiss-Prot;Acc:Q3SZL9]	ENSBTAG00000001258	TMEM50B	615627	ENSBTAT00000001660	.	A	G	forward	.	.	.	.	.	.	.	.	.	.	.	.	.	[GO:0005737]:cytoplasm;[GO:0016020]:membrane	.	.	no
UPSTREAM	1	1131761	forward	G	S	Transmembrane	protein	50B	[Source:UniProtKB/Swiss-Prot;Acc:Q3SZL9]	ENSBTAG00000001258	TMEM50B	615627	ENSBTAT00000001660	.	G	C	forward	.	.	.	.	.	.	.	.	.	.	.	.	.	[GO:0005737]:cytoplasm;[GO:0016020]:membrane	.	.	no
UPSTREAM	1	1131801	forward	T	Y	Transmembrane	protein	50B	[Source:UniProtKB/Swiss-Prot;Acc:Q3SZL9]	ENSBTAG00000001258	TMEM50B	615627	ENSBTAT00000001660	.	T	C	forward	.	.	.	.	.	.	.	.	.	.	.	.	.	[GO:0005737]:cytoplasm;[GO:0016020]:membrane	.	.	no
UPSTREAM	1	1131932	forward	G	R	Transmembrane	protein	50B	[Source:UniProtKB/Swiss-Prot;Acc:Q3SZL9]	ENSBTAG00000001258	TMEM50B	615627	ENSBTAT00000001660	.	G	A	forward	.	.	.	.	.	.	.	.	.	.	.	.	.	[GO:0005737]:cytoplasm;[GO:0016020]:membrane	.	.	no
UPSTREAM	1	1131992	forward	T	Y	Transmembrane	protein	50B	[Source:UniProtKB/Swiss-Prot;Acc:Q3SZL9]	ENSBTAG00000001258	TMEM50B	615627	ENSBTAT00000001660	.	T	C	forward	.	.	.	.	.	.	.	.	.	.	.	.	.	[GO:0005737]:cytoplasm;[GO:0016020]:membrane	.	.	no
UPSTREAM	1	1132017	forward	C	Y	Transmembrane	protein	50B	[Source:UniProtKB/Swiss-Prot;Acc:Q3SZL9]	ENSBTAG00000001258	TMEM50B	615627	ENSBTAT00000001660	.	C	T	forward	.	.	.	.	.	.	.	.	.	.	.	.	.	[GO:0005737]:cytoplasm;[GO:0016020]:membrane	.	.	no
UPSTREAM	1	1132067	forward	C	Y	Transmembrane	protein	50B	[Source:UniProtKB/Swiss-Prot;Acc:Q3SZL9]	ENSBTAG00000001258	TMEM50B	615627	ENSBTAT00000001660	.	C	T	forward	.	.	.	.	.	.	.	.	.	.	.	.	.	[GO:0005737]:cytoplasm;[GO:0016020]:membrane	.	.	no
UPSTREAM	1	1132132	forward	C	Y	Transmembrane	protein	50B	[Source:UniProtKB/Swiss-Prot;Acc:Q3SZL9]	ENSBTAG00000001258	TMEM50B	615627	ENSBTAT00000001660	.	C	T	forward	.	.	.	.	.	.	.	.	.	.	.	.	.	[GO:0005737]:cytoplasm;[GO:0016020]:membrane	.	.	no
UPSTREAM	1	1132221	forward	A	R	Transmembrane	protein	50B	[Source:UniProtKB/Swiss-Prot;Acc:Q3SZL9]	ENSBTAG00000001258	TMEM50B	615627	ENSBTAT00000001660	.	A	G	forward	.	.	.	.	.	.	.	.	.	.	.	.	.	[GO:0005737]:cytoplasm;[GO:0016020]:membrane	.	.	no
UPSTREAM	1	1132527	forward	C	Y	Transmembrane	protein	50B	[Source:UniProtKB/Swiss-Prot;Acc:Q3SZL9]	ENSBTAG00000001258	TMEM50B	615627	ENSBTAT00000001660	.	C	T	forward	.	.	.	.	.	.	.	.	.	.	.	.	.	[GO:0005737]:cytoplasm;[GO:0016020]:membrane	.	.	no
UPSTREAM	1	1135104	forward	C	S	Transmembrane	protein	50B	[Source:UniProtKB/Swiss-Prot;Acc:Q3SZL9]	ENSBTAG00000001258	TMEM50B	615627	ENSBTAT00000001660	.	C	G	forward	.	.	.	.	.	.	.	.	.	.	.	.	.	[GO:0005737]:cytoplasm;[GO:0016020]:membrane	.	.	no
5PRIME_UTR	1	1135440	forward	C	S	Transmembrane	protein	50B	[Source:UniProtKB/Swiss-Prot;Acc:Q3SZL9]	ENSBTAG00000001258	TMEM50B	615627	ENSBTAT00000001660	82	C	G	forward	.	.	.	.	.	.	.	.	.	.	.	.	.	[GO:0005737]:cytoplasm;[GO:0016020]:membrane	.	.	no
NON_SYNONYMOUS_CODING	1	1153877	forward	A	R	Transmembrane	protein	50B	[Source:UniProtKB/Swiss-Prot;Acc:Q3SZL9]	ENSBTAG00000001258	TMEM50B	615627	ENSBTAT00000001660	188	A	G	forward	16	.	.	Pfam	IPR007919	UPF0220	CHAIN:1:158:Transmembrane	protein	50B.	I	V	IIIIIIIIIIIIIIVVIIIIIIIIIIIIIIIIIIVIVVVVIFF	-0.7	0.9	79.1	91.6	Equus_caballus;Tursiops_truncatus;Choloepus_hoffmanni;Pan_troglodytes;Homo_sapiens;Tarsius_syrichta;Microcebus_murinus;Vicugna_pacos;Canis_familiaris;Callithrix_jacchus;Pteropus_vampyrus;Macaca_mulatta;Spermophilus_tridecemlineatus;Dasypus_novemcinctus;Echinops_telfairi;Loxodonta_africana;Otolemur_garnettii;Oryctolagus_cuniculus;Cavia_porcellus;Erinaceus_europaeus;Macropus_eugenii;Monodelphis_domestica;Mus_musculus;Ochotona_princeps;Sorex_araneus;Rattus_norvegicus;Ornithorhynchus_anatinus;Pongo_pygmaeus;Myotis_lucifugus;Anolis_carolinensis;Macaca_mulatta;Meleagris_gallopavo;Gallus_gallus;Taeniopygia_guttata;Procavia_capensis;Xenopus_tropicalis;Tetraodon_nigroviridis;Tetraodon_nigroviridis;Takifugu_rubripes;Takifugu_rubripes;Ciona_savignyi;Caenorhabditis_elegans;Drosophila_melanogaster	[GO:0005737]:cytoplasm;[GO:0016020]:membrane	Overlapping_Protein_Features=CHAIN:1:158:Transmembrane	protein	50B.	.	no
SYNONYMOUS_CODING	1	1157318	forward	T	Y	Transmembrane	protein	50B	[Source:UniProtKB/Swiss-Prot;Acc:Q3SZL9]	ENSBTAG00000001258	TMEM50B	615627	ENSBTAT00000001660	373	T	C	forward	77	.	.	Pfam	IPR007919	UPF0220	CHAIN:1:158:Transmembrane	protein	50B.	.	.	.	.	.	.	.	.	[GO:0005737]:cytoplasm;[GO:0016020]:membrane	Overlapping_Protein_Features=CHAIN:1:158:Transmembrane	protein	50B.	.	no
3PRIME_UTR	1	1170767	forward	C	Y	Transmembrane	protein	50B	[Source:UniProtKB/Swiss-Prot;Acc:Q3SZL9]	ENSBTAG00000001258	TMEM50B	615627	ENSBTAT00000001660	622	C	T	forward	.	.	.	.	.	.	.	.	.	.	.	.	.	[GO:0005737]:cytoplasm;[GO:0016020]:membrane	.	rs41255293	yes
DOWNSTREAM	1	1172397	forward	A	M	Transmembrane	protein	50B	[Source:UniProtKB/Swiss-Prot;Acc:Q3SZL9]	ENSBTAG00000001258	TMEM50B	615627	ENSBTAT00000001660	.	A	C	forward	.	.	.	.	.	.	.	.	.	.	.	.	.	[GO:0005737]:cytoplasm;[GO:0016020]:membrane	.	.	no
DOWNSTREAM	1	1173476	forward	T	C	Transmembrane	protein	50B	[Source:UniProtKB/Swiss-Prot;Acc:Q3SZL9]	ENSBTAG00000001258	TMEM50B	615627	ENSBTAT00000001660	.	T	C	forward	.	.	.	.	.	.	.	.	.	.	.	.	.	[GO:0005737]:cytoplasm;[GO:0016020]:membrane	.	.	no
DOWNSTREAM	1	1174494	forward	A	G	Transmembrane	protein	50B	[Source:UniProtKB/Swiss-Prot;Acc:Q3SZL9]	ENSBTAG00000001258	TMEM50B	615627	ENSBTAT00000001660	.	A	G	forward	.	.	.	.	.	.	.	.	.	.	.	.	.	[GO:0005737]:cytoplasm;[GO:0016020]:membrane	.	.	no
DOWNSTREAM	1	1174567	forward	T	Y	Transmembrane	protein	50B	[Source:UniProtKB/Swiss-Prot;Acc:Q3SZL9]	ENSBTAG00000001258	TMEM50B	615627	ENSBTAT00000001660	.	T	C	forward	.	.	.	.	.	.	.	.	.	.	.	.	.	[GO:0005737]:cytoplasm;[GO:0016020]:membrane	.	.	no
DOWNSTREAM	1	1176203	forward	C	Y	Transmembrane	protein	50B	[Source:UniProtKB/Swiss-Prot;Acc:Q3SZL9]	ENSBTAG00000001258	TMEM50B	615627	ENSBTAT00000001660	.	C	T	forward	.	.	.	.	.	.	.	.	.	.	.	.	.	[GO:0005737]:cytoplasm;[GO:0016020]:membrane	.	.	no
DOWNSTREAM	1	1177166	forward	C	A	Transmembrane	protein	50B	[Source:UniProtKB/Swiss-Prot;Acc:Q3SZL9]	ENSBTAG00000001258	TMEM50B	615627	ENSBTAT00000001660	.	C	A	forward	.	.	.	.	.	.	.	.	.	.	.	.	.	[GO:0005737]:cytoplasm;[GO:0016020]:membrane	.	.	no
DOWNSTREAM	1	1177577	forward	G	S	Small	nucleolar	RNA	SNORA20	[Source:RFAM;Acc:RF00401]	ENSBTAG00000043399	.	.	ENSBTAT00000060391	.	C	G	.	.	.	.	.	.	.	.	.	.	.	.	.	.	.	.	.	no
DOWNSTREAM	1	1177680	forward	T	Y	Small	nucleolar	RNA	SNORA20	[Source:RFAM;Acc:RF00401]	ENSBTAG00000043399	.	.	ENSBTAT00000060391	.	A	G	.	.	.	.	.	.	.	.	.	.	.	.	.	.	.	.	.	no
DOWNSTREAM	1	1177856	forward	A	G	Small	nucleolar	RNA	SNORA20	[Source:RFAM;Acc:RF00401]	ENSBTAG00000043399	.	.	ENSBTAT00000060391	.	T	C	.	.	.	.	.	.	.	.	.	.	.	.	.	.	.	.	.	no
DOWNSTREAM	1	1177934	forward	T	Y	Small	nucleolar	RNA	SNORA20	[Source:RFAM;Acc:RF00401]	ENSBTAG00000043399	.	.	ENSBTAT00000060391	.	A	G	.	.	.	.	.	.	.	.	.	.	.	.	.	.	.	.	.	no
DOWNSTREAM	1	1177942	forward	A	R	Small	nucleolar	RNA	SNORA20	[Source:RFAM;Acc:RF00401]	ENSBTAG00000043399	.	.	ENSBTAT00000060391	.	T	C	.	.	.	.	.	.	.	.	.	.	.	.	.	.	.	.	.	no
UPSTREAM	1	1178450	forward	A	R	Small	nucleolar	RNA	SNORA20	[Source:RFAM;Acc:RF00401]	ENSBTAG00000043399	.	.	ENSBTAT00000060391	.	T	C	.	.	.	.	.	.	.	.	.	.	.	.	.	.	.	.	.	no
UPSTREAM	1	1178497	forward	A	M	Small	nucleolar	RNA	SNORA20	[Source:RFAM;Acc:RF00401]	ENSBTAG00000043399	.	.	ENSBTAT00000060391	.	T	G	.	.	.	.	.	.	.	.	.	.	.	.	.	.	.	.	.	no
UPSTREAM	1	1178526	forward	A	M	Small	nucleolar	RNA	SNORA20	[Source:RFAM;Acc:RF00401]	ENSBTAG00000043399	.	.	ENSBTAT00000060391	.	T	G	.	.	.	.	.	.	.	.	.	.	.	.	.	.	.	.	.	no
UPSTREAM	1	1178542	forward	C	Y	Small	nucleolar	RNA	SNORA20	[Source:RFAM;Acc:RF00401]	ENSBTAG00000043399	.	.	ENSBTAT00000060391	.	G	A	.	.	.	.	.	.	.	.	.	.	.	.	.	.	.	.	.	no
UPSTREAM	1	1178634	forward	C	M	Small	nucleolar	RNA	SNORA20	[Source:RFAM;Acc:RF00401]	ENSBTAG00000043399	.	.	ENSBTAT00000060391	.	G	T	.	.	.	.	.	.	.	.	.	.	.	.	.	.	.	.	.	no
UPSTREAM	1	1178859	forward	C	Y	Small	nucleolar	RNA	SNORA20	[Source:RFAM;Acc:RF00401]	ENSBTAG00000043399	.	.	ENSBTAT00000060391	.	G	A	.	.	.	.	.	.	.	.	.	.	.	.	.	.	.	.	.	no
UPSTREAM	1	1178880	forward	T	K	Small	nucleolar	RNA	SNORA20	[Source:RFAM;Acc:RF00401]	ENSBTAG00000043399	.	.	ENSBTAT00000060391	.	A	C	.	.	.	.	.	.	.	.	.	.	.	.	.	.	.	.	.	no
UPSTREAM	1	1178889	forward	A	R	Small	nucleolar	RNA	SNORA20	[Source:RFAM;Acc:RF00401]	ENSBTAG00000043399	.	.	ENSBTAT00000060391	.	T	C	.	.	.	.	.	.	.	.	.	.	.	.	.	.	.	.	.	no
UPSTREAM	1	1179284	forward	A	R	Small	nucleolar	RNA	SNORA20	[Source:RFAM;Acc:RF00401]	ENSBTAG00000043399	.	.	ENSBTAT00000060391	.	T	C	.	.	.	.	.	.	.	.	.	.	.	.	.	.	.	.	.	no
UPSTREAM	1	1179297	forward	A	R	Small	nucleolar	RNA	SNORA20	[Source:RFAM;Acc:RF00401]	ENSBTAG00000043399	.	.	ENSBTAT00000060391	.	T	C	.	.	.	.	.	.	.	.	.	.	.	.	.	.	.	.	.	no
UPSTREAM	1	1179439	forward	C	Y	Small	nucleolar	RNA	SNORA20	[Source:RFAM;Acc:RF00401]	ENSBTAG00000043399	.	.	ENSBTAT00000060391	.	G	A	.	.	.	.	.	.	.	.	.	.	.	.	.	.	.	.	.	no
UPSTREAM	1	1179508	forward	A	R	Small	nucleolar	RNA	SNORA20	[Source:RFAM;Acc:RF00401]	ENSBTAG00000043399	.	.	ENSBTAT00000060391	.	T	C	.	.	.	.	.	.	.	.	.	.	.	.	.	.	.	.	.	no
UPSTREAM	1	1179562	forward	G	R	Small	nucleolar	RNA	SNORA20	[Source:RFAM;Acc:RF00401]	ENSBTAG00000043399	.	.	ENSBTAT00000060391	.	C	T	.	.	.	.	.	.	.	.	.	.	.	.	.	.	.	.	.	no
UPSTREAM	1	1179679	forward	T	Y	Small	nucleolar	RNA	SNORA20	[Source:RFAM;Acc:RF00401]	ENSBTAG00000043399	.	.	ENSBTAT00000060391	.	A	G	.	.	.	.	.	.	.	.	.	.	.	.	.	.	.	.	.	no
UPSTREAM	1	1179692	forward	C	Y	Small	nucleolar	RNA	SNORA20	[Source:RFAM;Acc:RF00401]	ENSBTAG00000043399	.	.	ENSBTAT00000060391	.	G	A	.	.	.	.	.	.	.	.	.	.	.	.	.	.	.	.	.	no
UPSTREAM	1	1179801	forward	G	K	Small	nucleolar	RNA	SNORA20	[Source:RFAM;Acc:RF00401]	ENSBTAG00000043399	.	.	ENSBTAT00000060391	.	C	A	.	.	.	.	.	.	.	.	.	.	.	.	.	.	.	.	.	no
UPSTREAM	1	1180152	forward	T	Y	Small	nucleolar	RNA	SNORA20	[Source:RFAM;Acc:RF00401]	ENSBTAG00000043399	.	.	ENSBTAT00000060391	.	A	G	.	.	.	.	.	.	.	.	.	.	.	.	.	.	.	.	.	no
UPSTREAM	1	1180162	forward	A	W	Small	nucleolar	RNA	SNORA20	[Source:RFAM;Acc:RF00401]	ENSBTAG00000043399	.	.	ENSBTAT00000060391	.	T	A	.	.	.	.	.	.	.	.	.	.	.	.	.	.	.	.	.	no
UPSTREAM	1	1180312	forward	T	Y	Small	nucleolar	RNA	SNORA20	[Source:RFAM;Acc:RF00401]	ENSBTAG00000043399	.	.	ENSBTAT00000060391	.	A	G	.	.	.	.	.	.	.	.	.	.	.	.	.	.	.	.	.	no
UPSTREAM	1	1180323	forward	A	M	Small	nucleolar	RNA	SNORA20	[Source:RFAM;Acc:RF00401]	ENSBTAG00000043399	.	.	ENSBTAT00000060391	.	T	G	.	.	.	.	.	.	.	.	.	.	.	.	.	.	.	.	.	no
UPSTREAM	1	1180503	forward	T	Y	Small	nucleolar	RNA	SNORA20	[Source:RFAM;Acc:RF00401]	ENSBTAG00000043399	.	.	ENSBTAT00000060391	.	A	G	.	.	.	.	.	.	.	.	.	.	.	.	.	.	.	.	.	no
UPSTREAM	1	1180592	forward	T	K	Small	nucleolar	RNA	SNORA20	[Source:RFAM;Acc:RF00401]	ENSBTAG00000043399	.	.	ENSBTAT00000060391	.	A	C	.	.	.	.	.	.	.	.	.	.	.	.	.	.	.	.	.	no
UPSTREAM	1	1180643	forward	C	Y	Small	nucleolar	RNA	SNORA20	[Source:RFAM;Acc:RF00401]	ENSBTAG00000043399	.	.	ENSBTAT00000060391	.	G	A	.	.	.	.	.	.	.	.	.	.	.	.	.	.	.	.	.	no
UPSTREAM	1	1181140	forward	T	Y	Small	nucleolar	RNA	SNORA20	[Source:RFAM;Acc:RF00401]	ENSBTAG00000043399	.	.	ENSBTAT00000060391	.	A	G	.	.	.	.	.	.	.	.	.	.	.	.	.	.	.	.	.	no
UPSTREAM	1	1181488	forward	T	A	Small	nucleolar	RNA	SNORA20	[Source:RFAM;Acc:RF00401]	ENSBTAG00000043399	.	.	ENSBTAT00000060391	.	A	T	.	.	.	.	.	.	.	.	.	.	.	.	.	.	.	.	.	no
UPSTREAM	1	1181947	forward	A	W	Small	nucleolar	RNA	SNORA20	[Source:RFAM;Acc:RF00401]	ENSBTAG00000043399	.	.	ENSBTAT00000060391	.	T	A	.	.	.	.	.	.	.	.	.	.	.	.	.	.	.	.	.	no
UPSTREAM	1	1182998	forward	T	G	Small	nucleolar	RNA	SNORA20	[Source:RFAM;Acc:RF00401]	ENSBTAG00000043399	.	.	ENSBTAT00000060391	.	A	C	.	.	.	.	.	.	.	.	.	.	.	.	.	.	.	.	.	no
DOWNSTREAM	1	1183566	forward	C	M	Interferon	gamma	receptor	2	Fragment	[Source:UniProtKB/TrEMBL;Acc:Q05FF0]	ENSBTAG00000012899	IFNGR2	514889	ENSBTAT00000017147	.	G	ENSBTAP00000017147	.	.	.	.	.	.	.	.	.	.	.	.	.	.	[GO:0004872]:receptor	activity	Phenotypes_Gene=Mycobacterial	infection,	atypical,	familial	disseminated;Interactions_Count=2;KEGG=Chagas	disease|Cytokine-cytokine	receptor	interaction|Jak-STAT	signaling	pathway|Leishmaniasis|Natural	killer	cell	mediated	cytotoxicity	.	no
DOWNSTREAM	1	1184239	forward	A	M	Interferon	gamma	receptor	2	Fragment	[Source:UniProtKB/TrEMBL;Acc:Q05FF0]	ENSBTAG00000012899	IFNGR2	514889	ENSBTAT00000017147	.	T	ENSBTAP00000017147	.	.	.	.	.	.	.	.	.	.	.	.	.	.	[GO:0004872]:receptor	activity	Phenotypes_Gene=Mycobacterial	infection,	atypical,	familial	disseminated;Interactions_Count=2;KEGG=Chagas	disease|Cytokine-cytokine	receptor	interaction|Jak-STAT	signaling	pathway|Leishmaniasis|Natural	killer	cell	mediated	cytotoxicity	.	no
DOWNSTREAM	1	1184429	forward	C	Y	Interferon	gamma	receptor	2	Fragment	[Source:UniProtKB/TrEMBL;Acc:Q05FF0]	ENSBTAG00000012899	IFNGR2	514889	ENSBTAT00000017147	.	G	ENSBTAP00000017147	.	.	.	.	.	.	.	.	.	.	.	.	.	.	[GO:0004872]:receptor	activity	Phenotypes_Gene=Mycobacterial	infection,	atypical,	familial	disseminated;Interactions_Count=2;KEGG=Chagas	disease|Cytokine-cytokine	receptor	interaction|Jak-STAT	signaling	pathway|Leishmaniasis|Natural	killer	cell	mediated	cytotoxicity	.	no
DOWNSTREAM	1	1184575	forward	C	Y	Interferon	gamma	receptor	2	Fragment	[Source:UniProtKB/TrEMBL;Acc:Q05FF0]	ENSBTAG00000012899	IFNGR2	514889	ENSBTAT00000017147	.	G	ENSBTAP00000017147	.	.	.	.	.	.	.	.	.	.	.	.	.	.	[GO:0004872]:receptor	activity	Phenotypes_Gene=Mycobacterial	infection,	atypical,	familial	disseminated;Interactions_Count=2;KEGG=Chagas	disease|Cytokine-cytokine	receptor	interaction|Jak-STAT	signaling	pathway|Leishmaniasis|Natural	killer	cell	mediated	cytotoxicity	.	no
DOWNSTREAM	1	1184972	forward	C	T	Interferon	gamma	receptor	2	Fragment	[Source:UniProtKB/TrEMBL;Acc:Q05FF0]	ENSBTAG00000012899	IFNGR2	514889	ENSBTAT00000017147	.	G	ENSBTAP00000017147	.	.	.	.	.	.	.	.	.	.	.	.	.	.	[GO:0004872]:receptor	activity	Phenotypes_Gene=Mycobacterial	infection,	atypical,	familial	disseminated;Interactions_Count=2;KEGG=Chagas	disease|Cytokine-cytokine	receptor	interaction|Jak-STAT	signaling	pathway|Leishmaniasis|Natural	killer	cell	mediated	cytotoxicity	.	no
DOWNSTREAM	1	1185233	forward	A	G	Interferon	gamma	receptor	2	Fragment	[Source:UniProtKB/TrEMBL;Acc:Q05FF0]	ENSBTAG00000012899	IFNGR2	514889	ENSBTAT00000017147	.	T	ENSBTAP00000017147	.	.	.	.	.	.	.	.	.	.	.	.	.	.	[GO:0004872]:receptor	activity	Phenotypes_Gene=Mycobacterial	infection,	atypical,	familial	disseminated;Interactions_Count=2;KEGG=Chagas	disease|Cytokine-cytokine	receptor	interaction|Jak-STAT	signaling	pathway|Leishmaniasis|Natural	killer	cell	mediated	cytotoxicity	.	no
DOWNSTREAM	1	1185662	forward	A	C	Interferon	gamma	receptor	2	Fragment	[Source:UniProtKB/TrEMBL;Acc:Q05FF0]	ENSBTAG00000012899	IFNGR2	514889	ENSBTAT00000017147	.	T	ENSBTAP00000017147	.	.	.	.	.	.	.	.	.	.	.	.	.	.	[GO:0004872]:receptor	activity	Phenotypes_Gene=Mycobacterial	infection,	atypical,	familial	disseminated;Interactions_Count=2;KEGG=Chagas	disease|Cytokine-cytokine	receptor	interaction|Jak-STAT	signaling	pathway|Leishmaniasis|Natural	killer	cell	mediated	cytotoxicity	.	no
DOWNSTREAM	1	1185743	forward	A	C	Interferon	gamma	receptor	2	Fragment	[Source:UniProtKB/TrEMBL;Acc:Q05FF0]	ENSBTAG00000012899	IFNGR2	514889	ENSBTAT00000017147	.	T	ENSBTAP00000017147	.	.	.	.	.	.	.	.	.	.	.	.	.	.	[GO:0004872]:receptor	activity	Phenotypes_Gene=Mycobacterial	infection,	atypical,	familial	disseminated;Interactions_Count=2;KEGG=Chagas	disease|Cytokine-cytokine	receptor	interaction|Jak-STAT	signaling	pathway|Leishmaniasis|Natural	killer	cell	mediated	cytotoxicity	.	no
DOWNSTREAM	1	1186060	forward	G	A	Interferon	gamma	receptor	2	Fragment	[Source:UniProtKB/TrEMBL;Acc:Q05FF0]	ENSBTAG00000012899	IFNGR2	514889	ENSBTAT00000017147	.	C	ENSBTAP00000017147	.	.	.	.	.	.	.	.	.	.	.	.	.	.	[GO:0004872]:receptor	activity	Phenotypes_Gene=Mycobacterial	infection,	atypical,	familial	disseminated;Interactions_Count=2;KEGG=Chagas	disease|Cytokine-cytokine	receptor	interaction|Jak-STAT	signaling	pathway|Leishmaniasis|Natural	killer	cell	mediated	cytotoxicity	.	no
DOWNSTREAM	1	1186592	forward	C	Y	Interferon	gamma	receptor	2	Fragment	[Source:UniProtKB/TrEMBL;Acc:Q05FF0]	ENSBTAG00000012899	IFNGR2	514889	ENSBTAT00000017147	.	G	ENSBTAP00000017147	.	.	.	.	.	.	.	.	.	.	.	.	.	.	[GO:0004872]:receptor	activity	Phenotypes_Gene=Mycobacterial	infection,	atypical,	familial	disseminated;Interactions_Count=2;KEGG=Chagas	disease|Cytokine-cytokine	receptor	interaction|Jak-STAT	signaling	pathway|Leishmaniasis|Natural	killer	cell	mediated	cytotoxicity	.	no
DOWNSTREAM	1	1187337	forward	T	C	Interferon	gamma	receptor	2	Fragment	[Source:UniProtKB/TrEMBL;Acc:Q05FF0]	ENSBTAG00000012899	IFNGR2	514889	ENSBTAT00000017147	.	A	ENSBTAP00000017147	.	.	.	.	.	.	.	.	.	.	.	.	.	.	[GO:0004872]:receptor	activity	Phenotypes_Gene=Mycobacterial	infection,	atypical,	familial	disseminated;Interactions_Count=2;KEGG=Chagas	disease|Cytokine-cytokine	receptor	interaction|Jak-STAT	signaling	pathway|Leishmaniasis|Natural	killer	cell	mediated	cytotoxicity	.	no
NON_SYNONYMOUS_CODING	1	1187660	forward	G	R	Interferon	gamma	receptor	2	Fragment	[Source:UniProtKB/TrEMBL;Acc:Q05FF0]	ENSBTAG00000012899	IFNGR2	514889	ENSBTAT00000017147	905	C	ENSBTAP00000017147	.	302	.	.	.	.	T	M	.	.	.	.	16.7	.	[GO:0004872]:receptor	activity	Phenotypes_Gene=Mycobacterial	infection,	atypical,	familial	disseminated;Interactions_Count=2;KEGG=Chagas	disease|Cytokine-cytokine	receptor	interaction|Jak-STAT	signaling	pathway|Leishmaniasis|Natural	killer	cell	mediated	cytotoxicity	.	no
SYNONYMOUS_CODING	1	1187701	forward	T	Y	Interferon	gamma	receptor	2	Fragment	[Source:UniProtKB/TrEMBL;Acc:Q05FF0]	ENSBTAG00000012899	IFNGR2	514889	ENSBTAT00000017147	864	A	ENSBTAP00000017147	.	288	.	.	.	.	.	.	.	.	.	.	.	.	[GO:0004872]:receptor	activity	Phenotypes_Gene=Mycobacterial	infection,	atypical,	familial	disseminated;Interactions_Count=2;KEGG=Chagas	disease|Cytokine-cytokine	receptor	interaction|Jak-STAT	signaling	pathway|Leishmaniasis|Natural	killer	cell	mediated	cytotoxicity	.	no
SYNONYMOUS_CODING	1	1187749	forward	A	G	Interferon	gamma	receptor	2	Fragment	[Source:UniProtKB/TrEMBL;Acc:Q05FF0]	ENSBTAG00000012899	IFNGR2	514889	ENSBTAT00000017147	816	T	ENSBTAP00000017147	.	272	.	.	.	.	.	.	.	.	.	.	.	.	[GO:0004872]:receptor	activity	Phenotypes_Gene=Mycobacterial	infection,	atypical,	familial	disseminated;Interactions_Count=2;KEGG=Chagas	disease|Cytokine-cytokine	receptor	interaction|Jak-STAT	signaling	pathway|Leishmaniasis|Natural	killer	cell	mediated	cytotoxicity	rs41255288	yes
SYNONYMOUS_CODING	1	1187794	forward	A	G	Interferon	gamma	receptor	2	Fragment	[Source:UniProtKB/TrEMBL;Acc:Q05FF0]	ENSBTAG00000012899	IFNGR2	514889	ENSBTAT00000017147	771	T	ENSBTAP00000017147	.	257	.	.	.	.	.	.	.	.	.	.	.	.	[GO:0004872]:receptor	activity	Phenotypes_Gene=Mycobacterial	infection,	atypical,	familial	disseminated;Interactions_Count=2;KEGG=Chagas	disease|Cytokine-cytokine	receptor	interaction|Jak-STAT	signaling	pathway|Leishmaniasis|Natural	killer	cell	mediated	cytotoxicity	.	no
UPSTREAM	1	1208906	forward	A	R	Interferon	gamma	receptor	2	Fragment	[Source:UniProtKB/TrEMBL;Acc:Q05FF0]	ENSBTAG00000012899	IFNGR2	514889	ENSBTAT00000017147	.	T	ENSBTAP00000017147	.	.	.	.	.	.	.	.	.	.	.	.	.	.	[GO:0004872]:receptor	activity	Phenotypes_Gene=Mycobacterial	infection,	atypical,	familial	disseminated;Interactions_Count=2;KEGG=Chagas	disease|Cytokine-cytokine	receptor	interaction|Jak-STAT	signaling	pathway|Leishmaniasis|Natural	killer	cell	mediated	cytotoxicity	.	no
UPSTREAM	1	1209472	forward	G	R	Interferon	gamma	receptor	2	Fragment	[Source:UniProtKB/TrEMBL;Acc:Q05FF0]	ENSBTAG00000012899	IFNGR2	514889	ENSBTAT00000017147	.	C	ENSBTAP00000017147	.	.	.	.	.	.	.	.	.	.	.	.	.	.	[GO:0004872]:receptor	activity	Phenotypes_Gene=Mycobacterial	infection,	atypical,	familial	disseminated;Interactions_Count=2;KEGG=Chagas	disease|Cytokine-cytokine	receptor	interaction|Jak-STAT	signaling	pathway|Leishmaniasis|Natural	killer	cell	mediated	cytotoxicity	.	no
UPSTREAM	1	1212137	forward	C	Y	Interferon	gamma	receptor	2	Fragment	[Source:UniProtKB/TrEMBL;Acc:Q05FF0]	ENSBTAG00000012899	IFNGR2	514889	ENSBTAT00000017147	.	G	ENSBTAP00000017147	.	.	.	.	.	.	.	.	.	.	.	.	.	.	[GO:0004872]:receptor	activity	Phenotypes_Gene=Mycobacterial	infection,	atypical,	familial	disseminated;Interactions_Count=2;KEGG=Chagas	disease|Cytokine-cytokine	receptor	interaction|Jak-STAT	signaling	pathway|Leishmaniasis|Natural	killer	cell	mediated	cytotoxicity	.	no
UPSTREAM	1	1213548	forward	A	G	Interferon	gamma	receptor	2	Fragment	[Source:UniProtKB/TrEMBL;Acc:Q05FF0]	ENSBTAG00000012899	IFNGR2	514889	ENSBTAT00000017147	.	T	ENSBTAP00000017147	.	.	.	.	.	.	.	.	.	.	.	.	.	.	[GO:0004872]:receptor	activity	Phenotypes_Gene=Mycobacterial	infection,	atypical,	familial	disseminated;Interactions_Count=2;KEGG=Chagas	disease|Cytokine-cytokine	receptor	interaction|Jak-STAT	signaling	pathway|Leishmaniasis|Natural	killer	cell	mediated	cytotoxicity	.	no
UPSTREAM	1	1213564	forward	T	C	Interferon	gamma	receptor	2	Fragment	[Source:UniProtKB/TrEMBL;Acc:Q05FF0]	ENSBTAG00000012899	IFNGR2	514889	ENSBTAT00000017147	.	A	ENSBTAP00000017147	.	.	.	.	.	.	.	.	.	.	.	.	.	.	[GO:0004872]:receptor	activity	Phenotypes_Gene=Mycobacterial	infection,	atypical,	familial	disseminated;Interactions_Count=2;KEGG=Chagas	disease|Cytokine-cytokine	receptor	interaction|Jak-STAT	signaling	pathway|Leishmaniasis|Natural	killer	cell	mediated	cytotoxicity	.	no
UPSTREAM	1	1213751	forward	G	R	Interferon	gamma	receptor	2	Fragment	[Source:UniProtKB/TrEMBL;Acc:Q05FF0]	ENSBTAG00000012899	IFNGR2	514889	ENSBTAT00000017147	.	C	ENSBTAP00000017147	.	.	.	.	.	.	.	.	.	.	.	.	.	.	[GO:0004872]:receptor	activity	Phenotypes_Gene=Mycobacterial	infection,	atypical,	familial	disseminated;Interactions_Count=2;KEGG=Chagas	disease|Cytokine-cytokine	receptor	interaction|Jak-STAT	signaling	pathway|Leishmaniasis|Natural	killer	cell	mediated	cytotoxicity	.	no
DOWNSTREAM	1	1274843	forward	G	R	Interferon-alpha/beta	receptor	alpha	chain	Precursor	(IFN-alpha-REC)	[Source:UniProtKB/Swiss-Prot;Acc:Q04790]	ENSBTAG00000021819	IFNAR1	282257	ENSBTAT00000029080	.	reverse	ENSBTAP00000029080	INAR1_BOVIN	.	.	.	.	.	.	.	.	.	.	.	.	.	[GO:0004872]:receptor	activity;[GO:0005515]:protein	binding;[GO:0008150]:biological_process;[GO:0009987]:cellular	process;[GO:0016020]:membrane;[GO:0032501]:multicellular	organismal	process;[GO:0050789]:regulation	of	biological	process	Interactions_Count=3;KEGG=Cytokine-cytokine	receptor	interaction|Jak-STAT	signaling	pathway|Natural	killer	cell	mediated	cytotoxicity|Toll-like	receptor	signaling	pathway	.	no
DOWNSTREAM	1	1275712	forward	G	R	Interferon-alpha/beta	receptor	alpha	chain	Precursor	(IFN-alpha-REC)	[Source:UniProtKB/Swiss-Prot;Acc:Q04790]	ENSBTAG00000021819	IFNAR1	282257	ENSBTAT00000029080	.	reverse	ENSBTAP00000029080	INAR1_BOVIN	.	.	.	.	.	.	.	.	.	.	.	.	.	[GO:0004872]:receptor	activity;[GO:0005515]:protein	binding;[GO:0008150]:biological_process;[GO:0009987]:cellular	process;[GO:0016020]:membrane;[GO:0032501]:multicellular	organismal	process;[GO:0050789]:regulation	of	biological	process	Interactions_Count=3;KEGG=Cytokine-cytokine	receptor	interaction|Jak-STAT	signaling	pathway|Natural	killer	cell	mediated	cytotoxicity|Toll-like	receptor	signaling	pathway	.	no
DOWNSTREAM	1	1277559	forward	A	G	Interferon-alpha/beta	receptor	alpha	chain	Precursor	(IFN-alpha-REC)	[Source:UniProtKB/Swiss-Prot;Acc:Q04790]	ENSBTAG00000021819	IFNAR1	282257	ENSBTAT00000029080	.	reverse	ENSBTAP00000029080	INAR1_BOVIN	.	.	.	.	.	.	.	.	.	.	.	.	.	[GO:0004872]:receptor	activity;[GO:0005515]:protein	binding;[GO:0008150]:biological_process;[GO:0009987]:cellular	process;[GO:0016020]:membrane;[GO:0032501]:multicellular	organismal	process;[GO:0050789]:regulation	of	biological	process	Interactions_Count=3;KEGG=Cytokine-cytokine	receptor	interaction|Jak-STAT	signaling	pathway|Natural	killer	cell	mediated	cytotoxicity|Toll-like	receptor	signaling	pathway	.	no
3PRIME_UTR	1	1279547	forward	T	Y	Interferon-alpha/beta	receptor	alpha	chain	Precursor	(IFN-alpha-REC)	[Source:UniProtKB/Swiss-Prot;Acc:Q04790]	ENSBTAG00000021819	IFNAR1	282257	ENSBTAT00000029080	2276	reverse	ENSBTAP00000029080	INAR1_BOVIN	.	.	.	.	.	.	.	.	.	.	.	.	.	[GO:0004872]:receptor	activity;[GO:0005515]:protein	binding;[GO:0008150]:biological_process;[GO:0009987]:cellular	process;[GO:0016020]:membrane;[GO:0032501]:multicellular	organismal	process;[GO:0050789]:regulation	of	biological	process	Interactions_Count=3;KEGG=Cytokine-cytokine	receptor	interaction|Jak-STAT	signaling	pathway|Natural	killer	cell	mediated	cytotoxicity|Toll-like	receptor	signaling	pathway	.	no
NON_SYNONYMOUS_CODING	1	1282089	forward	A	M	Interferon-alpha/beta	receptor	alpha	chain	Precursor	(IFN-alpha-REC)	[Source:UniProtKB/Swiss-Prot;Acc:Q04790]	ENSBTAG00000021819	IFNAR1	282257	ENSBTAT00000029080	1452	reverse	ENSBTAP00000029080	INAR1_BOVIN	423	.	.	Superfamily	IPR008957	Fibronectin_typ-III-like_fold;Pfam	IPR001187	Tissue_factor;PIRSF	IPR016669	Interferon_alpha/beta_rcpt-1;PIRSF	IPR016669	Interferon_a/b_rcpt-1	.	F	V	FFFFFFFFFFFFFFXFFFFFXFFFFFFFFFFFYFFFFF	-6.5	0.9	92.1	61.0	Tursiops_truncatus;Vicugna_pacos;Equus_caballus;Pteropus_vampyrus;Choloepus_hoffmanni;Pongo_pygmaeus;Canis_familiaris;Pan_troglodytes;Homo_sapiens;Gorilla_gorilla;Dasypus_novemcinctus;Loxodonta_africana;Macaca_mulatta;Callithrix_jacchus;Microcebus_murinus;Spermophilus_tridecemlineatus;Otolemur_garnettii;Oryctolagus_cuniculus;Sorex_araneus;Echinops_telfairi;Procavia_capensis;Erinaceus_europaeus;Ochotona_princeps;Cavia_porcellus;Monodelphis_domestica;Mus_musculus;Rattus_norvegicus;Macropus_eugenii;Ornithorhynchus_anatinus;Meleagris_gallopavo;Gallus_gallus;Anolis_carolinensis;Taeniopygia_guttata;Takifugu_rubripes;Gasterosteus_aculeatus;Danio_rerio;Tetraodon_nigroviridis;Oryzias_latipes	[GO:0004872]:receptor	activity;[GO:0005515]:protein	binding;[GO:0008150]:biological_process;[GO:0009987]:cellular	process;[GO:0016020]:membrane;[GO:0032501]:multicellular	organismal	process;[GO:0050789]:regulation	of	biological	process	Interactions_Count=3;KEGG=Cytokine-cytokine	receptor	interaction|Jak-STAT	signaling	pathway|Natural	killer	cell	mediated	cytotoxicity|Toll-like	receptor	signaling	pathway;Overlapping_Protein_Features=CHAIN:28:557:Interferon	alpha/beta	receptor	1.|TOPO_DOM:28:436:Extracellular	(Potential).|DOMAIN:334:425:Fibronectin	type-III	3.|VAR_SEQ:414:421:Missing	(in	isoform	3).	.	no
UPSTREAM	1	1307158	forward	G	A	Interferon-alpha/beta	receptor	alpha	chain	Precursor	(IFN-alpha-REC)	[Source:UniProtKB/Swiss-Prot;Acc:Q04790]	ENSBTAG00000021819	IFNAR1	282257	ENSBTAT00000029080	.	reverse	ENSBTAP00000029080	INAR1_BOVIN	.	.	.	.	.	.	.	.	.	.	.	.	.	[GO:0004872]:receptor	activity;[GO:0005515]:protein	binding;[GO:0008150]:biological_process;[GO:0009987]:cellular	process;[GO:0016020]:membrane;[GO:0032501]:multicellular	organismal	process;[GO:0050789]:regulation	of	biological	process	Interactions_Count=3;KEGG=Cytokine-cytokine	receptor	interaction|Jak-STAT	signaling	pathway|Natural	killer	cell	mediated	cytotoxicity|Toll-like	receptor	signaling	pathway	.	no
UPSTREAM	1	1307291	forward	T	Y	Interferon-alpha/beta	receptor	alpha	chain	Precursor	(IFN-alpha-REC)	[Source:UniProtKB/Swiss-Prot;Acc:Q04790]	ENSBTAG00000021819	IFNAR1	282257	ENSBTAT00000029080	.	reverse	ENSBTAP00000029080	INAR1_BOVIN	.	.	.	.	.	.	.	.	.	.	.	.	.	[GO:0004872]:receptor	activity;[GO:0005515]:protein	binding;[GO:0008150]:biological_process;[GO:0009987]:cellular	process;[GO:0016020]:membrane;[GO:0032501]:multicellular	organismal	process;[GO:0050789]:regulation	of	biological	process	Interactions_Count=3;KEGG=Cytokine-cytokine	receptor	interaction|Jak-STAT	signaling	pathway|Natural	killer	cell	mediated	cytotoxicity|Toll-like	receptor	signaling	pathway	.	no
UPSTREAM	1	1307295	forward	T	W	Interferon-alpha/beta	receptor	alpha	chain	Precursor	(IFN-alpha-REC)	[Source:UniProtKB/Swiss-Prot;Acc:Q04790]	ENSBTAG00000021819	IFNAR1	282257	ENSBTAT00000029080	.	reverse	ENSBTAP00000029080	INAR1_BOVIN	.	.	.	.	.	.	.	.	.	.	.	.	.	[GO:0004872]:receptor	activity;[GO:0005515]:protein	binding;[GO:0008150]:biological_process;[GO:0009987]:cellular	process;[GO:0016020]:membrane;[GO:0032501]:multicellular	organismal	process;[GO:0050789]:regulation	of	biological	process	Interactions_Count=3;KEGG=Cytokine-cytokine	receptor	interaction|Jak-STAT	signaling	pathway|Natural	killer	cell	mediated	cytotoxicity|Toll-like	receptor	signaling	pathway	.	no
UPSTREAM	1	1307475	forward	G	K	Interferon-alpha/beta	receptor	alpha	chain	Precursor	(IFN-alpha-REC)	[Source:UniProtKB/Swiss-Prot;Acc:Q04790]	ENSBTAG00000021819	IFNAR1	282257	ENSBTAT00000029080	.	reverse	ENSBTAP00000029080	INAR1_BOVIN	.	.	.	.	.	.	.	.	.	.	.	.	.	[GO:0004872]:receptor	activity;[GO:0005515]:protein	binding;[GO:0008150]:biological_process;[GO:0009987]:cellular	process;[GO:0016020]:membrane;[GO:0032501]:multicellular	organismal	process;[GO:0050789]:regulation	of	biological	process	Interactions_Count=3;KEGG=Cytokine-cytokine	receptor	interaction|Jak-STAT	signaling	pathway|Natural	killer	cell	mediated	cytotoxicity|Toll-like	receptor	signaling	pathway	.	no
UPSTREAM	1	1307878	forward	A	M	Interferon-alpha/beta	receptor	alpha	chain	Precursor	(IFN-alpha-REC)	[Source:UniProtKB/Swiss-Prot;Acc:Q04790]	ENSBTAG00000021819	IFNAR1	282257	ENSBTAT00000029080	.	reverse	ENSBTAP00000029080	INAR1_BOVIN	.	.	.	.	.	.	.	.	.	.	.	.	.	[GO:0004872]:receptor	activity;[GO:0005515]:protein	binding;[GO:0008150]:biological_process;[GO:0009987]:cellular	process;[GO:0016020]:membrane;[GO:0032501]:multicellular	organismal	process;[GO:0050789]:regulation	of	biological	process	Interactions_Count=3;KEGG=Cytokine-cytokine	receptor	interaction|Jak-STAT	signaling	pathway|Natural	killer	cell	mediated	cytotoxicity|Toll-like	receptor	signaling	pathway	.	no
UPSTREAM	1	1308021	forward	T	Y	Interferon-alpha/beta	receptor	alpha	chain	Precursor	(IFN-alpha-REC)	[Source:UniProtKB/Swiss-Prot;Acc:Q04790]	ENSBTAG00000021819	IFNAR1	282257	ENSBTAT00000029080	.	reverse	ENSBTAP00000029080	INAR1_BOVIN	.	.	.	.	.	.	.	.	.	.	.	.	.	[GO:0004872]:receptor	activity;[GO:0005515]:protein	binding;[GO:0008150]:biological_process;[GO:0009987]:cellular	process;[GO:0016020]:membrane;[GO:0032501]:multicellular	organismal	process;[GO:0050789]:regulation	of	biological	process	Interactions_Count=3;KEGG=Cytokine-cytokine	receptor	interaction|Jak-STAT	signaling	pathway|Natural	killer	cell	mediated	cytotoxicity|Toll-like	receptor	signaling	pathway	.	no
UPSTREAM	1	1308209	forward	A	R	Interferon-alpha/beta	receptor	alpha	chain	Precursor	(IFN-alpha-REC)	[Source:UniProtKB/Swiss-Prot;Acc:Q04790]	ENSBTAG00000021819	IFNAR1	282257	ENSBTAT00000029080	.	reverse	ENSBTAP00000029080	INAR1_BOVIN	.	.	.	.	.	.	.	.	.	.	.	.	.	[GO:0004872]:receptor	activity;[GO:0005515]:protein	binding;[GO:0008150]:biological_process;[GO:0009987]:cellular	process;[GO:0016020]:membrane;[GO:0032501]:multicellular	organismal	process;[GO:0050789]:regulation	of	biological	process	Interactions_Count=3;KEGG=Cytokine-cytokine	receptor	interaction|Jak-STAT	signaling	pathway|Natural	killer	cell	mediated	cytotoxicity|Toll-like	receptor	signaling	pathway	.	no
UPSTREAM	1	1308405	forward	G	T	Interferon-alpha/beta	receptor	alpha	chain	Precursor	(IFN-alpha-REC)	[Source:UniProtKB/Swiss-Prot;Acc:Q04790]	ENSBTAG00000021819	IFNAR1	282257	ENSBTAT00000029080	.	reverse	ENSBTAP00000029080	INAR1_BOVIN	.	.	.	.	.	.	.	.	.	.	.	.	.	[GO:0004872]:receptor	activity;[GO:0005515]:protein	binding;[GO:0008150]:biological_process;[GO:0009987]:cellular	process;[GO:0016020]:membrane;[GO:0032501]:multicellular	organismal	process;[GO:0050789]:regulation	of	biological	process	Interactions_Count=3;KEGG=Cytokine-cytokine	receptor	interaction|Jak-STAT	signaling	pathway|Natural	killer	cell	mediated	cytotoxicity|Toll-like	receptor	signaling	pathway	.	no
UPSTREAM	1	1308472	forward	G	S	Interferon-alpha/beta	receptor	alpha	chain	Precursor	(IFN-alpha-REC)	[Source:UniProtKB/Swiss-Prot;Acc:Q04790]	ENSBTAG00000021819	IFNAR1	282257	ENSBTAT00000029080	.	reverse	ENSBTAP00000029080	INAR1_BOVIN	.	.	.	.	.	.	.	.	.	.	.	.	.	[GO:0004872]:receptor	activity;[GO:0005515]:protein	binding;[GO:0008150]:biological_process;[GO:0009987]:cellular	process;[GO:0016020]:membrane;[GO:0032501]:multicellular	organismal	process;[GO:0050789]:regulation	of	biological	process	Interactions_Count=3;KEGG=Cytokine-cytokine	receptor	interaction|Jak-STAT	signaling	pathway|Natural	killer	cell	mediated	cytotoxicity|Toll-like	receptor	signaling	pathway	.	no
UPSTREAM	1	1308555	forward	C	S	Interferon-alpha/beta	receptor	alpha	chain	Precursor	(IFN-alpha-REC)	[Source:UniProtKB/Swiss-Prot;Acc:Q04790]	ENSBTAG00000021819	IFNAR1	282257	ENSBTAT00000029080	.	reverse	ENSBTAP00000029080	INAR1_BOVIN	.	.	.	.	.	.	.	.	.	.	.	.	.	[GO:0004872]:receptor	activity;[GO:0005515]:protein	binding;[GO:0008150]:biological_process;[GO:0009987]:cellular	process;[GO:0016020]:membrane;[GO:0032501]:multicellular	organismal	process;[GO:0050789]:regulation	of	biological	process	Interactions_Count=3;KEGG=Cytokine-cytokine	receptor	interaction|Jak-STAT	signaling	pathway|Natural	killer	cell	mediated	cytotoxicity|Toll-like	receptor	signaling	pathway	.	no
UPSTREAM	1	1308575	forward	T	Y	Interferon-alpha/beta	receptor	alpha	chain	Precursor	(IFN-alpha-REC)	[Source:UniProtKB/Swiss-Prot;Acc:Q04790]	ENSBTAG00000021819	IFNAR1	282257	ENSBTAT00000029080	.	reverse	ENSBTAP00000029080	INAR1_BOVIN	.	.	.	.	.	.	.	.	.	.	.	.	.	[GO:0004872]:receptor	activity;[GO:0005515]:protein	binding;[GO:0008150]:biological_process;[GO:0009987]:cellular	process;[GO:0016020]:membrane;[GO:0032501]:multicellular	organismal	process;[GO:0050789]:regulation	of	biological	process	Interactions_Count=3;KEGG=Cytokine-cytokine	receptor	interaction|Jak-STAT	signaling	pathway|Natural	killer	cell	mediated	cytotoxicity|Toll-like	receptor	signaling	pathway	.	no
UPSTREAM	1	1308710	forward	T	Y	Interferon-alpha/beta	receptor	alpha	chain	Precursor	(IFN-alpha-REC)	[Source:UniProtKB/Swiss-Prot;Acc:Q04790]	ENSBTAG00000021819	IFNAR1	282257	ENSBTAT00000029080	.	reverse	ENSBTAP00000029080	INAR1_BOVIN	.	.	.	.	.	.	.	.	.	.	.	.	.	[GO:0004872]:receptor	activity;[GO:0005515]:protein	binding;[GO:0008150]:biological_process;[GO:0009987]:cellular	process;[GO:0016020]:membrane;[GO:0032501]:multicellular	organismal	process;[GO:0050789]:regulation	of	biological	process	Interactions_Count=3;KEGG=Cytokine-cytokine	receptor	interaction|Jak-STAT	signaling	pathway|Natural	killer	cell	mediated	cytotoxicity|Toll-like	receptor	signaling	pathway	.	no
UPSTREAM	1	1308732	forward	T	Y	Interferon-alpha/beta	receptor	alpha	chain	Precursor	(IFN-alpha-REC)	[Source:UniProtKB/Swiss-Prot;Acc:Q04790]	ENSBTAG00000021819	IFNAR1	282257	ENSBTAT00000029080	.	reverse	ENSBTAP00000029080	INAR1_BOVIN	.	.	.	.	.	.	.	.	.	.	.	.	.	[GO:0004872]:receptor	activity;[GO:0005515]:protein	binding;[GO:0008150]:biological_process;[GO:0009987]:cellular	process;[GO:0016020]:membrane;[GO:0032501]:multicellular	organismal	process;[GO:0050789]:regulation	of	biological	process	Interactions_Count=3;KEGG=Cytokine-cytokine	receptor	interaction|Jak-STAT	signaling	pathway|Natural	killer	cell	mediated	cytotoxicity|Toll-like	receptor	signaling	pathway	.	no
UPSTREAM	1	1309335	forward	T	Y	Interferon-alpha/beta	receptor	alpha	chain	Precursor	(IFN-alpha-REC)	[Source:UniProtKB/Swiss-Prot;Acc:Q04790]	ENSBTAG00000021819	IFNAR1	282257	ENSBTAT00000029080	.	reverse	ENSBTAP00000029080	INAR1_BOVIN	.	.	.	.	.	.	.	.	.	.	.	.	.	[GO:0004872]:receptor	activity;[GO:0005515]:protein	binding;[GO:0008150]:biological_process;[GO:0009987]:cellular	process;[GO:0016020]:membrane;[GO:0032501]:multicellular	organismal	process;[GO:0050789]:regulation	of	biological	process	Interactions_Count=3;KEGG=Cytokine-cytokine	receptor	interaction|Jak-STAT	signaling	pathway|Natural	killer	cell	mediated	cytotoxicity|Toll-like	receptor	signaling	pathway	.	no
UPSTREAM	1	1309483	forward	T	Y	Interferon-alpha/beta	receptor	alpha	chain	Precursor	(IFN-alpha-REC)	[Source:UniProtKB/Swiss-Prot;Acc:Q04790]	ENSBTAG00000021819	IFNAR1	282257	ENSBTAT00000029080	.	reverse	ENSBTAP00000029080	INAR1_BOVIN	.	.	.	.	.	.	.	.	.	.	.	.	.	[GO:0004872]:receptor	activity;[GO:0005515]:protein	binding;[GO:0008150]:biological_process;[GO:0009987]:cellular	process;[GO:0016020]:membrane;[GO:0032501]:multicellular	organismal	process;[GO:0050789]:regulation	of	biological	process	Interactions_Count=3;KEGG=Cytokine-cytokine	receptor	interaction|Jak-STAT	signaling	pathway|Natural	killer	cell	mediated	cytotoxicity|Toll-like	receptor	signaling	pathway	.	no
UPSTREAM	1	1309958	forward	G	R	Interferon-alpha/beta	receptor	alpha	chain	Precursor	(IFN-alpha-REC)	[Source:UniProtKB/Swiss-Prot;Acc:Q04790]	ENSBTAG00000021819	IFNAR1	282257	ENSBTAT00000029080	.	reverse	ENSBTAP00000029080	INAR1_BOVIN	.	.	.	.	.	.	.	.	.	.	.	.	.	[GO:0004872]:receptor	activity;[GO:0005515]:protein	binding;[GO:0008150]:biological_process;[GO:0009987]:cellular	process;[GO:0016020]:membrane;[GO:0032501]:multicellular	organismal	process;[GO:0050789]:regulation	of	biological	process	Interactions_Count=3;KEGG=Cytokine-cytokine	receptor	interaction|Jak-STAT	signaling	pathway|Natural	killer	cell	mediated	cytotoxicity|Toll-like	receptor	signaling	pathway	.	no
UPSTREAM	1	1310299	forward	G	R	Interferon-alpha/beta	receptor	alpha	chain	Precursor	(IFN-alpha-REC)	[Source:UniProtKB/Swiss-Prot;Acc:Q04790]	ENSBTAG00000021819	IFNAR1	282257	ENSBTAT00000029080	.	reverse	ENSBTAP00000029080	INAR1_BOVIN	.	.	.	.	.	.	.	.	.	.	.	.	.	[GO:0004872]:receptor	activity;[GO:0005515]:protein	binding;[GO:0008150]:biological_process;[GO:0009987]:cellular	process;[GO:0016020]:membrane;[GO:0032501]:multicellular	organismal	process;[GO:0050789]:regulation	of	biological	process	Interactions_Count=3;KEGG=Cytokine-cytokine	receptor	interaction|Jak-STAT	signaling	pathway|Natural	killer	cell	mediated	cytotoxicity|Toll-like	receptor	signaling	pathway	.	no
UPSTREAM	1	1310572	forward	T	Y	Interferon-alpha/beta	receptor	alpha	chain	Precursor	(IFN-alpha-REC)	[Source:UniProtKB/Swiss-Prot;Acc:Q04790]	ENSBTAG00000021819	IFNAR1	282257	ENSBTAT00000029080	.	reverse	ENSBTAP00000029080	INAR1_BOVIN	.	.	.	.	.	.	.	.	.	.	.	.	.	[GO:0004872]:receptor	activity;[GO:0005515]:protein	binding;[GO:0008150]:biological_process;[GO:0009987]:cellular	process;[GO:0016020]:membrane;[GO:0032501]:multicellular	organismal	process;[GO:0050789]:regulation	of	biological	process	Interactions_Count=3;KEGG=Cytokine-cytokine	receptor	interaction|Jak-STAT	signaling	pathway|Natural	killer	cell	mediated	cytotoxicity|Toll-like	receptor	signaling	pathway	.	no
UPSTREAM	1	1310992	forward	A	R	Interferon-alpha/beta	receptor	alpha	chain	Precursor	(IFN-alpha-REC)	[Source:UniProtKB/Swiss-Prot;Acc:Q04790]	ENSBTAG00000021819	IFNAR1	282257	ENSBTAT00000029080	.	reverse	ENSBTAP00000029080	INAR1_BOVIN	.	.	.	.	.	.	.	.	.	.	.	.	.	[GO:0004872]:receptor	activity;[GO:0005515]:protein	binding;[GO:0008150]:biological_process;[GO:0009987]:cellular	process;[GO:0016020]:membrane;[GO:0032501]:multicellular	organismal	process;[GO:0050789]:regulation	of	biological	process	Interactions_Count=3;KEGG=Cytokine-cytokine	receptor	interaction|Jak-STAT	signaling	pathway|Natural	killer	cell	mediated	cytotoxicity|Toll-like	receptor	signaling	pathway	.	no
UPSTREAM	1	1311216	forward	G	R	Interferon-alpha/beta	receptor	alpha	chain	Precursor	(IFN-alpha-REC)	[Source:UniProtKB/Swiss-Prot;Acc:Q04790]	ENSBTAG00000021819	IFNAR1	282257	ENSBTAT00000029080	.	reverse	ENSBTAP00000029080	INAR1_BOVIN	.	.	.	.	.	.	.	.	.	.	.	.	.	[GO:0004872]:receptor	activity;[GO:0005515]:protein	binding;[GO:0008150]:biological_process;[GO:0009987]:cellular	process;[GO:0016020]:membrane;[GO:0032501]:multicellular	organismal	process;[GO:0050789]:regulation	of	biological	process	Interactions_Count=3;KEGG=Cytokine-cytokine	receptor	interaction|Jak-STAT	signaling	pathway|Natural	killer	cell	mediated	cytotoxicity|Toll-like	receptor	signaling	pathway	.	no
DOWNSTREAM	1	1369536	forward	C	Y	interleukin	10	receptor,	beta	[Source:RefSeq	peptide;Acc:NP_001070443]	ENSBTAG00000019404	IL10RB	767864	ENSBTAT00000025852	.	G	ENSBTAP00000025852	.	.	.	.	.	.	.	.	.	.	.	.	.	.	[GO:0004872]:receptor	activity;[GO:0005515]:protein	binding;[GO:0016020]:membrane;[GO:0032501]:multicellular	organismal	process	Phenotypes_Gene=Hepatitis	B	virus,	susceptibility	to|Inflammatory	bowel	disease	25;Interactions_Count=1;KEGG=Cytokine-cytokine	receptor	interaction|Jak-STAT	signaling	pathway	.	no
DOWNSTREAM	1	1370362	forward	G	R	interleukin	10	receptor,	beta	[Source:RefSeq	peptide;Acc:NP_001070443]	ENSBTAG00000019404	IL10RB	767864	ENSBTAT00000025852	.	C	ENSBTAP00000025852	.	.	.	.	.	.	.	.	.	.	.	.	.	.	[GO:0004872]:receptor	activity;[GO:0005515]:protein	binding;[GO:0016020]:membrane;[GO:0032501]:multicellular	organismal	process	Phenotypes_Gene=Hepatitis	B	virus,	susceptibility	to|Inflammatory	bowel	disease	25;Interactions_Count=1;KEGG=Cytokine-cytokine	receptor	interaction|Jak-STAT	signaling	pathway	.	no
DOWNSTREAM	1	1371064	forward	C	T	interleukin	10	receptor,	beta	[Source:RefSeq	peptide;Acc:NP_001070443]	ENSBTAG00000019404	IL10RB	767864	ENSBTAT00000025852	.	G	ENSBTAP00000025852	.	.	.	.	.	.	.	.	.	.	.	.	.	.	[GO:0004872]:receptor	activity;[GO:0005515]:protein	binding;[GO:0016020]:membrane;[GO:0032501]:multicellular	organismal	process	Phenotypes_Gene=Hepatitis	B	virus,	susceptibility	to|Inflammatory	bowel	disease	25;Interactions_Count=1;KEGG=Cytokine-cytokine	receptor	interaction|Jak-STAT	signaling	pathway	.	no
DOWNSTREAM	1	1371395	forward	T	Y	interleukin	10	receptor,	beta	[Source:RefSeq	peptide;Acc:NP_001070443]	ENSBTAG00000019404	IL10RB	767864	ENSBTAT00000025852	.	A	ENSBTAP00000025852	.	.	.	.	.	.	.	.	.	.	.	.	.	.	[GO:0004872]:receptor	activity;[GO:0005515]:protein	binding;[GO:0016020]:membrane;[GO:0032501]:multicellular	organismal	process	Phenotypes_Gene=Hepatitis	B	virus,	susceptibility	to|Inflammatory	bowel	disease	25;Interactions_Count=1;KEGG=Cytokine-cytokine	receptor	interaction|Jak-STAT	signaling	pathway	.	no
DOWNSTREAM	1	1371450	forward	C	Y	interleukin	10	receptor,	beta	[Source:RefSeq	peptide;Acc:NP_001070443]	ENSBTAG00000019404	IL10RB	767864	ENSBTAT00000025852	.	G	ENSBTAP00000025852	.	.	.	.	.	.	.	.	.	.	.	.	.	.	[GO:0004872]:receptor	activity;[GO:0005515]:protein	binding;[GO:0016020]:membrane;[GO:0032501]:multicellular	organismal	process	Phenotypes_Gene=Hepatitis	B	virus,	susceptibility	to|Inflammatory	bowel	disease	25;Interactions_Count=1;KEGG=Cytokine-cytokine	receptor	interaction|Jak-STAT	signaling	pathway	.	no
DOWNSTREAM	1	1371634	forward	G	R	interleukin	10	receptor,	beta	[Source:RefSeq	peptide;Acc:NP_001070443]	ENSBTAG00000019404	IL10RB	767864	ENSBTAT00000025852	.	C	ENSBTAP00000025852	.	.	.	.	.	.	.	.	.	.	.	.	.	.	[GO:0004872]:receptor	activity;[GO:0005515]:protein	binding;[GO:0016020]:membrane;[GO:0032501]:multicellular	organismal	process	Phenotypes_Gene=Hepatitis	B	virus,	susceptibility	to|Inflammatory	bowel	disease	25;Interactions_Count=1;KEGG=Cytokine-cytokine	receptor	interaction|Jak-STAT	signaling	pathway	.	no
DOWNSTREAM	1	1371875	forward	T	C	interleukin	10	receptor,	beta	[Source:RefSeq	peptide;Acc:NP_001070443]	ENSBTAG00000019404	IL10RB	767864	ENSBTAT00000025852	.	A	ENSBTAP00000025852	.	.	.	.	.	.	.	.	.	.	.	.	.	.	[GO:0004872]:receptor	activity;[GO:0005515]:protein	binding;[GO:0016020]:membrane;[GO:0032501]:multicellular	organismal	process	Phenotypes_Gene=Hepatitis	B	virus,	susceptibility	to|Inflammatory	bowel	disease	25;Interactions_Count=1;KEGG=Cytokine-cytokine	receptor	interaction|Jak-STAT	signaling	pathway	.	no
DOWNSTREAM	1	1371963	forward	G	R	interleukin	10	receptor,	beta	[Source:RefSeq	peptide;Acc:NP_001070443]	ENSBTAG00000019404	IL10RB	767864	ENSBTAT00000025852	.	C	ENSBTAP00000025852	.	.	.	.	.	.	.	.	.	.	.	.	.	.	[GO:0004872]:receptor	activity;[GO:0005515]:protein	binding;[GO:0016020]:membrane;[GO:0032501]:multicellular	organismal	process	Phenotypes_Gene=Hepatitis	B	virus,	susceptibility	to|Inflammatory	bowel	disease	25;Interactions_Count=1;KEGG=Cytokine-cytokine	receptor	interaction|Jak-STAT	signaling	pathway	.	no
DOWNSTREAM	1	1372053	forward	C	Y	interleukin	10	receptor,	beta	[Source:RefSeq	peptide;Acc:NP_001070443]	ENSBTAG00000019404	IL10RB	767864	ENSBTAT00000025852	.	G	ENSBTAP00000025852	.	.	.	.	.	.	.	.	.	.	.	.	.	.	[GO:0004872]:receptor	activity;[GO:0005515]:protein	binding;[GO:0016020]:membrane;[GO:0032501]:multicellular	organismal	process	Phenotypes_Gene=Hepatitis	B	virus,	susceptibility	to|Inflammatory	bowel	disease	25;Interactions_Count=1;KEGG=Cytokine-cytokine	receptor	interaction|Jak-STAT	signaling	pathway	.	no
DOWNSTREAM	1	1372623	forward	G	K	interleukin	10	receptor,	beta	[Source:RefSeq	peptide;Acc:NP_001070443]	ENSBTAG00000019404	IL10RB	767864	ENSBTAT00000025852	.	C	ENSBTAP00000025852	.	.	.	.	.	.	.	.	.	.	.	.	.	.	[GO:0004872]:receptor	activity;[GO:0005515]:protein	binding;[GO:0016020]:membrane;[GO:0032501]:multicellular	organismal	process	Phenotypes_Gene=Hepatitis	B	virus,	susceptibility	to|Inflammatory	bowel	disease	25;Interactions_Count=1;KEGG=Cytokine-cytokine	receptor	interaction|Jak-STAT	signaling	pathway	.	no
DOWNSTREAM	1	1372699	forward	T	K	interleukin	10	receptor,	beta	[Source:RefSeq	peptide;Acc:NP_001070443]	ENSBTAG00000019404	IL10RB	767864	ENSBTAT00000025852	.	A	ENSBTAP00000025852	.	.	.	.	.	.	.	.	.	.	.	.	.	.	[GO:0004872]:receptor	activity;[GO:0005515]:protein	binding;[GO:0016020]:membrane;[GO:0032501]:multicellular	organismal	process	Phenotypes_Gene=Hepatitis	B	virus,	susceptibility	to|Inflammatory	bowel	disease	25;Interactions_Count=1;KEGG=Cytokine-cytokine	receptor	interaction|Jak-STAT	signaling	pathway	.	no
DOWNSTREAM	1	1372985	forward	T	C	interleukin	10	receptor,	beta	[Source:RefSeq	peptide;Acc:NP_001070443]	ENSBTAG00000019404	IL10RB	767864	ENSBTAT00000025852	.	A	ENSBTAP00000025852	.	.	.	.	.	.	.	.	.	.	.	.	.	.	[GO:0004872]:receptor	activity;[GO:0005515]:protein	binding;[GO:0016020]:membrane;[GO:0032501]:multicellular	organismal	process	Phenotypes_Gene=Hepatitis	B	virus,	susceptibility	to|Inflammatory	bowel	disease	25;Interactions_Count=1;KEGG=Cytokine-cytokine	receptor	interaction|Jak-STAT	signaling	pathway	.	no
DOWNSTREAM	1	1373120	forward	T	C	interleukin	10	receptor,	beta	[Source:RefSeq	peptide;Acc:NP_001070443]	ENSBTAG00000019404	IL10RB	767864	ENSBTAT00000025852	.	A	ENSBTAP00000025852	.	.	.	.	.	.	.	.	.	.	.	.	.	.	[GO:0004872]:receptor	activity;[GO:0005515]:protein	binding;[GO:0016020]:membrane;[GO:0032501]:multicellular	organismal	process	Phenotypes_Gene=Hepatitis	B	virus,	susceptibility	to|Inflammatory	bowel	disease	25;Interactions_Count=1;KEGG=Cytokine-cytokine	receptor	interaction|Jak-STAT	signaling	pathway	.	no
DOWNSTREAM	1	1373284	forward	T	C	interleukin	10	receptor,	beta	[Source:RefSeq	peptide;Acc:NP_001070443]	ENSBTAG00000019404	IL10RB	767864	ENSBTAT00000025852	.	A	ENSBTAP00000025852	.	.	.	.	.	.	.	.	.	.	.	.	.	.	[GO:0004872]:receptor	activity;[GO:0005515]:protein	binding;[GO:0016020]:membrane;[GO:0032501]:multicellular	organismal	process	Phenotypes_Gene=Hepatitis	B	virus,	susceptibility	to|Inflammatory	bowel	disease	25;Interactions_Count=1;KEGG=Cytokine-cytokine	receptor	interaction|Jak-STAT	signaling	pathway	.	no
DOWNSTREAM	1	1373387	forward	G	A	interleukin	10	receptor,	beta	[Source:RefSeq	peptide;Acc:NP_001070443]	ENSBTAG00000019404	IL10RB	767864	ENSBTAT00000025852	.	C	ENSBTAP00000025852	.	.	.	.	.	.	.	.	.	.	.	.	.	.	[GO:0004872]:receptor	activity;[GO:0005515]:protein	binding;[GO:0016020]:membrane;[GO:0032501]:multicellular	organismal	process	Phenotypes_Gene=Hepatitis	B	virus,	susceptibility	to|Inflammatory	bowel	disease	25;Interactions_Count=1;KEGG=Cytokine-cytokine	receptor	interaction|Jak-STAT	signaling	pathway	.	no
DOWNSTREAM	1	1373423	forward	T	Y	interleukin	10	receptor,	beta	[Source:RefSeq	peptide;Acc:NP_001070443]	ENSBTAG00000019404	IL10RB	767864	ENSBTAT00000025852	.	A	ENSBTAP00000025852	.	.	.	.	.	.	.	.	.	.	.	.	.	.	[GO:0004872]:receptor	activity;[GO:0005515]:protein	binding;[GO:0016020]:membrane;[GO:0032501]:multicellular	organismal	process	Phenotypes_Gene=Hepatitis	B	virus,	susceptibility	to|Inflammatory	bowel	disease	25;Interactions_Count=1;KEGG=Cytokine-cytokine	receptor	interaction|Jak-STAT	signaling	pathway	.	no
DOWNSTREAM	1	1373763	forward	T	Y	interleukin	10	receptor,	beta	[Source:RefSeq	peptide;Acc:NP_001070443]	ENSBTAG00000019404	IL10RB	767864	ENSBTAT00000025852	.	A	ENSBTAP00000025852	.	.	.	.	.	.	.	.	.	.	.	.	.	.	[GO:0004872]:receptor	activity;[GO:0005515]:protein	binding;[GO:0016020]:membrane;[GO:0032501]:multicellular	organismal	process	Phenotypes_Gene=Hepatitis	B	virus,	susceptibility	to|Inflammatory	bowel	disease	25;Interactions_Count=1;KEGG=Cytokine-cytokine	receptor	interaction|Jak-STAT	signaling	pathway	.	no
3PRIME_UTR	1	1374181	forward	C	T	interleukin	10	receptor,	beta	[Source:RefSeq	peptide;Acc:NP_001070443]	ENSBTAG00000019404	IL10RB	767864	ENSBTAT00000025852	1688	G	ENSBTAP00000025852	.	.	.	.	.	.	.	.	.	.	.	.	.	.	[GO:0004872]:receptor	activity;[GO:0005515]:protein	binding;[GO:0016020]:membrane;[GO:0032501]:multicellular	organismal	process	Phenotypes_Gene=Hepatitis	B	virus,	susceptibility	to|Inflammatory	bowel	disease	25;Interactions_Count=1;KEGG=Cytokine-cytokine	receptor	interaction|Jak-STAT	signaling	pathway	.	no
3PRIME_UTR	1	1374257	forward	C	S	interleukin	10	receptor,	beta	[Source:RefSeq	peptide;Acc:NP_001070443]	ENSBTAG00000019404	IL10RB	767864	ENSBTAT00000025852	1612	G	ENSBTAP00000025852	.	.	.	.	.	.	.	.	.	.	.	.	.	.	[GO:0004872]:receptor	activity;[GO:0005515]:protein	binding;[GO:0016020]:membrane;[GO:0032501]:multicellular	organismal	process	Phenotypes_Gene=Hepatitis	B	virus,	susceptibility	to|Inflammatory	bowel	disease	25;Interactions_Count=1;KEGG=Cytokine-cytokine	receptor	interaction|Jak-STAT	signaling	pathway	.	no
3PRIME_UTR	1	1374472	forward	C	T	interleukin	10	receptor,	beta	[Source:RefSeq	peptide;Acc:NP_001070443]	ENSBTAG00000019404	IL10RB	767864	ENSBTAT00000025852	1397	G	ENSBTAP00000025852	.	.	.	.	.	.	.	.	.	.	.	.	.	.	[GO:0004872]:receptor	activity;[GO:0005515]:protein	binding;[GO:0016020]:membrane;[GO:0032501]:multicellular	organismal	process	Phenotypes_Gene=Hepatitis	B	virus,	susceptibility	to|Inflammatory	bowel	disease	25;Interactions_Count=1;KEGG=Cytokine-cytokine	receptor	interaction|Jak-STAT	signaling	pathway	.	no
SYNONYMOUS_CODING	1	1374981	forward	A	G	interleukin	10	receptor,	beta	[Source:RefSeq	peptide;Acc:NP_001070443]	ENSBTAG00000019404	IL10RB	767864	ENSBTAT00000025852	888	T	ENSBTAP00000025852	.	278	.	.	.	.	.	.	.	.	.	.	.	.	[GO:0004872]:receptor	activity;[GO:0005515]:protein	binding;[GO:0016020]:membrane;[GO:0032501]:multicellular	organismal	process	Phenotypes_Gene=Hepatitis	B	virus,	susceptibility	to|Inflammatory	bowel	disease	25;Interactions_Count=1;KEGG=Cytokine-cytokine	receptor	interaction|Jak-STAT	signaling	pathway	.	no
SPLICE_SITE	1	1375010	forward	G	C	interleukin	10	receptor,	beta	[Source:RefSeq	peptide;Acc:NP_001070443]	ENSBTAG00000019404	IL10RB	767864	ENSBTAT00000025852	.	C	ENSBTAP00000025852	.	.	.	.	.	.	.	.	.	.	.	.	.	.	[GO:0004872]:receptor	activity;[GO:0005515]:protein	binding;[GO:0016020]:membrane;[GO:0032501]:multicellular	organismal	process	Phenotypes_Gene=Hepatitis	B	virus,	susceptibility	to|Inflammatory	bowel	disease	25;Interactions_Count=1;KEGG=Cytokine-cytokine	receptor	interaction|Jak-STAT	signaling	pathway	.	no
SPLICE_SITE	1	1380974	forward	G	A	interleukin	10	receptor,	beta	[Source:RefSeq	peptide;Acc:NP_001070443]	ENSBTAG00000019404	IL10RB	767864	ENSBTAT00000025852	.	C	ENSBTAP00000025852	.	.	.	.	.	.	.	.	.	.	.	.	.	.	[GO:0004872]:receptor	activity;[GO:0005515]:protein	binding;[GO:0016020]:membrane;[GO:0032501]:multicellular	organismal	process	Phenotypes_Gene=Hepatitis	B	virus,	susceptibility	to|Inflammatory	bowel	disease	25;Interactions_Count=1;KEGG=Cytokine-cytokine	receptor	interaction|Jak-STAT	signaling	pathway	.	no
NON_SYNONYMOUS_CODING	1	1388618	forward	T	G	interleukin	10	receptor,	beta	[Source:RefSeq	peptide;Acc:NP_001070443]	ENSBTAG00000019404	IL10RB	767864	ENSBTAT00000025852	657	A	ENSBTAP00000025852	.	201	.	.	Superfamily	IPR008957	Fibronectin_typ-III-like_fold;Pfam	IPR001187	Tissue_factor;Smart	IPR003961	FN_III	.	K	N	NNNNNNNNNNNXNNNNNNNNNNNNNNNNNNNNYNLNPKK	4.8	0.0	5.1	52.1	Tursiops_truncatus;Macaca_mulatta;Pteropus_vampyrus;Homo_sapiens;Pan_troglodytes;Gorilla_gorilla;Callithrix_jacchus;Equus_caballus;Pongo_pygmaeus;Felis_catus;Canis_familiaris;Tarsius_syrichta;Choloepus_hoffmanni;Spermophilus_tridecemlineatus;Loxodonta_africana;Tupaia_belangeri;Dasypus_novemcinctus;Cavia_porcellus;Microcebus_murinus;Ochotona_princeps;Dipodomys_ordii;Oryctolagus_cuniculus;Echinops_telfairi;Mus_musculus;Procavia_capensis;Rattus_norvegicus;Myotis_lucifugus;Macropus_eugenii;Monodelphis_domestica;Ornithorhynchus_anatinus;Gallus_gallus;Meleagris_gallopavo;Anolis_carolinensis;Taeniopygia_guttata;Gasterosteus_aculeatus;Danio_rerio;Tetraodon_nigroviridis;Danio_rerio;Danio_rerio	[GO:0004872]:receptor	activity;[GO:0005515]:protein	binding;[GO:0016020]:membrane;[GO:0032501]:multicellular	organismal	process	Phenotypes_Gene=Hepatitis	B	virus,	susceptibility	to|Inflammatory	bowel	disease	25;Interactions_Count=1;KEGG=Cytokine-cytokine	receptor	interaction|Jak-STAT	signaling	pathway	.	no
NON_SYNONYMOUS_CODING	1	1388646	forward	T	Y	interleukin	10	receptor,	beta	[Source:RefSeq	peptide;Acc:NP_001070443]	ENSBTAG00000019404	IL10RB	767864	ENSBTAT00000025852	629	A	ENSBTAP00000025852	.	192	.	.	Superfamily	IPR008957	Fibronectin_typ-III-like_fold;Pfam	IPR001187	Tissue_factor;Smart	IPR003961	FN_III;Prints	.	Q	R	QQQQQQQQQQRXQQQQRQQQQHQQQQQQQQQKRQEQQQ	-3.0	0.8	81.6	73.8	Tursiops_truncatus;Macaca_mulatta;Pteropus_vampyrus;Homo_sapiens;Pan_troglodytes;Gorilla_gorilla;Callithrix_jacchus;Equus_caballus;Pongo_pygmaeus;Felis_catus;Canis_familiaris;Tarsius_syrichta;Choloepus_hoffmanni;Spermophilus_tridecemlineatus;Loxodonta_africana;Tupaia_belangeri;Cavia_porcellus;Microcebus_murinus;Ochotona_princeps;Dipodomys_ordii;Oryctolagus_cuniculus;Echinops_telfairi;Mus_musculus;Procavia_capensis;Rattus_norvegicus;Myotis_lucifugus;Macropus_eugenii;Monodelphis_domestica;Ornithorhynchus_anatinus;Gallus_gallus;Meleagris_gallopavo;Anolis_carolinensis;Taeniopygia_guttata;Gasterosteus_aculeatus;Danio_rerio;Tetraodon_nigroviridis;Danio_rerio;Danio_rerio	[GO:0004872]:receptor	activity;[GO:0005515]:protein	binding;[GO:0016020]:membrane;[GO:0032501]:multicellular	organismal	process	Phenotypes_Gene=Hepatitis	B	virus,	susceptibility	to|Inflammatory	bowel	disease	25;Interactions_Count=1;KEGG=Cytokine-cytokine	receptor	interaction|Jak-STAT	signaling	pathway	.	no
NON_SYNONYMOUS_CODING	1	1388712	forward	G	R	interleukin	10	receptor,	beta	[Source:RefSeq	peptide;Acc:NP_001070443]	ENSBTAG00000019404	IL10RB	767864	ENSBTAT00000025852	563	C	ENSBTAP00000025852	.	170	.	.	Superfamily	IPR008957	Fibronectin_typ-III-like_fold;Pfam	IPR001187	Tissue_factor;Smart	IPR003961	FN_III	.	S	L	PQPQQQQPQPPXQQQQXEQHQKQQQQPEEEHHEQTKVTS	-2.1	-0.0	2.6	39.0	Tursiops_truncatus;Macaca_mulatta;Pteropus_vampyrus;Homo_sapiens;Pan_troglodytes;Gorilla_gorilla;Callithrix_jacchus;Equus_caballus;Pongo_pygmaeus;Felis_catus;Canis_familiaris;Tarsius_syrichta;Choloepus_hoffmanni;Spermophilus_tridecemlineatus;Loxodonta_africana;Tupaia_belangeri;Dasypus_novemcinctus;Cavia_porcellus;Microcebus_murinus;Ochotona_princeps;Dipodomys_ordii;Oryctolagus_cuniculus;Echinops_telfairi;Mus_musculus;Procavia_capensis;Rattus_norvegicus;Myotis_lucifugus;Macropus_eugenii;Monodelphis_domestica;Ornithorhynchus_anatinus;Gallus_gallus;Meleagris_gallopavo;Anolis_carolinensis;Taeniopygia_guttata;Gasterosteus_aculeatus;Danio_rerio;Tetraodon_nigroviridis;Danio_rerio;Danio_rerio	[GO:0004872]:receptor	activity;[GO:0005515]:protein	binding;[GO:0016020]:membrane;[GO:0032501]:multicellular	organismal	process	Phenotypes_Gene=Hepatitis	B	virus,	susceptibility	to|Inflammatory	bowel	disease	25;Interactions_Count=1;KEGG=Cytokine-cytokine	receptor	interaction|Jak-STAT	signaling	pathway	.	no
NON_SYNONYMOUS_CODING	1	1393767	forward	T	Y	interleukin	10	receptor,	beta	[Source:RefSeq	peptide;Acc:NP_001070443]	ENSBTAG00000019404	IL10RB	767864	ENSBTAT00000025852	530	A	ENSBTAP00000025852	.	159	.	.	Superfamily	IPR008957	Fibronectin_typ-III-like_fold;Pfam	IPR001187	Tissue_factor;Smart	IPR003961	FN_III	.	Q	R	QQQQQQQQQXQQXXQQQQXQXQXQQQLQQILLLLLTRTKK	-2.0	0.5	55.0	62.3	Tursiops_truncatus;Vicugna_pacos;Macaca_mulatta;Pteropus_vampyrus;Homo_sapiens;Pan_troglodytes;Gorilla_gorilla;Callithrix_jacchus;Equus_caballus;Felis_catus;Canis_familiaris;Tarsius_syrichta;Choloepus_hoffmanni;Spermophilus_tridecemlineatus;Loxodonta_africana;Tupaia_belangeri;Dasypus_novemcinctus;Cavia_porcellus;Microcebus_murinus;Ochotona_princeps;Dipodomys_ordii;Oryctolagus_cuniculus;Echinops_telfairi;Mus_musculus;Procavia_capensis;Rattus_norvegicus;Erinaceus_europaeus;Myotis_lucifugus;Macropus_eugenii;Monodelphis_domestica;Ornithorhynchus_anatinus;Gallus_gallus;Meleagris_gallopavo;Anolis_carolinensis;Taeniopygia_guttata;Gasterosteus_aculeatus;Danio_rerio;Tetraodon_nigroviridis;Danio_rerio;Danio_rerio	[GO:0004872]:receptor	activity;[GO:0005515]:protein	binding;[GO:0016020]:membrane;[GO:0032501]:multicellular	organismal	process	Phenotypes_Gene=Hepatitis	B	virus,	susceptibility	to|Inflammatory	bowel	disease	25;Interactions_Count=1;KEGG=Cytokine-cytokine	receptor	interaction|Jak-STAT	signaling	pathway	.	no
SYNONYMOUS_CODING	1	1393829	forward	A	R	interleukin	10	receptor,	beta	[Source:RefSeq	peptide;Acc:NP_001070443]	ENSBTAG00000019404	IL10RB	767864	ENSBTAT00000025852	468	T	ENSBTAP00000025852	.	138	.	.	Superfamily	IPR008957	Fibronectin_typ-III-like_fold;Pfam	IPR001187	Tissue_factor;Smart	IPR003961	FN_III	.	.	.	.	.	.	.	.	.	[GO:0004872]:receptor	activity;[GO:0005515]:protein	binding;[GO:0016020]:membrane;[GO:0032501]:multicellular	organismal	process	Phenotypes_Gene=Hepatitis	B	virus,	susceptibility	to|Inflammatory	bowel	disease	25;Interactions_Count=1;KEGG=Cytokine-cytokine	receptor	interaction|Jak-STAT	signaling	pathway	.	no
UPSTREAM	1	1441727	forward	T	C	Interferon-alpha/beta	receptor	beta	chain	Precursor	(Interferon	alpha/beta	receptor	2)(IFN-alpha-REC)(Type	I	interferon	receptor)(IFN-R)	IFNAR2	282258	ENSBTAT00000020239	.	A	G	reverse	ENSBTAP00000020239	INAR2_BOVIN	.	.	.	.	.	.	.	.	.	.	.	.	.	[GO:0004872]:receptor	activity;[GO:0005515]:protein	binding;[GO:0005615]:extracellular	space;[GO:0009987]:cellular	process;[GO:0016020]:membrane;[GO:0050789]:regulation	of	biological	process	Phenotypes_Gene=Hepatitis	B	virus,	susceptibility	to;Interactions_Count=7;KEGG=Cytokine-cytokine	receptor	interaction|Jak-STAT	signaling	pathway|Natural	killer	cell	mediated	cytotoxicity|Toll-like	receptor	signaling	pathway	.	no
DOWNSTREAM	1	1495884	forward	T	C	.	ENSBTAG00000037925	.	.	ENSBTAT00000057022	.	A	G	reverse	.	.	.	.	.	.	.	.	.	.	.	.	.	.	.	.	no
DOWNSTREAM	1	1495892	forward	C	T	.	ENSBTAG00000037925	.	.	ENSBTAT00000057022	.	G	A	reverse	.	.	.	.	.	.	.	.	.	.	.	.	.	.	.	.	no
DOWNSTREAM	1	1496340	forward	C	A	.	ENSBTAG00000037925	.	.	ENSBTAT00000057022	.	G	T	reverse	.	.	.	.	.	.	.	.	.	.	.	.	.	.	.	.	no
DOWNSTREAM	1	1497601	forward	A	G	.	ENSBTAG00000037925	.	.	ENSBTAT00000057022	.	T	C	reverse	.	.	.	.	.	.	.	.	.	.	.	.	.	.	.	.	no
DOWNSTREAM	1	1498276	forward	G	T	.	ENSBTAG00000037925	.	.	ENSBTAT00000057022	.	C	A	reverse	.	.	.	.	.	.	.	.	.	.	.	.	.	.	.	.	no
UPSTREAM	1	1499602	forward	A	G	.	ENSBTAG00000037925	.	.	ENSBTAT00000057022	.	T	C	reverse	.	.	.	.	.	.	.	.	.	.	.	.	.	.	.	.	no
UPSTREAM	1	1501301	forward	G	A	.	ENSBTAG00000037925	.	.	ENSBTAT00000057022	.	C	T	reverse	.	.	.	.	.	.	.	.	.	.	.	.	.	.	.	.	no
UPSTREAM	1	1588460	forward	A	R	.	ENSBTAG00000037547	OLIG1	539307	ENSBTAT00000054480	.	T	C	reverse	ENSBTAP00000052609	.	.	.	.	.	.	.	.	.	.	.	.	[GO:0005634]:nucleus;[GO:0030528]:transcription	regulator	activity;[GO:0050789]:regulation	of	biological	process	.	.	no
UPSTREAM	1	1591364	forward	T	Y	.	ENSBTAG00000037547	OLIG1	539307	ENSBTAT00000054480	.	A	G	reverse	ENSBTAP00000052609	.	.	.	.	.	.	.	.	.	.	.	.	[GO:0005634]:nucleus;[GO:0030528]:transcription	regulator	activity;[GO:0050789]:regulation	of	biological	process	.	.	no
DOWNSTREAM	1	1629994	forward	A	R	oligodendrocyte	lineage	transcription	factor	2	[Source:HGNC	Symbol;Acc:9398]	ENSBTAG00000016039	.	.	ENSBTAT00000056366	.	reverse	ENSBTAP00000050019	.	.	.	.	.	.	.	.	.	.	.	.	.	.	[GO:0005634]:nucleus;[GO:0030528]:transcription	regulator	activity;[GO:0050789]:regulation	of	biological	process	.	.	no
DOWNSTREAM	1	1632273	forward	C	Y	oligodendrocyte	lineage	transcription	factor	2	[Source:HGNC	Symbol;Acc:9398]	ENSBTAG00000016039	.	.	ENSBTAT00000056366	.	reverse	ENSBTAP00000050019	.	.	.	.	.	.	.	.	.	.	.	.	.	.	[GO:0005634]:nucleus;[GO:0030528]:transcription	regulator	activity;[GO:0050789]:regulation	of	biological	process	.	.	no
DOWNSTREAM	1	1632348	forward	C	Y	oligodendrocyte	lineage	transcription	factor	2	[Source:HGNC	Symbol;Acc:9398]	ENSBTAG00000016039	.	.	ENSBTAT00000056366	.	reverse	ENSBTAP00000050019	.	.	.	.	.	.	.	.	.	.	.	.	.	.	[GO:0005634]:nucleus;[GO:0030528]:transcription	regulator	activity;[GO:0050789]:regulation	of	biological	process	.	.	no
DOWNSTREAM	1	1632671	forward	G	R	oligodendrocyte	lineage	transcription	factor	2	[Source:HGNC	Symbol;Acc:9398]	ENSBTAG00000016039	.	.	ENSBTAT00000056366	.	reverse	ENSBTAP00000050019	.	.	.	.	.	.	.	.	.	.	.	.	.	.	[GO:0005634]:nucleus;[GO:0030528]:transcription	regulator	activity;[GO:0050789]:regulation	of	biological	process	.	.	no
DOWNSTREAM	1	1632751	forward	C	Y	oligodendrocyte	lineage	transcription	factor	2	[Source:HGNC	Symbol;Acc:9398]	ENSBTAG00000016039	.	.	ENSBTAT00000056366	.	reverse	ENSBTAP00000050019	.	.	.	.	.	.	.	.	.	.	.	.	.	.	[GO:0005634]:nucleus;[GO:0030528]:transcription	regulator	activity;[GO:0050789]:regulation	of	biological	process	.	.	no
SYNONYMOUS_CODING	1	1635573	forward	G	K	oligodendrocyte	lineage	transcription	factor	2	[Source:HGNC	Symbol;Acc:9398]	ENSBTAG00000016039	.	.	ENSBTAT00000056366	363	reverse	ENSBTAP00000050019	.	121	.	.	pfscan	IPR001092	HLH_basic;Superfamily	IPR011598	HLH_DNA_bd;Pfam	IPR001092	HLH_basic;Smart	IPR001092	HLH_basic	.	.	.	.	.	.	.	.	.	[GO:0005634]:nucleus;[GO:0030528]:transcription	regulator	activity;[GO:0050789]:regulation	of	biological	process	.	.	no
SYNONYMOUS_CODING	1	1635618	forward	C	Y	oligodendrocyte	lineage	transcription	factor	2	[Source:HGNC	Symbol;Acc:9398]	ENSBTAG00000016039	.	.	ENSBTAT00000056366	318	reverse	ENSBTAP00000050019	.	106	.	.	pfscan	IPR001092	HLH_basic;Superfamily	IPR011598	HLH_DNA_bd;Pfam	IPR001092	HLH_basic;Smart	IPR001092	HLH_basic	.	.	.	.	.	.	.	.	.	[GO:0005634]:nucleus;[GO:0030528]:transcription	regulator	activity;[GO:0050789]:regulation	of	biological	process	.	.	no
NON_SYNONYMOUS_CODING	1	1635781	forward	A	R	oligodendrocyte	lineage	transcription	factor	2	[Source:HGNC	Symbol;Acc:9398]	ENSBTAG00000016039	.	.	ENSBTAT00000021340	239	reverse	ENSBTAP00000021340	.	80	.	.	.	.	L	S	SSSSSSSSSSSSSSS	6.0	-0.5	0.0	38.3	Microcebus_murinus;Dipodomys_ordii;Macaca_mulatta;Gorilla_gorilla;Pongo_pygmaeus;Homo_sapiens;Procavia_capensis;Pan_troglodytes;Cavia_porcellus;Callithrix_jacchus;Mus_musculus;Loxodonta_africana;Rattus_norvegicus;Macropus_eugenii;Monodelphis_domestica	[GO:0005634]:nucleus;[GO:0030528]:transcription	regulator	activity;[GO:0050789]:regulation	of	biological	process	Overlapping_Protein_Features=CHAIN:1:323:Oligodendrocyte	transcription	factor	2.|COMPBIAS:77:88:Poly-Ser.	.	no
UPSTREAM	1	1636500	forward	T	K	oligodendrocyte	lineage	transcription	factor	2	[Source:HGNC	Symbol;Acc:9398]	ENSBTAG00000016039	.	.	ENSBTAT00000056366	.	reverse	ENSBTAP00000050019	.	.	.	.	.	.	.	.	.	.	.	.	.	.	[GO:0005634]:nucleus;[GO:0030528]:transcription	regulator	activity;[GO:0050789]:regulation	of	biological	process	.	.	no
UPSTREAM	1	1636655	forward	C	Y	oligodendrocyte	lineage	transcription	factor	2	[Source:HGNC	Symbol;Acc:9398]	ENSBTAG00000016039	.	.	ENSBTAT00000056366	.	reverse	ENSBTAP00000050019	.	.	.	.	.	.	.	.	.	.	.	.	.	.	[GO:0005634]:nucleus;[GO:0030528]:transcription	regulator	activity;[GO:0050789]:regulation	of	biological	process	.	.	no
UPSTREAM	1	1637051	forward	A	M	oligodendrocyte	lineage	transcription	factor	2	[Source:HGNC	Symbol;Acc:9398]	ENSBTAG00000016039	.	.	ENSBTAT00000056366	.	reverse	ENSBTAP00000050019	.	.	.	.	.	.	.	.	.	.	.	.	.	.	[GO:0005634]:nucleus;[GO:0030528]:transcription	regulator	activity;[GO:0050789]:regulation	of	biological	process	.	.	no
UPSTREAM	1	1637183	forward	G	R	oligodendrocyte	lineage	transcription	factor	2	[Source:HGNC	Symbol;Acc:9398]	ENSBTAG00000016039	.	.	ENSBTAT00000056366	.	reverse	ENSBTAP00000050019	.	.	.	.	.	.	.	.	.	.	.	.	.	.	[GO:0005634]:nucleus;[GO:0030528]:transcription	regulator	activity;[GO:0050789]:regulation	of	biological	process	.	.	no
UPSTREAM	1	1637525	forward	C	S	oligodendrocyte	lineage	transcription	factor	2	[Source:HGNC	Symbol;Acc:9398]	ENSBTAG00000016039	.	.	ENSBTAT00000056366	.	reverse	ENSBTAP00000050019	.	.	.	.	.	.	.	.	.	.	.	.	.	.	[GO:0005634]:nucleus;[GO:0030528]:transcription	regulator	activity;[GO:0050789]:regulation	of	biological	process	.	.	no
UPSTREAM	1	1639435	forward	T	Y	oligodendrocyte	lineage	transcription	factor	2	[Source:HGNC	Symbol;Acc:9398]	ENSBTAG00000016039	.	.	ENSBTAT00000056366	.	reverse	ENSBTAP00000050019	.	.	.	.	.	.	.	.	.	.	.	.	.	.	[GO:0005634]:nucleus;[GO:0030528]:transcription	regulator	activity;[GO:0050789]:regulation	of	biological	process	.	.	no
UPSTREAM	1	1641008	forward	C	Y	oligodendrocyte	lineage	transcription	factor	2	[Source:HGNC	Symbol;Acc:9398]	ENSBTAG00000016039	.	.	ENSBTAT00000056366	.	reverse	ENSBTAP00000050019	.	.	.	.	.	.	.	.	.	.	.	.	.	.	[GO:0005634]:nucleus;[GO:0030528]:transcription	regulator	activity;[GO:0050789]:regulation	of	biological	process	.	.	no
UPSTREAM	1	1850477	forward	G	R	PREDICTED:	Bos	taurus	misc_RNA	(LOC515053),	miscRNA.	[Source:RefSeq	DNA;Acc:XR_027735]	ENSBTAG00000043993	C1H21orf62	515053	ENSBTAT00000061032	A	forward	ENSBTAP00000053519	.	.	.	.	.	.	.	.	.	.	.	.	.	.	.	.	.	no
UPSTREAM	1	1850579	forward	G	R	PREDICTED:	Bos	taurus	misc_RNA	(LOC515053),	miscRNA.	[Source:RefSeq	DNA;Acc:XR_027735]	ENSBTAG00000043993	C1H21orf62	515053	ENSBTAT00000061032	A	forward	ENSBTAP00000053519	.	.	.	.	.	.	.	.	.	.	.	.	.	.	.	.	.	no
UPSTREAM	1	1850584	forward	A	G	PREDICTED:	Bos	taurus	misc_RNA	(LOC515053),	miscRNA.	[Source:RefSeq	DNA;Acc:XR_027735]	ENSBTAG00000043993	C1H21orf62	515053	ENSBTAT00000061032	G	forward	ENSBTAP00000053519	.	.	.	.	.	.	.	.	.	.	.	.	.	.	.	.	.	no
UPSTREAM	1	1850608	forward	C	T	PREDICTED:	Bos	taurus	misc_RNA	(LOC515053),	miscRNA.	[Source:RefSeq	DNA;Acc:XR_027735]	ENSBTAG00000043993	C1H21orf62	515053	ENSBTAT00000061032	T	forward	ENSBTAP00000053519	.	.	.	.	.	.	.	.	.	.	.	.	.	.	.	.	.	no
UPSTREAM	1	1851127	forward	C	T	PREDICTED:	Bos	taurus	misc_RNA	(LOC515053),	miscRNA.	[Source:RefSeq	DNA;Acc:XR_027735]	ENSBTAG00000043993	C1H21orf62	515053	ENSBTAT00000061032	T	forward	ENSBTAP00000053519	.	.	.	.	.	.	.	.	.	.	.	.	.	.	.	.	.	no
UPSTREAM	1	1851152	forward	T	Y	PREDICTED:	Bos	taurus	misc_RNA	(LOC515053),	miscRNA.	[Source:RefSeq	DNA;Acc:XR_027735]	ENSBTAG00000043993	C1H21orf62	515053	ENSBTAT00000061032	C	forward	ENSBTAP00000053519	.	.	.	.	.	.	.	.	.	.	.	.	.	.	.	.	.	no
UPSTREAM	1	1851491	forward	T	Y	PREDICTED:	Bos	taurus	misc_RNA	(LOC515053),	miscRNA.	[Source:RefSeq	DNA;Acc:XR_027735]	ENSBTAG00000043993	C1H21orf62	515053	ENSBTAT00000061032	C	forward	ENSBTAP00000053519	.	.	.	.	.	.	.	.	.	.	.	.	.	.	.	.	.	no
SYNONYMOUS_CODING	1	1855933	forward	T	C	PREDICTED:	Bos	taurus	misc_RNA	(LOC515053),	miscRNA.	[Source:RefSeq	DNA;Acc:XR_027735]	ENSBTAG00000043993	C1H21orf62	515053	ENSBTAT00000061032	C	forward	ENSBTAP00000053519	.	178	.	.	.	.	.	.	.	.	.	.	.	.	.	.	.	no
SYNONYMOUS_CODING	1	1893080	forward	A	R	GC-rich	sequence	DNA-binding	factor	homolog	[Source:UniProtKB/TrEMBL;Acc:Q0VC46]	ENSBTAG00000003064	GCFC	514918	ENSBTAT00000003986	1719	A	ENSBTAP00000003986	.	573	.	.	Pfam	IPR012890	GCFC	.	.	.	.	.	.	.	.	.	[GO:0003676]:nucleic	acid	binding;[GO:0005634]:nucleus;[GO:0005737]:cytoplasm;[GO:0030528]:transcription	regulator	activity;[GO:0050789]:regulation	of	biological	process	Overlapping_Protein_Features=CHAIN:1:917:GC-rich	sequence	DNA-binding	factor	1.|VAR_SEQ:470:917:Missing	(in	isoform	C).|VAR_SEQ:512:917:Missing	(in	isoform	D).	.	no
DOWNSTREAM	1	2004957	forward	A	C	PREDICTED:	Bos	taurus	misc_RNA	(LOC515053),	miscRNA.	[Source:RefSeq	DNA;Acc:XR_027735]	ENSBTAG00000043993	C1H21orf62	515053	ENSBTAT00000061032	C	forward	ENSBTAP00000053519	.	.	.	.	.	.	.	.	.	.	.	.	.	.	.	.	.	no
UPSTREAM	1	2011585	forward	A	W	hypothetical	protein	LOC535482	[Source:RefSeq	peptide;Acc:NP_001039872]	ENSBTAG00000003059	C1H21ORF59	535482	ENSBTAT00000003977	.	A	T	.	.	.	.	.	.	.	.	.	.	.	.	.	.	.	.	.	no
DOWNSTREAM	1	2024491	forward	G	R	hypothetical	protein	LOC535482	[Source:RefSeq	peptide;Acc:NP_001039872]	ENSBTAG00000003059	C1H21ORF59	535482	ENSBTAT00000003977	.	G	A	.	.	.	.	.	.	.	.	.	.	.	.	.	.	.	.	.	no
DOWNSTREAM	1	2024960	forward	G	R	hypothetical	protein	LOC535482	[Source:RefSeq	peptide;Acc:NP_001039872]	ENSBTAG00000003059	C1H21ORF59	535482	ENSBTAT00000003977	.	G	A	.	.	.	.	.	.	.	.	.	.	.	.	.	.	.	.	.	no
DOWNSTREAM	1	2062207	forward	A	G	C1H21ORF63	protein	[Source:UniProtKB/TrEMBL;Acc:A0JNK2]	ENSBTAG00000017310	.	.	ENSBTAT00000023019	.	T	C	reverse	ENSBTAP00000023019	.	.	.	.	.	.	.	.	.	.	.	.	.	.	.	no
DOWNSTREAM	1	2062241	forward	T	C	C1H21ORF63	protein	[Source:UniProtKB/TrEMBL;Acc:A0JNK2]	ENSBTAG00000017310	.	.	ENSBTAT00000023019	.	A	G	reverse	ENSBTAP00000023019	.	.	.	.	.	.	.	.	.	.	.	.	.	.	.	no
DOWNSTREAM	1	2062260	forward	T	G	C1H21ORF63	protein	[Source:UniProtKB/TrEMBL;Acc:A0JNK2]	ENSBTAG00000017310	.	.	ENSBTAT00000023019	.	A	C	reverse	ENSBTAP00000023019	.	.	.	.	.	.	.	.	.	.	.	.	.	.	.	no
DOWNSTREAM	1	2062332	forward	T	C	C1H21ORF63	protein	[Source:UniProtKB/TrEMBL;Acc:A0JNK2]	ENSBTAG00000017310	.	.	ENSBTAT00000023019	.	A	G	reverse	ENSBTAP00000023019	.	.	.	.	.	.	.	.	.	.	.	.	.	.	.	no
DOWNSTREAM	1	2062512	forward	A	G	C1H21ORF63	protein	[Source:UniProtKB/TrEMBL;Acc:A0JNK2]	ENSBTAG00000017310	.	.	ENSBTAT00000023019	.	T	C	reverse	ENSBTAP00000023019	.	.	.	.	.	.	.	.	.	.	.	.	.	.	.	no
DOWNSTREAM	1	2063174	forward	C	T	C1H21ORF63	protein	[Source:UniProtKB/TrEMBL;Acc:A0JNK2]	ENSBTAG00000017310	.	.	ENSBTAT00000023019	.	G	A	reverse	ENSBTAP00000023019	.	.	.	.	.	.	.	.	.	.	.	.	.	.	.	no
DOWNSTREAM	1	2063180	forward	T	C	C1H21ORF63	protein	[Source:UniProtKB/TrEMBL;Acc:A0JNK2]	ENSBTAG00000017310	.	.	ENSBTAT00000023019	.	A	G	reverse	ENSBTAP00000023019	.	.	.	.	.	.	.	.	.	.	.	.	.	.	.	no
DOWNSTREAM	1	2063294	forward	C	T	C1H21ORF63	protein	[Source:UniProtKB/TrEMBL;Acc:A0JNK2]	ENSBTAG00000017310	.	.	ENSBTAT00000023019	.	G	A	reverse	ENSBTAP00000023019	.	.	.	.	.	.	.	.	.	.	.	.	.	.	.	no
DOWNSTREAM	1	2063605	forward	A	G	C1H21ORF63	protein	[Source:UniProtKB/TrEMBL;Acc:A0JNK2]	ENSBTAG00000017310	.	.	ENSBTAT00000023019	.	T	C	reverse	ENSBTAP00000023019	.	.	.	.	.	.	.	.	.	.	.	.	.	.	.	no
DOWNSTREAM	1	2064801	forward	G	R	C1H21ORF63	protein	[Source:UniProtKB/TrEMBL;Acc:A0JNK2]	ENSBTAG00000017310	.	.	ENSBTAT00000023019	.	C	T	reverse	ENSBTAP00000023019	.	.	.	.	.	.	.	.	.	.	.	.	.	.	.	no
DOWNSTREAM	1	2064929	forward	T	C	C1H21ORF63	protein	[Source:UniProtKB/TrEMBL;Acc:A0JNK2]	ENSBTAG00000017310	.	.	ENSBTAT00000023019	.	A	G	reverse	ENSBTAP00000023019	.	.	.	.	.	.	.	.	.	.	.	.	.	.	.	no
DOWNSTREAM	1	2065170	forward	A	G	C1H21ORF63	protein	[Source:UniProtKB/TrEMBL;Acc:A0JNK2]	ENSBTAG00000017310	.	.	ENSBTAT00000023019	.	T	C	reverse	ENSBTAP00000023019	.	.	.	.	.	.	.	.	.	.	.	.	.	.	.	no
SYNONYMOUS_CODING	1	2091172	forward	C	Y	C1H21ORF63	protein	[Source:UniProtKB/TrEMBL;Acc:A0JNK2]	ENSBTAG00000017310	C1H21ORF63	516536	ENSBTAT00000061007	774	G	A	reverse	ENSBTAP00000053841	.	.	pfscan	IPR000922	Lectin_gal_bd;Pfam	IPR000922	Lectin_gal_bd	.	.	.	.	.	.	.	.	.	[GO:0005488]:binding	Overlapping_Protein_Features=CHAIN:49:441:Uncharacterized	protein	C21orf63.|TOPO_DOM:49:322:Extracellular	(Potential).|DOMAIN:168:260:SUEL-type	lectin	2.|VAR_SEQ:70:441:Missing	(in	isoform	B).	.	no
SYNONYMOUS_CODING	1	2091184	forward	C	Y	C1H21ORF63	protein	[Source:UniProtKB/TrEMBL;Acc:A0JNK2]	ENSBTAG00000017310	C1H21ORF63	516536	ENSBTAT00000061007	762	G	A	reverse	ENSBTAP00000053841	.	.	pfscan	IPR000922	Lectin_gal_bd;Pfam	IPR000922	Lectin_gal_bd	.	.	.	.	.	.	.	.	.	[GO:0005488]:binding	Overlapping_Protein_Features=CHAIN:49:441:Uncharacterized	protein	C21orf63.|TOPO_DOM:49:322:Extracellular	(Potential).|DOMAIN:168:260:SUEL-type	lectin	2.|VAR_SEQ:70:441:Missing	(in	isoform	B).	.	no
UPSTREAM	1	2169209	forward	T	C	C1H21ORF63	protein	[Source:UniProtKB/TrEMBL;Acc:A0JNK2]	ENSBTAG00000017310	.	.	ENSBTAT00000023019	.	A	G	reverse	ENSBTAP00000023019	.	.	.	.	.	.	.	.	.	.	.	.	.	.	.	no
UPSTREAM	1	2171970	forward	G	C	C1H21ORF63	protein	[Source:UniProtKB/TrEMBL;Acc:A0JNK2]	ENSBTAG00000017310	.	.	ENSBTAT00000023019	.	C	G	reverse	ENSBTAP00000023019	.	.	.	.	.	.	.	.	.	.	.	.	.	.	.	no
UPSTREAM	1	2186611	forward	G	K	.	ENSBTAG00000012412	URB1	530483	ENSBTAT00000016473	.	G	T	forward	ENSBTAP00000016473	.	.	.	.	.	.	.	.	.	.	.	.	[GO:0005488]:binding	.	.	no
UPSTREAM	1	2186778	forward	G	A	.	ENSBTAG00000012412	URB1	530483	ENSBTAT00000016473	.	G	A	forward	ENSBTAP00000016473	.	.	.	.	.	.	.	.	.	.	.	.	[GO:0005488]:binding	.	.	no
UPSTREAM	1	2187067	forward	C	T	.	ENSBTAG00000012412	URB1	530483	ENSBTAT00000016473	.	C	T	forward	ENSBTAP00000016473	.	.	.	.	.	.	.	.	.	.	.	.	[GO:0005488]:binding	.	.	no
UPSTREAM	1	2187084	forward	G	A	.	ENSBTAG00000012412	URB1	530483	ENSBTAT00000016473	.	G	A	forward	ENSBTAP00000016473	.	.	.	.	.	.	.	.	.	.	.	.	[GO:0005488]:binding	.	.	no
UPSTREAM	1	2187258	forward	G	C	.	ENSBTAG00000012412	URB1	530483	ENSBTAT00000016473	.	G	C	forward	ENSBTAP00000016473	.	.	.	.	.	.	.	.	.	.	.	.	[GO:0005488]:binding	.	.	no
UPSTREAM	1	2187350	forward	A	G	.	ENSBTAG00000012412	URB1	530483	ENSBTAT00000016473	.	A	G	forward	ENSBTAP00000016473	.	.	.	.	.	.	.	.	.	.	.	.	[GO:0005488]:binding	.	.	no
UPSTREAM	1	2187398	forward	C	T	.	ENSBTAG00000012412	URB1	530483	ENSBTAT00000016473	.	C	T	forward	ENSBTAP00000016473	.	.	.	.	.	.	.	.	.	.	.	.	[GO:0005488]:binding	.	.	no
UPSTREAM	1	2187414	forward	C	T	.	ENSBTAG00000012412	URB1	530483	ENSBTAT00000016473	.	C	T	forward	ENSBTAP00000016473	.	.	.	.	.	.	.	.	.	.	.	.	[GO:0005488]:binding	.	.	no
UPSTREAM	1	2187435	forward	C	G	.	ENSBTAG00000012412	URB1	530483	ENSBTAT00000016473	.	C	G	forward	ENSBTAP00000016473	.	.	.	.	.	.	.	.	.	.	.	.	[GO:0005488]:binding	.	.	no
UPSTREAM	1	2187578	forward	C	T	.	ENSBTAG00000012412	URB1	530483	ENSBTAT00000016473	.	C	T	forward	ENSBTAP00000016473	.	.	.	.	.	.	.	.	.	.	.	.	[GO:0005488]:binding	.	.	no
UPSTREAM	1	2187632	forward	T	W	.	ENSBTAG00000012412	URB1	530483	ENSBTAT00000016473	.	T	A	forward	ENSBTAP00000016473	.	.	.	.	.	.	.	.	.	.	.	.	[GO:0005488]:binding	.	.	no
UPSTREAM	1	2187637	forward	C	T	.	ENSBTAG00000012412	URB1	530483	ENSBTAT00000016473	.	C	T	forward	ENSBTAP00000016473	.	.	.	.	.	.	.	.	.	.	.	.	[GO:0005488]:binding	.	.	no
UPSTREAM	1	2187667	forward	C	Y	.	ENSBTAG00000012412	URB1	530483	ENSBTAT00000016473	.	C	T	forward	ENSBTAP00000016473	.	.	.	.	.	.	.	.	.	.	.	.	[GO:0005488]:binding	.	.	no
UPSTREAM	1	2188160	forward	T	C	.	ENSBTAG00000012412	URB1	530483	ENSBTAT00000016473	.	T	C	forward	ENSBTAP00000016473	.	.	.	.	.	.	.	.	.	.	.	.	[GO:0005488]:binding	.	.	no
UPSTREAM	1	2188809	forward	C	A	.	ENSBTAG00000012412	URB1	530483	ENSBTAT00000016473	.	C	A	forward	ENSBTAP00000016473	.	.	.	.	.	.	.	.	.	.	.	.	[GO:0005488]:binding	.	.	no
UPSTREAM	1	2188990	forward	A	G	.	ENSBTAG00000012412	URB1	530483	ENSBTAT00000016473	.	A	G	forward	ENSBTAP00000016473	.	.	.	.	.	.	.	.	.	.	.	.	[GO:0005488]:binding	.	.	no
UPSTREAM	1	2189890	forward	C	T	.	ENSBTAG00000012412	URB1	530483	ENSBTAT00000016473	.	C	T	forward	ENSBTAP00000016473	.	.	.	.	.	.	.	.	.	.	.	.	[GO:0005488]:binding	.	.	no
UPSTREAM	1	2190607	forward	T	Y	.	ENSBTAG00000012412	URB1	530483	ENSBTAT00000016473	.	T	C	forward	ENSBTAP00000016473	.	.	.	.	.	.	.	.	.	.	.	.	[GO:0005488]:binding	.	.	no
UPSTREAM	1	2190778	forward	G	C	.	ENSBTAG00000012412	URB1	530483	ENSBTAT00000016473	.	G	C	forward	ENSBTAP00000016473	.	.	.	.	.	.	.	.	.	.	.	.	[GO:0005488]:binding	.	.	no
UPSTREAM	1	2190817	forward	T	W	.	ENSBTAG00000012412	URB1	530483	ENSBTAT00000016473	.	T	A	forward	ENSBTAP00000016473	.	.	.	.	.	.	.	.	.	.	.	.	[GO:0005488]:binding	.	.	no
UPSTREAM	1	2190893	forward	G	R	.	ENSBTAG00000012412	URB1	530483	ENSBTAT00000016473	.	G	A	forward	ENSBTAP00000016473	.	.	.	.	.	.	.	.	.	.	.	.	[GO:0005488]:binding	.	.	no
UPSTREAM	1	2191151	forward	C	T	.	ENSBTAG00000012412	URB1	530483	ENSBTAT00000016473	.	C	T	forward	ENSBTAP00000016473	.	.	.	.	.	.	.	.	.	.	.	.	[GO:0005488]:binding	.	.	no
SPLICE_SITE	1	2202187	forward	A	G	.	ENSBTAG00000012412	URB1	530483	ENSBTAT00000016473	.	A	G	forward	ENSBTAP00000016473	.	.	.	.	.	.	.	.	.	.	.	.	[GO:0005488]:binding	.	.	no
SYNONYMOUS_CODING	1	2204564	forward	A	G	.	ENSBTAG00000012412	URB1	530483	ENSBTAT00000016473	633	A	G	forward	ENSBTAP00000016473	.	211	.	.	.	.	.	.	.	.	.	.	[GO:0005488]:binding	Overlapping_Protein_Features=CHAIN:1:2271:Nucleolar	pre-ribosomal-associated	.	no
NON_SYNONYMOUS_CODING	1	2219243	forward	C	G	.	ENSBTAG00000012412	URB1	530483	ENSBTAT00000016473	1512	C	G	forward	ENSBTAP00000016473	.	504	.	.	H	Q	QXQQQQEQQQQQQQPQQQEXQQELQEQQEEENNQEANNE	3.1	-0.0	0.0	47.1	Tursiops_truncatus;Vicugna_pacos;Pteropus_vampyrus;Equus_caballus;Felis_catus;Canis_familiaris;Microcebus_murinus;Homo_sapiens;Gorilla_gorilla;Pongo_pygmaeus;Pan_troglodytes;Tarsius_syrichta;Callithrix_jacchus;Otolemur_garnettii;Macaca_mulatta;Dasypus_novemcinctus;Tupaia_belangeri;Loxodonta_africana;Myotis_lucifugus;Spermophilus_tridecemlineatus;Oryctolagus_cuniculus;Dipodomys_ordii;Cavia_porcellus;Erinaceus_europaeus;Echinops_telfairi;Mus_musculus;Procavia_capensis;Ochotona_princeps;Rattus_norvegicus;Macropus_eugenii;Monodelphis_domestica;Meleagris_gallopavo;Gallus_gallus;Anolis_carolinensis;Gasterosteus_aculeatus;Danio_rerio;Takifugu_rubripes;Tetraodon_nigroviridis;Drosophila_melanogaster	[GO:0005488]:binding	Overlapping_Protein_Features=CHAIN:1:2271:Nucleolar	pre-ribosomal-associated	.	no
NON_SYNONYMOUS_CODING	1	2219292	forward	A	G	.	ENSBTAG00000012412	URB1	530483	ENSBTAT00000016473	1561	A	G	forward	ENSBTAP00000016473	.	521	.	.	M	V	VXVVVAVDDDDEEVEPVXEERAKADKVEKKSKV	0.7	-0.2	0.0	31.0	Tursiops_truncatus;Vicugna_pacos;Pteropus_vampyrus;Equus_caballus;Felis_catus;Canis_familiaris;Microcebus_murinus;Homo_sapiens;Gorilla_gorilla;Pongo_pygmaeus;Pan_troglodytes;Tarsius_syrichta;Callithrix_jacchus;Otolemur_garnettii;Macaca_mulatta;Tupaia_belangeri;Loxodonta_africana;Spermophilus_tridecemlineatus;Oryctolagus_cuniculus;Dipodomys_ordii;Cavia_porcellus;Echinops_telfairi;Mus_musculus;Procavia_capensis;Ochotona_princeps;Rattus_norvegicus;Monodelphis_domestica;Meleagris_gallopavo;Gasterosteus_aculeatus;Danio_rerio;Takifugu_rubripes;Tetraodon_nigroviridis;Drosophila_melanogaster	[GO:0005488]:binding	Overlapping_Protein_Features=CHAIN:1:2271:Nucleolar	pre-ribosomal-associated	.	no
SPLICE_SITE	1	2220117	forward	A	G	.	ENSBTAG00000012412	URB1	530483	ENSBTAT00000016473	.	A	G	forward	ENSBTAP00000016473	.	.	.	.	.	.	.	.	.	.	.	.	[GO:0005488]:binding	.	.	no
SYNONYMOUS_CODING	1	2223442	forward	A	C	.	ENSBTAG00000012412	URB1	530483	ENSBTAT00000016473	1815	A	C	forward	ENSBTAP00000016473	.	605	.	.	.	.	.	.	.	.	.	.	[GO:0005488]:binding	Overlapping_Protein_Features=CHAIN:1:2271:Nucleolar	pre-ribosomal-associated	.	no
NON_SYNONYMOUS_CODING	1	2225094	forward	T	C	.	ENSBTAG00000012412	URB1	530483	ENSBTAT00000016473	2000	T	C	forward	ENSBTAP00000016473	.	667	.	.	M	T	TTTTTTTTTTTTTTTTXTPTTTTXTTATTTITTTLLVVNF	4.2	-0.1	0.0	49.9	Tursiops_truncatus;Vicugna_pacos;Pteropus_vampyrus;Equus_caballus;Felis_catus;Canis_familiaris;Microcebus_murinus;Homo_sapiens;Gorilla_gorilla;Pongo_pygmaeus;Pan_troglodytes;Tarsius_syrichta;Callithrix_jacchus;Otolemur_garnettii;Macaca_mulatta;Dasypus_novemcinctus;Tupaia_belangeri;Loxodonta_africana;Myotis_lucifugus;Spermophilus_tridecemlineatus;Oryctolagus_cuniculus;Dipodomys_ordii;Cavia_porcellus;Erinaceus_europaeus;Echinops_telfairi;Mus_musculus;Procavia_capensis;Ochotona_princeps;Rattus_norvegicus;Macropus_eugenii;Monodelphis_domestica;Meleagris_gallopavo;Gallus_gallus;Anolis_carolinensis;Gasterosteus_aculeatus;Danio_rerio;Takifugu_rubripes;Tetraodon_nigroviridis;Caenorhabditis_elegans;Drosophila_melanogaster	[GO:0005488]:binding	Overlapping_Protein_Features=CHAIN:1:2271:Nucleolar	pre-ribosomal-associated	.	no
SPLICE_SITE	1	2225137	forward	C	T	.	ENSBTAG00000012412	URB1	530483	ENSBTAT00000016473	2043	C	T	forward	ENSBTAP00000016473	.	681	.	.	.	.	.	.	.	.	.	.	[GO:0005488]:binding	Overlapping_Protein_Features=CHAIN:1:2271:Nucleolar	pre-ribosomal-associated	.	no
SPLICE_SITE	1	2225819	forward	C	T	.	ENSBTAG00000012412	URB1	530483	ENSBTAT00000016473	.	C	T	forward	ENSBTAP00000016473	.	.	.	.	.	.	.	.	.	.	.	.	[GO:0005488]:binding	.	.	no
SYNONYMOUS_CODING	1	2228133	forward	C	T	.	ENSBTAG00000012412	URB1	530483	ENSBTAT00000016473	2379	C	T	forward	ENSBTAP00000016473	.	793	.	.	.	.	.	.	.	.	.	.	[GO:0005488]:binding	Overlapping_Protein_Features=CHAIN:1:2271:Nucleolar	pre-ribosomal-associated	.	no
NON_SYNONYMOUS_CODING	1	2228291	forward	T	G	.	ENSBTAG00000012412	URB1	530483	ENSBTAT00000016473	2537	T	G	forward	ENSBTAP00000016473	.	846	.	.	L	R	RRRRRRRRRRRRRRRRRRXRRRRXRQHRQRRQQKRHQQN	5.7	-0.5	0.0	62.2	Tursiops_truncatus;Vicugna_pacos;Pteropus_vampyrus;Equus_caballus;Felis_catus;Canis_familiaris;Microcebus_murinus;Homo_sapiens;Gorilla_gorilla;Pongo_pygmaeus;Pan_troglodytes;Tarsius_syrichta;Callithrix_jacchus;Otolemur_garnettii;Macaca_mulatta;Dasypus_novemcinctus;Tupaia_belangeri;Loxodonta_africana;Myotis_lucifugus;Spermophilus_tridecemlineatus;Oryctolagus_cuniculus;Dipodomys_ordii;Cavia_porcellus;Erinaceus_europaeus;Echinops_telfairi;Mus_musculus;Procavia_capensis;Ochotona_princeps;Rattus_norvegicus;Macropus_eugenii;Monodelphis_domestica;Meleagris_gallopavo;Gallus_gallus;Anolis_carolinensis;Gasterosteus_aculeatus;Danio_rerio;Takifugu_rubripes;Tetraodon_nigroviridis;Drosophila_melanogaster	[GO:0005488]:binding	Overlapping_Protein_Features=CHAIN:1:2271:Nucleolar	pre-ribosomal-associated	.	no
NON_SYNONYMOUS_CODING	1	2230249	forward	C	G	.	ENSBTAG00000012412	URB1	530483	ENSBTAT00000016473	2676	C	G	forward	ENSBTAP00000016473	.	892	pfscan	.	D	E	EXEEEEEEEEEEEEKEXEEEEEKEEKEEKEEDDEVTDDN	1.8	0.3	10.3	45.2	Tursiops_truncatus;Vicugna_pacos;Pteropus_vampyrus;Equus_caballus;Felis_catus;Canis_familiaris;Microcebus_murinus;Homo_sapiens;Gorilla_gorilla;Pongo_pygmaeus;Pan_troglodytes;Tarsius_syrichta;Callithrix_jacchus;Otolemur_garnettii;Macaca_mulatta;Dasypus_novemcinctus;Tupaia_belangeri;Loxodonta_africana;Myotis_lucifugus;Spermophilus_tridecemlineatus;Oryctolagus_cuniculus;Dipodomys_ordii;Cavia_porcellus;Erinaceus_europaeus;Echinops_telfairi;Mus_musculus;Procavia_capensis;Ochotona_princeps;Rattus_norvegicus;Macropus_eugenii;Monodelphis_domestica;Meleagris_gallopavo;Gallus_gallus;Anolis_carolinensis;Gasterosteus_aculeatus;Danio_rerio;Takifugu_rubripes;Tetraodon_nigroviridis;Drosophila_melanogaster	[GO:0005488]:binding	Overlapping_Protein_Features=CHAIN:1:2271:Nucleolar	pre-ribosomal-associated	.	no
SYNONYMOUS_CODING	1	2230342	forward	C	T	.	ENSBTAG00000012412	URB1	530483	ENSBTAT00000016473	2769	C	T	forward	ENSBTAP00000016473	.	923	pfscan	.	.	.	.	.	.	.	.	.	[GO:0005488]:binding	Overlapping_Protein_Features=CHAIN:1:2271:Nucleolar	pre-ribosomal-associated	.	no
NON_SYNONYMOUS_CODING	1	2232898	forward	A	R	.	ENSBTAG00000012412	URB1	530483	ENSBTAT00000016473	3041	A	G	forward	ENSBTAP00000016473	.	1014	pfscan	.	Q	R	XRQQRQQQQQQRQQQQQRQQQQRQQQRQQQQQKLLLL	-2.0	0.7	67.6	85.3	Tursiops_truncatus;Vicugna_pacos;Pteropus_vampyrus;Equus_caballus;Felis_catus;Canis_familiaris;Microcebus_murinus;Homo_sapiens;Gorilla_gorilla;Pongo_pygmaeus;Pan_troglodytes;Tarsius_syrichta;Otolemur_garnettii;Macaca_mulatta;Dasypus_novemcinctus;Tupaia_belangeri;Loxodonta_africana;Myotis_lucifugus;Spermophilus_tridecemlineatus;Oryctolagus_cuniculus;Dipodomys_ordii;Cavia_porcellus;Erinaceus_europaeus;Echinops_telfairi;Mus_musculus;Procavia_capensis;Ochotona_princeps;Rattus_norvegicus;Macropus_eugenii;Monodelphis_domestica;Meleagris_gallopavo;Gallus_gallus;Anolis_carolinensis;Gasterosteus_aculeatus;Danio_rerio;Takifugu_rubripes;Tetraodon_nigroviridis	[GO:0005488]:binding	Overlapping_Protein_Features=CHAIN:1:2271:Nucleolar	pre-ribosomal-associated	.	no
NON_SYNONYMOUS_CODING	1	2233249	forward	C	Y	.	ENSBTAG00000012412	URB1	530483	ENSBTAT00000016473	3392	C	T	forward	ENSBTAP00000016473	.	1131	pfscan	.	P	L	XPTPPPPPPPPPSPPRLPXPAPPXPLPAPPPPPPTTP	-6.3	0.6	67.6	33.7	Tursiops_truncatus;Vicugna_pacos;Pteropus_vampyrus;Equus_caballus;Felis_catus;Canis_familiaris;Microcebus_murinus;Homo_sapiens;Gorilla_gorilla;Pongo_pygmaeus;Pan_troglodytes;Tarsius_syrichta;Callithrix_jacchus;Otolemur_garnettii;Macaca_mulatta;Dasypus_novemcinctus;Tupaia_belangeri;Loxodonta_africana;Myotis_lucifugus;Spermophilus_tridecemlineatus;Oryctolagus_cuniculus;Dipodomys_ordii;Cavia_porcellus;Erinaceus_europaeus;Echinops_telfairi;Mus_musculus;Procavia_capensis;Ochotona_princeps;Rattus_norvegicus;Macropus_eugenii;Monodelphis_domestica;Meleagris_gallopavo;Gallus_gallus;Anolis_carolinensis;Takifugu_rubripes;Tetraodon_nigroviridis;Drosophila_melanogaster	[GO:0005488]:binding	Overlapping_Protein_Features=CHAIN:1:2271:Nucleolar	pre-ribosomal-associated	.	no
SYNONYMOUS_CODING	1	2233271	forward	T	Y	.	ENSBTAG00000012412	URB1	530483	ENSBTAT00000016473	3414	T	C	forward	ENSBTAP00000016473	.	1138	pfscan	.	.	.	.	.	.	.	.	.	[GO:0005488]:binding	Overlapping_Protein_Features=CHAIN:1:2271:Nucleolar	pre-ribosomal-associated	.	no
NON_SYNONYMOUS_CODING	1	2234594	forward	G	R	.	ENSBTAG00000012412	URB1	530483	ENSBTAT00000016473	3883	G	A	forward	ENSBTAP00000016473	.	1295	.	.	A	T	TTTATTNSSSSNNXNSNSXXDXDXDDSDDNNGGDRHQKQK	0.9	-0.1	2.5	43.2	Tursiops_truncatus;Vicugna_pacos;Pteropus_vampyrus;Equus_caballus;Felis_catus;Canis_familiaris;Microcebus_murinus;Homo_sapiens;Gorilla_gorilla;Pongo_pygmaeus;Pan_troglodytes;Tarsius_syrichta;Callithrix_jacchus;Otolemur_garnettii;Macaca_mulatta;Dasypus_novemcinctus;Tupaia_belangeri;Loxodonta_africana;Myotis_lucifugus;Spermophilus_tridecemlineatus;Oryctolagus_cuniculus;Dipodomys_ordii;Cavia_porcellus;Erinaceus_europaeus;Echinops_telfairi;Mus_musculus;Procavia_capensis;Ochotona_princeps;Rattus_norvegicus;Macropus_eugenii;Monodelphis_domestica;Meleagris_gallopavo;Gallus_gallus;Anolis_carolinensis;Gasterosteus_aculeatus;Danio_rerio;Oryzias_latipes;Takifugu_rubripes;Tetraodon_nigroviridis;Drosophila_melanogaster	[GO:0005488]:binding	Overlapping_Protein_Features=CHAIN:1:2271:Nucleolar	pre-ribosomal-associated	.	no
SYNONYMOUS_CODING	1	2238901	forward	C	T	.	ENSBTAG00000012412	URB1	530483	ENSBTAT00000016473	4266	C	T	forward	ENSBTAP00000016473	.	1422	.	.	.	.	.	.	.	.	.	.	[GO:0005488]:binding	Overlapping_Protein_Features=CHAIN:1:2271:Nucleolar	pre-ribosomal-associated	.	no
NON_SYNONYMOUS_CODING	1	2240476	forward	C	T	.	ENSBTAG00000012412	URB1	530483	ENSBTAT00000016473	4312	C	T	forward	ENSBTAP00000016473	.	1438	.	.	R	C	CCHHXHHLLLLXLXLHNHXCCXHXHLHHLHHNNNRNSNSRSAS	-0.5	-0.1	4.7	46.5	Tursiops_truncatus;Vicugna_pacos;Pteropus_vampyrus;Equus_caballus;Felis_catus;Canis_familiaris;Microcebus_murinus;Homo_sapiens;Gorilla_gorilla;Pongo_pygmaeus;Pan_troglodytes;Tarsius_syrichta;Callithrix_jacchus;Otolemur_garnettii;Macaca_mulatta;Dasypus_novemcinctus;Tupaia_belangeri;Loxodonta_africana;Myotis_lucifugus;Spermophilus_tridecemlineatus;Oryctolagus_cuniculus;Dipodomys_ordii;Cavia_porcellus;Erinaceus_europaeus;Echinops_telfairi;Mus_musculus;Procavia_capensis;Ochotona_princeps;Rattus_norvegicus;Macropus_eugenii;Monodelphis_domestica;Meleagris_gallopavo;Gallus_gallus;Anolis_carolinensis;Ornithorhynchus_anatinus;Xenopus_tropicalis;Gasterosteus_aculeatus;Danio_rerio;Oryzias_latipes;Takifugu_rubripes;Tetraodon_nigroviridis;Drosophila_melanogaster;Ciona_savignyi	[GO:0005488]:binding	Overlapping_Protein_Features=CHAIN:1:2271:Nucleolar	pre-ribosomal-associated	.	no
NON_SYNONYMOUS_CODING	1	2244996	forward	G	S	.	ENSBTAG00000012412	URB1	530483	ENSBTAT00000016473	4537	G	C	forward	ENSBTAP00000016473	.	1513	.	.	A	P	AXAASATAAAAXAXAAXAXAAXAASAAAAAAAASLAVLVVVP	-3.5	0.6	59.5	67.3	Tursiops_truncatus;Vicugna_pacos;Pteropus_vampyrus;Equus_caballus;Felis_catus;Canis_familiaris;Microcebus_murinus;Homo_sapiens;Gorilla_gorilla;Pongo_pygmaeus;Pan_troglodytes;Tarsius_syrichta;Callithrix_jacchus;Otolemur_garnettii;Macaca_mulatta;Dasypus_novemcinctus;Tupaia_belangeri;Loxodonta_africana;Myotis_lucifugus;Spermophilus_tridecemlineatus;Oryctolagus_cuniculus;Dipodomys_ordii;Cavia_porcellus;Erinaceus_europaeus;Echinops_telfairi;Mus_musculus;Procavia_capensis;Ochotona_princeps;Rattus_norvegicus;Macropus_eugenii;Monodelphis_domestica;Meleagris_gallopavo;Gallus_gallus;Anolis_carolinensis;Ornithorhynchus_anatinus;Xenopus_tropicalis;Gasterosteus_aculeatus;Danio_rerio;Oryzias_latipes;Takifugu_rubripes;Tetraodon_nigroviridis;Drosophila_melanogaster	[GO:0005488]:binding	Overlapping_Protein_Features=CHAIN:1:2271:Nucleolar	pre-ribosomal-associated	.	no
SYNONYMOUS_CODING	1	2245570	forward	C	Y	.	ENSBTAG00000012412	URB1	530483	ENSBTAT00000016473	4632	C	T	forward	ENSBTAP00000016473	.	1544	.	.	.	.	.	.	.	.	.	.	[GO:0005488]:binding	Overlapping_Protein_Features=CHAIN:1:2271:Nucleolar	pre-ribosomal-associated	.	no
NON_SYNONYMOUS_CODING	1	2247894	forward	C	S	.	ENSBTAG00000012412	URB1	530483	ENSBTAT00000016473	4810	C	G	forward	ENSBTAP00000016473	.	1604	Superfamily	IPR016024	ARM-type_fold	.	P	A	PXPPPPPPPPPXPXSPPPPPPPSPPTPPTXKSSLPAQQQQQS	-3.7	0.5	54.8	65.6	Tursiops_truncatus;Vicugna_pacos;Pteropus_vampyrus;Equus_caballus;Felis_catus;Canis_familiaris;Microcebus_murinus;Homo_sapiens;Gorilla_gorilla;Pongo_pygmaeus;Pan_troglodytes;Tarsius_syrichta;Callithrix_jacchus;Otolemur_garnettii;Macaca_mulatta;Dasypus_novemcinctus;Tupaia_belangeri;Loxodonta_africana;Myotis_lucifugus;Spermophilus_tridecemlineatus;Oryctolagus_cuniculus;Dipodomys_ordii;Cavia_porcellus;Erinaceus_europaeus;Echinops_telfairi;Mus_musculus;Procavia_capensis;Ochotona_princeps;Rattus_norvegicus;Macropus_eugenii;Monodelphis_domestica;Meleagris_gallopavo;Gallus_gallus;Anolis_carolinensis;Ornithorhynchus_anatinus;Xenopus_tropicalis;Gasterosteus_aculeatus;Danio_rerio;Oryzias_latipes;Takifugu_rubripes;Tetraodon_nigroviridis;Drosophila_melanogaster	[GO:0005488]:binding	Overlapping_Protein_Features=CHAIN:1:2271:Nucleolar	pre-ribosomal-associated	.	no
SPLICE_SITE	1	2248288	forward	T	Y	.	ENSBTAG00000012412	URB1	530483	ENSBTAT00000016473	4818	T	C	forward	ENSBTAP00000016473	.	1606	Superfamily	IPR016024	ARM-type_fold	.	.	.	.	.	.	.	.	.	[GO:0005488]:binding	Overlapping_Protein_Features=CHAIN:1:2271:Nucleolar	pre-ribosomal-associated	.	no
NON_SYNONYMOUS_CODING	1	2259512	forward	G	S	.	ENSBTAG00000012412	URB1	530483	ENSBTAT00000016473	5220	G	C	forward	ENSBTAP00000016473	.	1740	Superfamily	IPR016024	ARM-type_fold	.	K	N	XKKKKKKNNNNXNKNKKKKKKKKXKKXKKXKRRKRKRRKRRAM	-2.2	0.6	53.5	65.1	Tursiops_truncatus;Vicugna_pacos;Pteropus_vampyrus;Equus_caballus;Felis_catus;Canis_familiaris;Microcebus_murinus;Homo_sapiens;Gorilla_gorilla;Pongo_pygmaeus;Pan_troglodytes;Tarsius_syrichta;Callithrix_jacchus;Otolemur_garnettii;Macaca_mulatta;Dasypus_novemcinctus;Tupaia_belangeri;Loxodonta_africana;Myotis_lucifugus;Spermophilus_tridecemlineatus;Oryctolagus_cuniculus;Dipodomys_ordii;Cavia_porcellus;Erinaceus_europaeus;Echinops_telfairi;Mus_musculus;Procavia_capensis;Ochotona_princeps;Rattus_norvegicus;Macropus_eugenii;Monodelphis_domestica;Meleagris_gallopavo;Gallus_gallus;Anolis_carolinensis;Ornithorhynchus_anatinus;Xenopus_tropicalis;Gasterosteus_aculeatus;Danio_rerio;Oryzias_latipes;Takifugu_rubripes;Tetraodon_nigroviridis;Caenorhabditis_elegans;Drosophila_melanogaster	[GO:0005488]:binding	Overlapping_Protein_Features=CHAIN:1:2271:Nucleolar	pre-ribosomal-associated	.	no
NON_SYNONYMOUS_CODING	1	2260439	forward	G	R	.	ENSBTAG00000012412	URB1	530483	ENSBTAT00000016473	5398	G	A	forward	ENSBTAP00000016473	.	1800	Superfamily	IPR016024	ARM-type_fold	.	V	I	IXIIIIIIIIIXIIIIIIVXLLIXIIIVILIIIILILLLLLLL	0.8	0.5	4.7	49.5	Tursiops_truncatus;Vicugna_pacos;Pteropus_vampyrus;Equus_caballus;Felis_catus;Canis_familiaris;Microcebus_murinus;Homo_sapiens;Gorilla_gorilla;Pongo_pygmaeus;Pan_troglodytes;Tarsius_syrichta;Callithrix_jacchus;Otolemur_garnettii;Macaca_mulatta;Dasypus_novemcinctus;Tupaia_belangeri;Loxodonta_africana;Myotis_lucifugus;Spermophilus_tridecemlineatus;Oryctolagus_cuniculus;Dipodomys_ordii;Cavia_porcellus;Erinaceus_europaeus;Echinops_telfairi;Mus_musculus;Procavia_capensis;Ochotona_princeps;Rattus_norvegicus;Macropus_eugenii;Monodelphis_domestica;Meleagris_gallopavo;Gallus_gallus;Anolis_carolinensis;Ornithorhynchus_anatinus;Xenopus_tropicalis;Gasterosteus_aculeatus;Danio_rerio;Oryzias_latipes;Takifugu_rubripes;Tetraodon_nigroviridis;Caenorhabditis_elegans;Drosophila_melanogaster	[GO:0005488]:binding	Overlapping_Protein_Features=CHAIN:1:2271:Nucleolar	pre-ribosomal-associated	.	no
SYNONYMOUS_CODING	1	2263727	forward	C	Y	.	ENSBTAG00000012412	URB1	530483	ENSBTAT00000016473	5721	C	T	forward	ENSBTAP00000016473	.	1907	.	.	.	.	.	.	.	.	.	.	[GO:0005488]:binding	Overlapping_Protein_Features=CHAIN:1:2271:Nucleolar	pre-ribosomal-associated	.	no
DOWNSTREAM	1	2268552	forward	C	Y	.	ENSBTAG00000012412	URB1	530483	ENSBTAT00000016473	.	C	T	forward	ENSBTAP00000016473	.	.	.	.	.	.	.	.	.	.	.	.	[GO:0005488]:binding	.	.	no
DOWNSTREAM	1	2270722	forward	C	Y	.	ENSBTAG00000012412	URB1	530483	ENSBTAT00000016473	.	C	T	forward	ENSBTAP00000016473	.	.	.	.	.	.	.	.	.	.	.	.	[GO:0005488]:binding	.	.	no
UPSTREAM	1	2285402	forward	T	K	.	ENSBTAG00000023718	MRAP	505743	ENSBTAT00000032472	.	A	C	reverse	ENSBTAP00000032404	.	.	.	.	.	.	.	.	.	.	.	.	.	Phenotypes_Gene=Glucocorticoid	deficiency	2	.	no
UPSTREAM	1	2285741	forward	G	A	.	ENSBTAG00000023718	MRAP	505743	ENSBTAT00000032472	.	C	T	reverse	ENSBTAP00000032404	.	.	.	.	.	.	.	.	.	.	.	.	.	Phenotypes_Gene=Glucocorticoid	deficiency	2	.	no
UPSTREAM	1	2286026	forward	G	R	.	ENSBTAG00000023718	MRAP	505743	ENSBTAT00000032472	.	C	T	reverse	ENSBTAP00000032404	.	.	.	.	.	.	.	.	.	.	.	.	.	Phenotypes_Gene=Glucocorticoid	deficiency	2	.	no
UPSTREAM	1	2286037	forward	A	C	.	ENSBTAG00000023718	MRAP	505743	ENSBTAT00000032472	.	T	G	reverse	ENSBTAP00000032404	.	.	.	.	.	.	.	.	.	.	.	.	.	Phenotypes_Gene=Glucocorticoid	deficiency	2	.	no
UPSTREAM	1	2287386	forward	C	Y	.	ENSBTAG00000023718	MRAP	505743	ENSBTAT00000032472	.	G	A	reverse	ENSBTAP00000032404	.	.	.	.	.	.	.	.	.	.	.	.	.	Phenotypes_Gene=Glucocorticoid	deficiency	2	.	no
UPSTREAM	1	2287491	forward	T	Y	.	ENSBTAG00000023718	MRAP	505743	ENSBTAT00000032472	.	A	G	reverse	ENSBTAP00000032404	.	.	.	.	.	.	.	.	.	.	.	.	.	Phenotypes_Gene=Glucocorticoid	deficiency	2	.	no
UPSTREAM	1	2289034	forward	G	R	.	ENSBTAG00000023718	MRAP	505743	ENSBTAT00000032472	.	C	T	reverse	ENSBTAP00000032404	.	.	.	.	.	.	.	.	.	.	.	.	.	Phenotypes_Gene=Glucocorticoid	deficiency	2	.	no
UPSTREAM	1	2293745	forward	T	G	Protein	Mis18-alpha	[Source:UniProtKB/Swiss-Prot;Acc:A5D7N9]	ENSBTAG00000016619	MIS18A	510809	ENSBTAT00000022106	.	T	G	forward	ENSBTAP00000022106	.	.	.	.	.	.	.	.	.	.	.	.	[GO:0005634]:nucleus;[GO:0005694]:chromosome;[GO:0009987]:cellular	process	.	.	no
UPSTREAM	1	2293757	forward	A	G	Protein	Mis18-alpha	[Source:UniProtKB/Swiss-Prot;Acc:A5D7N9]	ENSBTAG00000016619	MIS18A	510809	ENSBTAT00000022106	.	A	G	forward	ENSBTAP00000022106	.	.	.	.	.	.	.	.	.	.	.	.	[GO:0005634]:nucleus;[GO:0005694]:chromosome;[GO:0009987]:cellular	process	.	.	no
UPSTREAM	1	2293809	forward	T	G	Protein	Mis18-alpha	[Source:UniProtKB/Swiss-Prot;Acc:A5D7N9]	ENSBTAG00000016619	MIS18A	510809	ENSBTAT00000022106	.	T	G	forward	ENSBTAP00000022106	.	.	.	.	.	.	.	.	.	.	.	.	[GO:0005634]:nucleus;[GO:0005694]:chromosome;[GO:0009987]:cellular	process	.	.	no
UPSTREAM	1	2293853	forward	G	A	Protein	Mis18-alpha	[Source:UniProtKB/Swiss-Prot;Acc:A5D7N9]	ENSBTAG00000016619	MIS18A	510809	ENSBTAT00000022106	.	G	A	forward	ENSBTAP00000022106	.	.	.	.	.	.	.	.	.	.	.	.	[GO:0005634]:nucleus;[GO:0005694]:chromosome;[GO:0009987]:cellular	process	.	.	no
UPSTREAM	1	2294424	forward	A	G	Protein	Mis18-alpha	[Source:UniProtKB/Swiss-Prot;Acc:A5D7N9]	ENSBTAG00000016619	MIS18A	510809	ENSBTAT00000022106	.	A	G	forward	ENSBTAP00000022106	.	.	.	.	.	.	.	.	.	.	.	.	[GO:0005634]:nucleus;[GO:0005694]:chromosome;[GO:0009987]:cellular	process	.	.	no
UPSTREAM	1	2294632	forward	G	A	Protein	Mis18-alpha	[Source:UniProtKB/Swiss-Prot;Acc:A5D7N9]	ENSBTAG00000016619	MIS18A	510809	ENSBTAT00000022106	.	G	A	forward	ENSBTAP00000022106	.	.	.	.	.	.	.	.	.	.	.	.	[GO:0005634]:nucleus;[GO:0005694]:chromosome;[GO:0009987]:cellular	process	.	.	no
UPSTREAM	1	2294731	forward	A	G	Protein	Mis18-alpha	[Source:UniProtKB/Swiss-Prot;Acc:A5D7N9]	ENSBTAG00000016619	MIS18A	510809	ENSBTAT00000022106	.	A	G	forward	ENSBTAP00000022106	.	.	.	.	.	.	.	.	.	.	.	.	[GO:0005634]:nucleus;[GO:0005694]:chromosome;[GO:0009987]:cellular	process	.	.	no
UPSTREAM	1	2294784	forward	C	A	Protein	Mis18-alpha	[Source:UniProtKB/Swiss-Prot;Acc:A5D7N9]	ENSBTAG00000016619	MIS18A	510809	ENSBTAT00000022106	.	C	A	forward	ENSBTAP00000022106	.	.	.	.	.	.	.	.	.	.	.	.	[GO:0005634]:nucleus;[GO:0005694]:chromosome;[GO:0009987]:cellular	process	.	.	no
UPSTREAM	1	2294792	forward	G	A	Protein	Mis18-alpha	[Source:UniProtKB/Swiss-Prot;Acc:A5D7N9]	ENSBTAG00000016619	MIS18A	510809	ENSBTAT00000022106	.	G	A	forward	ENSBTAP00000022106	.	.	.	.	.	.	.	.	.	.	.	.	[GO:0005634]:nucleus;[GO:0005694]:chromosome;[GO:0009987]:cellular	process	.	.	no
UPSTREAM	1	2294888	forward	A	G	Protein	Mis18-alpha	[Source:UniProtKB/Swiss-Prot;Acc:A5D7N9]	ENSBTAG00000016619	MIS18A	510809	ENSBTAT00000022106	.	A	G	forward	ENSBTAP00000022106	.	.	.	.	.	.	.	.	.	.	.	.	[GO:0005634]:nucleus;[GO:0005694]:chromosome;[GO:0009987]:cellular	process	.	.	no
UPSTREAM	1	2294927	forward	T	C	Protein	Mis18-alpha	[Source:UniProtKB/Swiss-Prot;Acc:A5D7N9]	ENSBTAG00000016619	MIS18A	510809	ENSBTAT00000022106	.	T	C	forward	ENSBTAP00000022106	.	.	.	.	.	.	.	.	.	.	.	.	[GO:0005634]:nucleus;[GO:0005694]:chromosome;[GO:0009987]:cellular	process	.	.	no
UPSTREAM	1	2295091	forward	T	C	Protein	Mis18-alpha	[Source:UniProtKB/Swiss-Prot;Acc:A5D7N9]	ENSBTAG00000016619	MIS18A	510809	ENSBTAT00000022106	.	T	C	forward	ENSBTAP00000022106	.	.	.	.	.	.	.	.	.	.	.	.	[GO:0005634]:nucleus;[GO:0005694]:chromosome;[GO:0009987]:cellular	process	.	.	no
UPSTREAM	1	2295111	forward	C	T	Protein	Mis18-alpha	[Source:UniProtKB/Swiss-Prot;Acc:A5D7N9]	ENSBTAG00000016619	MIS18A	510809	ENSBTAT00000022106	.	C	T	forward	ENSBTAP00000022106	.	.	.	.	.	.	.	.	.	.	.	.	[GO:0005634]:nucleus;[GO:0005694]:chromosome;[GO:0009987]:cellular	process	.	.	no
UPSTREAM	1	2295318	forward	G	A	Protein	Mis18-alpha	[Source:UniProtKB/Swiss-Prot;Acc:A5D7N9]	ENSBTAG00000016619	MIS18A	510809	ENSBTAT00000022106	.	G	A	forward	ENSBTAP00000022106	.	.	.	.	.	.	.	.	.	.	.	.	[GO:0005634]:nucleus;[GO:0005694]:chromosome;[GO:0009987]:cellular	process	.	.	no
UPSTREAM	1	2295486	forward	G	A	Protein	Mis18-alpha	[Source:UniProtKB/Swiss-Prot;Acc:A5D7N9]	ENSBTAG00000016619	MIS18A	510809	ENSBTAT00000022106	.	G	A	forward	ENSBTAP00000022106	.	.	.	.	.	.	.	.	.	.	.	.	[GO:0005634]:nucleus;[GO:0005694]:chromosome;[GO:0009987]:cellular	process	.	.	no
UPSTREAM	1	2295491	forward	C	T	Protein	Mis18-alpha	[Source:UniProtKB/Swiss-Prot;Acc:A5D7N9]	ENSBTAG00000016619	MIS18A	510809	ENSBTAT00000022106	.	C	T	forward	ENSBTAP00000022106	.	.	.	.	.	.	.	.	.	.	.	.	[GO:0005634]:nucleus;[GO:0005694]:chromosome;[GO:0009987]:cellular	process	.	.	no
UPSTREAM	1	2295556	forward	T	C	Protein	Mis18-alpha	[Source:UniProtKB/Swiss-Prot;Acc:A5D7N9]	ENSBTAG00000016619	MIS18A	510809	ENSBTAT00000022106	.	T	C	forward	ENSBTAP00000022106	.	.	.	.	.	.	.	.	.	.	.	.	[GO:0005634]:nucleus;[GO:0005694]:chromosome;[GO:0009987]:cellular	process	.	.	no
UPSTREAM	1	2295748	forward	A	G	Protein	Mis18-alpha	[Source:UniProtKB/Swiss-Prot;Acc:A5D7N9]	ENSBTAG00000016619	MIS18A	510809	ENSBTAT00000022106	.	A	G	forward	ENSBTAP00000022106	.	.	.	.	.	.	.	.	.	.	.	.	[GO:0005634]:nucleus;[GO:0005694]:chromosome;[GO:0009987]:cellular	process	.	.	no
UPSTREAM	1	2296107	forward	C	T	Protein	Mis18-alpha	[Source:UniProtKB/Swiss-Prot;Acc:A5D7N9]	ENSBTAG00000016619	MIS18A	510809	ENSBTAT00000022106	.	C	T	forward	ENSBTAP00000022106	.	.	.	.	.	.	.	.	.	.	.	.	[GO:0005634]:nucleus;[GO:0005694]:chromosome;[GO:0009987]:cellular	process	.	.	no
UPSTREAM	1	2296125	forward	T	C	Protein	Mis18-alpha	[Source:UniProtKB/Swiss-Prot;Acc:A5D7N9]	ENSBTAG00000016619	MIS18A	510809	ENSBTAT00000022106	.	T	C	forward	ENSBTAP00000022106	.	.	.	.	.	.	.	.	.	.	.	.	[GO:0005634]:nucleus;[GO:0005694]:chromosome;[GO:0009987]:cellular	process	.	.	no
UPSTREAM	1	2296232	forward	A	T	Protein	Mis18-alpha	[Source:UniProtKB/Swiss-Prot;Acc:A5D7N9]	ENSBTAG00000016619	MIS18A	510809	ENSBTAT00000022106	.	A	T	forward	ENSBTAP00000022106	.	.	.	.	.	.	.	.	.	.	.	.	[GO:0005634]:nucleus;[GO:0005694]:chromosome;[GO:0009987]:cellular	process	.	.	no
UPSTREAM	1	2296240	forward	T	C	Protein	Mis18-alpha	[Source:UniProtKB/Swiss-Prot;Acc:A5D7N9]	ENSBTAG00000016619	MIS18A	510809	ENSBTAT00000022106	.	T	C	forward	ENSBTAP00000022106	.	.	.	.	.	.	.	.	.	.	.	.	[GO:0005634]:nucleus;[GO:0005694]:chromosome;[GO:0009987]:cellular	process	.	.	no
UPSTREAM	1	2296285	forward	A	T	Protein	Mis18-alpha	[Source:UniProtKB/Swiss-Prot;Acc:A5D7N9]	ENSBTAG00000016619	MIS18A	510809	ENSBTAT00000022106	.	A	T	forward	ENSBTAP00000022106	.	.	.	.	.	.	.	.	.	.	.	.	[GO:0005634]:nucleus;[GO:0005694]:chromosome;[GO:0009987]:cellular	process	.	.	no
UPSTREAM	1	2296368	forward	G	R	Protein	Mis18-alpha	[Source:UniProtKB/Swiss-Prot;Acc:A5D7N9]	ENSBTAG00000016619	MIS18A	510809	ENSBTAT00000022106	.	G	A	forward	ENSBTAP00000022106	.	.	.	.	.	.	.	.	.	.	.	.	[GO:0005634]:nucleus;[GO:0005694]:chromosome;[GO:0009987]:cellular	process	.	.	no
UPSTREAM	1	2296373	forward	C	T	Protein	Mis18-alpha	[Source:UniProtKB/Swiss-Prot;Acc:A5D7N9]	ENSBTAG00000016619	MIS18A	510809	ENSBTAT00000022106	.	C	T	forward	ENSBTAP00000022106	.	.	.	.	.	.	.	.	.	.	.	.	[GO:0005634]:nucleus;[GO:0005694]:chromosome;[GO:0009987]:cellular	process	.	.	no
UPSTREAM	1	2296464	forward	A	G	Protein	Mis18-alpha	[Source:UniProtKB/Swiss-Prot;Acc:A5D7N9]	ENSBTAG00000016619	MIS18A	510809	ENSBTAT00000022106	.	A	G	forward	ENSBTAP00000022106	.	.	.	.	.	.	.	.	.	.	.	.	[GO:0005634]:nucleus;[GO:0005694]:chromosome;[GO:0009987]:cellular	process	.	.	no
UPSTREAM	1	2296661	forward	A	G	Protein	Mis18-alpha	[Source:UniProtKB/Swiss-Prot;Acc:A5D7N9]	ENSBTAG00000016619	MIS18A	510809	ENSBTAT00000022106	.	A	G	forward	ENSBTAP00000022106	.	.	.	.	.	.	.	.	.	.	.	.	[GO:0005634]:nucleus;[GO:0005694]:chromosome;[GO:0009987]:cellular	process	.	.	no
UPSTREAM	1	2296814	forward	A	M	Protein	Mis18-alpha	[Source:UniProtKB/Swiss-Prot;Acc:A5D7N9]	ENSBTAG00000016619	MIS18A	510809	ENSBTAT00000022106	.	A	C	forward	ENSBTAP00000022106	.	.	.	.	.	.	.	.	.	.	.	.	[GO:0005634]:nucleus;[GO:0005694]:chromosome;[GO:0009987]:cellular	process	.	.	no
UPSTREAM	1	2296899	forward	C	Y	Protein	Mis18-alpha	[Source:UniProtKB/Swiss-Prot;Acc:A5D7N9]	ENSBTAG00000016619	MIS18A	510809	ENSBTAT00000022106	.	C	T	forward	ENSBTAP00000022106	.	.	.	.	.	.	.	.	.	.	.	.	[GO:0005634]:nucleus;[GO:0005694]:chromosome;[GO:0009987]:cellular	process	.	.	no
UPSTREAM	1	2296959	forward	C	T	Protein	Mis18-alpha	[Source:UniProtKB/Swiss-Prot;Acc:A5D7N9]	ENSBTAG00000016619	MIS18A	510809	ENSBTAT00000022106	.	C	T	forward	ENSBTAP00000022106	.	.	.	.	.	.	.	.	.	.	.	.	[GO:0005634]:nucleus;[GO:0005694]:chromosome;[GO:0009987]:cellular	process	.	.	no
UPSTREAM	1	2296994	forward	G	A	Protein	Mis18-alpha	[Source:UniProtKB/Swiss-Prot;Acc:A5D7N9]	ENSBTAG00000016619	MIS18A	510809	ENSBTAT00000022106	.	G	A	forward	ENSBTAP00000022106	.	.	.	.	.	.	.	.	.	.	.	.	[GO:0005634]:nucleus;[GO:0005694]:chromosome;[GO:0009987]:cellular	process	.	.	no
UPSTREAM	1	2297001	forward	C	T	Protein	Mis18-alpha	[Source:UniProtKB/Swiss-Prot;Acc:A5D7N9]	ENSBTAG00000016619	MIS18A	510809	ENSBTAT00000022106	.	C	T	forward	ENSBTAP00000022106	.	.	.	.	.	.	.	.	.	.	.	.	[GO:0005634]:nucleus;[GO:0005694]:chromosome;[GO:0009987]:cellular	process	.	.	no
UPSTREAM	1	2297136	forward	G	A	Protein	Mis18-alpha	[Source:UniProtKB/Swiss-Prot;Acc:A5D7N9]	ENSBTAG00000016619	MIS18A	510809	ENSBTAT00000022106	.	G	A	forward	ENSBTAP00000022106	.	.	.	.	.	.	.	.	.	.	.	.	[GO:0005634]:nucleus;[GO:0005694]:chromosome;[GO:0009987]:cellular	process	.	.	no
UPSTREAM	1	2297197	forward	A	G	Protein	Mis18-alpha	[Source:UniProtKB/Swiss-Prot;Acc:A5D7N9]	ENSBTAG00000016619	MIS18A	510809	ENSBTAT00000022106	.	A	G	forward	ENSBTAP00000022106	.	.	.	.	.	.	.	.	.	.	.	.	[GO:0005634]:nucleus;[GO:0005694]:chromosome;[GO:0009987]:cellular	process	.	.	no
UPSTREAM	1	2297243	forward	T	C	Protein	Mis18-alpha	[Source:UniProtKB/Swiss-Prot;Acc:A5D7N9]	ENSBTAG00000016619	MIS18A	510809	ENSBTAT00000022106	.	T	C	forward	ENSBTAP00000022106	.	.	.	.	.	.	.	.	.	.	.	.	[GO:0005634]:nucleus;[GO:0005694]:chromosome;[GO:0009987]:cellular	process	.	.	no
UPSTREAM	1	2297338	forward	A	G	Protein	Mis18-alpha	[Source:UniProtKB/Swiss-Prot;Acc:A5D7N9]	ENSBTAG00000016619	MIS18A	510809	ENSBTAT00000022106	.	A	G	forward	ENSBTAP00000022106	.	.	.	.	.	.	.	.	.	.	.	.	[GO:0005634]:nucleus;[GO:0005694]:chromosome;[GO:0009987]:cellular	process	.	.	no
UPSTREAM	1	2297391	forward	G	A	Protein	Mis18-alpha	[Source:UniProtKB/Swiss-Prot;Acc:A5D7N9]	ENSBTAG00000016619	MIS18A	510809	ENSBTAT00000022106	.	G	A	forward	ENSBTAP00000022106	.	.	.	.	.	.	.	.	.	.	.	.	[GO:0005634]:nucleus;[GO:0005694]:chromosome;[GO:0009987]:cellular	process	.	.	no
UPSTREAM	1	2297423	forward	G	A	Protein	Mis18-alpha	[Source:UniProtKB/Swiss-Prot;Acc:A5D7N9]	ENSBTAG00000016619	MIS18A	510809	ENSBTAT00000022106	.	G	A	forward	ENSBTAP00000022106	.	.	.	.	.	.	.	.	.	.	.	.	[GO:0005634]:nucleus;[GO:0005694]:chromosome;[GO:0009987]:cellular	process	.	.	no
UPSTREAM	1	2297593	forward	T	C	Protein	Mis18-alpha	[Source:UniProtKB/Swiss-Prot;Acc:A5D7N9]	ENSBTAG00000016619	MIS18A	510809	ENSBTAT00000022106	.	T	C	forward	ENSBTAP00000022106	.	.	.	.	.	.	.	.	.	.	.	.	[GO:0005634]:nucleus;[GO:0005694]:chromosome;[GO:0009987]:cellular	process	.	.	no
UPSTREAM	1	2297785	forward	C	T	Protein	Mis18-alpha	[Source:UniProtKB/Swiss-Prot;Acc:A5D7N9]	ENSBTAG00000016619	MIS18A	510809	ENSBTAT00000022106	.	C	T	forward	ENSBTAP00000022106	.	.	.	.	.	.	.	.	.	.	.	.	[GO:0005634]:nucleus;[GO:0005694]:chromosome;[GO:0009987]:cellular	process	.	.	no
UPSTREAM	1	2297829	forward	T	Y	Protein	Mis18-alpha	[Source:UniProtKB/Swiss-Prot;Acc:A5D7N9]	ENSBTAG00000016619	MIS18A	510809	ENSBTAT00000022106	.	T	C	forward	ENSBTAP00000022106	.	.	.	.	.	.	.	.	.	.	.	.	[GO:0005634]:nucleus;[GO:0005694]:chromosome;[GO:0009987]:cellular	process	.	.	no
UPSTREAM	1	2297961	forward	G	R	Protein	Mis18-alpha	[Source:UniProtKB/Swiss-Prot;Acc:A5D7N9]	ENSBTAG00000016619	MIS18A	510809	ENSBTAT00000022106	.	G	A	forward	ENSBTAP00000022106	.	.	.	.	.	.	.	.	.	.	.	.	[GO:0005634]:nucleus;[GO:0005694]:chromosome;[GO:0009987]:cellular	process	.	.	no
UPSTREAM	1	2298108	forward	T	G	Protein	Mis18-alpha	[Source:UniProtKB/Swiss-Prot;Acc:A5D7N9]	ENSBTAG00000016619	MIS18A	510809	ENSBTAT00000022106	.	T	G	forward	ENSBTAP00000022106	.	.	.	.	.	.	.	.	.	.	.	.	[GO:0005634]:nucleus;[GO:0005694]:chromosome;[GO:0009987]:cellular	process	.	.	no
UPSTREAM	1	2298432	forward	T	A	Protein	Mis18-alpha	[Source:UniProtKB/Swiss-Prot;Acc:A5D7N9]	ENSBTAG00000016619	MIS18A	510809	ENSBTAT00000022106	.	T	A	forward	ENSBTAP00000022106	.	.	.	.	.	.	.	.	.	.	.	.	[GO:0005634]:nucleus;[GO:0005694]:chromosome;[GO:0009987]:cellular	process	.	.	no
UPSTREAM	1	2298517	forward	C	T	Protein	Mis18-alpha	[Source:UniProtKB/Swiss-Prot;Acc:A5D7N9]	ENSBTAG00000016619	MIS18A	510809	ENSBTAT00000022106	.	C	T	forward	ENSBTAP00000022106	.	.	.	.	.	.	.	.	.	.	.	.	[GO:0005634]:nucleus;[GO:0005694]:chromosome;[GO:0009987]:cellular	process	.	.	no
DOWNSTREAM	1	2314245	forward	C	M	Protein	Mis18-alpha	[Source:UniProtKB/Swiss-Prot;Acc:A5D7N9]	ENSBTAG00000016619	MIS18A	510809	ENSBTAT00000022106	.	C	A	forward	ENSBTAP00000022106	.	.	.	.	.	.	.	.	.	.	.	.	[GO:0005634]:nucleus;[GO:0005694]:chromosome;[GO:0009987]:cellular	process	.	rs41591440	yes
DOWNSTREAM	1	2587654	forward	C	Y	.	ENSBTAG00000020762	HUNK	537640	ENSBTAT00000027668	.	G	A	reverse	ENSBTAP00000027668	.	.	.	.	.	.	.	.	.	.	.	.	[GO:0005488]:binding;[GO:0008152]:metabolic	process;[GO:0016301]:kinase	activity;[GO:0043170]:macromolecule	metabolic	process	Phenotypes_Gene=Genome-wide	association	study	of	generalized	vitiligo	in	an	isolated	European	founder	population	identifies	SMOC2,	in	close	proximity	to	IDDM8.	rs43207815	yes
DOWNSTREAM	1	2587977	forward	G	R	.	ENSBTAG00000020762	HUNK	537640	ENSBTAT00000027668	.	C	T	reverse	ENSBTAP00000027668	.	.	.	.	.	.	.	.	.	.	.	.	[GO:0005488]:binding;[GO:0008152]:metabolic	process;[GO:0016301]:kinase	activity;[GO:0043170]:macromolecule	metabolic	process	Phenotypes_Gene=Genome-wide	association	study	of	generalized	vitiligo	in	an	isolated	European	founder	population	identifies	SMOC2,	in	close	proximity	to	IDDM8.	.	no
DOWNSTREAM	1	2589170	forward	C	Y	.	ENSBTAG00000020762	HUNK	537640	ENSBTAT00000027668	.	G	A	reverse	ENSBTAP00000027668	.	.	.	.	.	.	.	.	.	.	.	.	[GO:0005488]:binding;[GO:0008152]:metabolic	process;[GO:0016301]:kinase	activity;[GO:0043170]:macromolecule	metabolic	process	Phenotypes_Gene=Genome-wide	association	study	of	generalized	vitiligo	in	an	isolated	European	founder	population	identifies	SMOC2,	in	close	proximity	to	IDDM8.	.	no
SYNONYMOUS_CODING	1	2672349	forward	C	M	.	ENSBTAG00000020762	HUNK	537640	ENSBTAT00000027668	66	G	T	reverse	ENSBTAP00000027668	.	22	pfscan	IPR000719	Prot_kinase_cat_dom;pfscan	IPR000719	Prot_kinase_core;Superfamily	IPR011009	Kinase-like_dom;Superfamily	IPR011009	Kinase_like;Pfam	IPR017442	Se/Thr_prot_kinase-like_dom;Pfam	IPR017442	Se/Thr_pkinase-rel;Smart	IPR002290	Ser/Thr_prot_kinase_dom;Smart	IPR002290	Ser_thr_pkinase;Smart	IPR020635	Tyr_prot_kinase_subgr_cat_dom	.	.	.	.	.	.	.	.	.	[GO:0005488]:binding;[GO:0008152]:metabolic	process;[GO:0016301]:kinase	activity;[GO:0043170]:macromolecule	metabolic	process	Phenotypes_Gene=Genome-wide	association	study	of	generalized	vitiligo	in	an	isolated	European	founder	population	identifies	SMOC2,	in	close	proximity	to	IDDM8.;Overlapping_Protein_Features=CHAIN:1:714:Hormonally	up-regulated	neu	tumor-|DOMAIN:62:320:Protein	kinase.	rs43214644	yes
SYNONYMOUS_CODING	1	2672364	forward	A	R	.	ENSBTAG00000020762	HUNK	537640	ENSBTAT00000027668	51	T	C	reverse	ENSBTAP00000027668	.	17	pfscan	IPR000719	Prot_kinase_cat_dom;pfscan	IPR000719	Prot_kinase_core;Superfamily	IPR011009	Kinase-like_dom;Superfamily	IPR011009	Kinase_like;Pfam	IPR017442	Se/Thr_prot_kinase-like_dom;Pfam	IPR017442	Se/Thr_pkinase-rel;Smart	IPR002290	Ser/Thr_prot_kinase_dom;Smart	IPR002290	Ser_thr_pkinase;Smart	IPR020635	Tyr_prot_kinase_subgr_cat_dom	.	.	.	.	.	.	.	.	.	[GO:0005488]:binding;[GO:0008152]:metabolic	process;[GO:0016301]:kinase	activity;[GO:0043170]:macromolecule	metabolic	process	Phenotypes_Gene=Genome-wide	association	study	of	generalized	vitiligo	in	an	isolated	European	founder	population	identifies	SMOC2,	in	close	proximity	to	IDDM8.;Overlapping_Protein_Features=CHAIN:1:714:Hormonally	up-regulated	neu	tumor-|DOMAIN:62:320:Protein	kinase.	.	no
UPSTREAM	1	2673025	forward	G	A	.	ENSBTAG00000020762	HUNK	537640	ENSBTAT00000027668	.	C	T	reverse	ENSBTAP00000027668	.	.	.	.	.	.	.	.	.	.	.	.	[GO:0005488]:binding;[GO:0008152]:metabolic	process;[GO:0016301]:kinase	activity;[GO:0043170]:macromolecule	metabolic	process	Phenotypes_Gene=Genome-wide	association	study	of	generalized	vitiligo	in	an	isolated	European	founder	population	identifies	SMOC2,	in	close	proximity	to	IDDM8.	.	no
UPSTREAM	1	2675305	forward	T	Y	.	ENSBTAG00000020762	HUNK	537640	ENSBTAT00000027668	.	A	G	reverse	ENSBTAP00000027668	.	.	.	.	.	.	.	.	.	.	.	.	[GO:0005488]:binding;[GO:0008152]:metabolic	process;[GO:0016301]:kinase	activity;[GO:0043170]:macromolecule	metabolic	process	Phenotypes_Gene=Genome-wide	association	study	of	generalized	vitiligo	in	an	isolated	European	founder	population	identifies	SMOC2,	in	close	proximity	to	IDDM8.	rs43214646	yes
UPSTREAM	1	2675614	forward	A	R	.	ENSBTAG00000020762	HUNK	537640	ENSBTAT00000027668	.	T	C	reverse	ENSBTAP00000027668	.	.	.	.	.	.	.	.	.	.	.	.	[GO:0005488]:binding;[GO:0008152]:metabolic	process;[GO:0016301]:kinase	activity;[GO:0043170]:macromolecule	metabolic	process	Phenotypes_Gene=Genome-wide	association	study	of	generalized	vitiligo	in	an	isolated	European	founder	population	identifies	SMOC2,	in	close	proximity	to	IDDM8.	.	no
UPSTREAM	1	2675803	forward	A	R	.	ENSBTAG00000020762	HUNK	537640	ENSBTAT00000027668	.	T	C	reverse	ENSBTAP00000027668	.	.	.	.	.	.	.	.	.	.	.	.	[GO:0005488]:binding;[GO:0008152]:metabolic	process;[GO:0016301]:kinase	activity;[GO:0043170]:macromolecule	metabolic	process	Phenotypes_Gene=Genome-wide	association	study	of	generalized	vitiligo	in	an	isolated	European	founder	population	identifies	SMOC2,	in	close	proximity	to	IDDM8.	.	no
UPSTREAM	1	2866927	forward	C	T	.	ENSBTAG00000018855	SFRS15	541016	ENSBTAT00000025104	.	C	T	forward	ENSBTAP00000025104	.	.	.	.	.	.	.	.	.	.	.	.	[GO:0003676]:nucleic	acid	binding	.	rs43192865	yes
UPSTREAM	1	2870432	forward	A	C	.	ENSBTAG00000018855	SFRS15	541016	ENSBTAT00000025104	.	A	C	forward	ENSBTAP00000025104	.	.	.	.	.	.	.	.	.	.	.	.	[GO:0003676]:nucleic	acid	binding	.	rs43192863	yes
STOP_GAINED	1	2885910	forward	G	T	.	ENSBTAG00000018855	SFRS15	541016	ENSBTAT00000025104	1246	G	T	forward	ENSBTAP00000025104	.	416	.	.	E	*	KQQQQQQQQQQQQQQQQQQQQQQQQQQQKQ	-5.9	0.4	0.0	66.8	Canis_familiaris;Felis_catus;Pan_troglodytes;Dasypus_novemcinctus;Pongo_pygmaeus;Homo_sapiens;Gorilla_gorilla;Microcebus_murinus;Macaca_mulatta;Callithrix_jacchus;Tarsius_syrichta;Otolemur_garnettii;Spermophilus_tridecemlineatus;Loxodonta_africana;Choloepus_hoffmanni;Oryctolagus_cuniculus;Echinops_telfairi;Dipodomys_ordii;Cavia_porcellus;Ochotona_princeps;Mus_musculus;Rattus_norvegicus;Procavia_capensis;Macropus_eugenii;Monodelphis_domestica;Meleagris_gallopavo;Ornithorhynchus_anatinus;Gallus_gallus;Anolis_carolinensis;Taeniopygia_guttata	[GO:0003676]:nucleic	acid	binding	.	rs43211383	yes
UPSTREAM	1	2922831	forward	A	R	Superoxide	dismutase	[Cu-Zn]	(EC	1.15.1.1)	[Source:UniProtKB/Swiss-Prot;Acc:P00442]	ENSBTAG00000018854	SOD1	507743	ENSBTAT00000032452	.	T	ENSBTAP00000032384	SODC_BOVIN	.	.	.	.	.	.	.	.	.	.	.	.	.	[GO:0005488]:binding;[GO:0005515]:protein	binding;[GO:0005575]:cellular_component;[GO:0005576]:extracellular	region;[GO:0005615]:extracellular	space;[GO:0005623]:cell;[GO:0005634]:nucleus;[GO:0005737]:cytoplasm;[GO:0006139]:nucleobase,	nucleoside,	nucleotide	and	nucleic	acid	metabolic	process;[GO:0006519]:cellular	amino	acid	and	derivative	metabolic	process;[GO:0007154]:cell	communication;[GO:0007275]:multicellular	organismal	development;[GO:0007610]:behavior;[GO:0008150]:biological_process;[GO:0008152]:metabolic	process;[GO:0008219]:cell	death;[GO:0009058]:biosynthetic	process;[GO:0009987]:cellular	process;[GO:0016020]:membrane;[GO:0016209]:antioxidant	activity;[GO:0016491]:oxidoreductase	activity;[GO:0032501]:multicellular	organismal	process;[GO:0050789]:regulation	of	biological	process;[GO:0050896]:response	to	stimulus;[GO:0051704]:multi-organism	process	Phenotypes_Gene=Amyotrophic	lateral	sclerosis,	due	to	SOD1	deficiency;Interactions_Count=6;KEGG=Amyotrophic	lateral	sclerosis	(ALS)|Huntington&aposs	disease|Peroxisome|Prion	diseases	.	no
NON_SYNONYMOUS_CODING	1	3430895	forward	A	R	T-cell	lymphoma	invasion	and	metastasis	1	[Source:RefSeq	peptide;Acc:NP_001071477]	ENSBTAG00000017839	TIAM1	536517	ENSBTAT00000023716	G	forward	ENSBTAP00000023716	.	216	.	.	.	.	T	A	ATTPTTPATTTTTTTTTATAATTTATPAAAAAPAGGGGGGGGGK	-0.5	0.3	40.9	58.0	Tursiops_truncatus;Equus_caballus;Pteropus_vampyrus;Felis_catus;Otolemur_garnettii;Tarsius_syrichta;Canis_familiaris;Choloepus_hoffmanni;Tupaia_belangeri;Oryctolagus_cuniculus;Callithrix_jacchus;Pongo_pygmaeus;Macaca_mulatta;Gorilla_gorilla;Pan_troglodytes;Cavia_porcellus;Homo_sapiens;Loxodonta_africana;Sorex_araneus;Vicugna_pacos;Dasypus_novemcinctus;Spermophilus_tridecemlineatus;Rattus_norvegicus;Mus_musculus;Echinops_telfairi;Dipodomys_ordii;Erinaceus_europaeus;Procavia_capensis;Macropus_eugenii;Monodelphis_domestica;Gallus_gallus;Meleagris_gallopavo;Anolis_carolinensis;Taeniopygia_guttata;Tetraodon_nigroviridis;Takifugu_rubripes;Oryzias_latipes;Gasterosteus_aculeatus;Danio_rerio;Gasterosteus_aculeatus;Takifugu_rubripes;Tetraodon_nigroviridis;Oryzias_latipes;Drosophila_melanogaster	[GO:0004871]:signal	transducer	activity;[GO:0005488]:binding;[GO:0005515]:protein	binding;[GO:0005622]:intracellular;[GO:0007154]:cell	communication;[GO:0016020]:membrane;[GO:0030234]:enzyme	regulator	activity;[GO:0050789]:regulation	of	biological	process	Interactions_Count=8;KEGG=Chemokine	signaling	pathway|Regulation	of	actin	cytoskeleton;Overlapping_Protein_Features=CHAIN:2:1591:T-lymphoma	invasion	and	metastasis-	.	no
SYNONYMOUS_CODING	1	3431161	forward	G	A	T-cell	lymphoma	invasion	and	metastasis	1	[Source:RefSeq	peptide;Acc:NP_001071477]	ENSBTAG00000017839	TIAM1	536517	ENSBTAT00000023716	A	forward	ENSBTAP00000023716	.	304	.	.	.	.	.	.	.	.	.	.	.	.	[GO:0004871]:signal	transducer	activity;[GO:0005488]:binding;[GO:0005515]:protein	binding;[GO:0005622]:intracellular;[GO:0007154]:cell	communication;[GO:0016020]:membrane;[GO:0030234]:enzyme	regulator	activity;[GO:0050789]:regulation	of	biological	process	Interactions_Count=8;KEGG=Chemokine	signaling	pathway|Regulation	of	actin	cytoskeleton;Overlapping_Protein_Features=CHAIN:2:1591:T-lymphoma	invasion	and	metastasis-	.	no
NON_SYNONYMOUS_CODING	1	3448141	forward	A	R	T-cell	lymphoma	invasion	and	metastasis	1	[Source:RefSeq	peptide;Acc:NP_001071477]	ENSBTAG00000017839	TIAM1	536517	ENSBTAT00000023716	G	forward	ENSBTAP00000023716	.	407	.	.	.	.	T	A	AAAAAAAAXAAAAAAAAAVXXXAAAAAAGAAAAAAAAAAAAAAAVTD	3.1	0.0	2.1	73.5	Tursiops_truncatus;Equus_caballus;Pteropus_vampyrus;Felis_catus;Otolemur_garnettii;Tarsius_syrichta;Canis_familiaris;Choloepus_hoffmanni;Tupaia_belangeri;Oryctolagus_cuniculus;Callithrix_jacchus;Pongo_pygmaeus;Macaca_mulatta;Gorilla_gorilla;Pan_troglodytes;Microcebus_murinus;Cavia_porcellus;Homo_sapiens;Loxodonta_africana;Ochotona_princeps;Sorex_araneus;Vicugna_pacos;Dasypus_novemcinctus;Spermophilus_tridecemlineatus;Rattus_norvegicus;Mus_musculus;Echinops_telfairi;Dipodomys_ordii;Erinaceus_europaeus;Procavia_capensis;Macropus_eugenii;Monodelphis_domestica;Gallus_gallus;Meleagris_gallopavo;Anolis_carolinensis;Taeniopygia_guttata;Tetraodon_nigroviridis;Takifugu_rubripes;Oryzias_latipes;Gasterosteus_aculeatus;Danio_rerio;Gasterosteus_aculeatus;Oryzias_latipes;Danio_rerio;Drosophila_melanogaster;Caenorhabditis_elegans;Saccharomyces_cerevisiae	[GO:0004871]:signal	transducer	activity;[GO:0005488]:binding;[GO:0005515]:protein	binding;[GO:0005622]:intracellular;[GO:0007154]:cell	communication;[GO:0016020]:membrane;[GO:0030234]:enzyme	regulator	activity;[GO:0050789]:regulation	of	biological	process	Interactions_Count=8;KEGG=Chemokine	signaling	pathway|Regulation	of	actin	cytoskeleton;Overlapping_Protein_Features=CHAIN:2:1591:T-lymphoma	invasion	and	metastasis-	rs43213622	yes
SYNONYMOUS_CODING	1	3455292	forward	T	C	T-cell	lymphoma	invasion	and	metastasis	1	[Source:RefSeq	peptide;Acc:NP_001071477]	ENSBTAG00000017839	TIAM1	536517	ENSBTAT00000023716	C	forward	ENSBTAP00000023716	.	491	.	.	pfscan	IPR001849	Pleckstrin_homology;Superfamily;Pfam	IPR001849	Pleckstrin_homology;Smart	IPR001849	Pleckstrin_homology	.	.	.	.	.	.	.	.	.	[GO:0004871]:signal	transducer	activity;[GO:0005488]:binding;[GO:0005515]:protein	binding;[GO:0005622]:intracellular;[GO:0007154]:cell	communication;[GO:0016020]:membrane;[GO:0030234]:enzyme	regulator	activity;[GO:0050789]:regulation	of	biological	process	Interactions_Count=8;KEGG=Chemokine	signaling	pathway|Regulation	of	actin	cytoskeleton;Overlapping_Protein_Features=CHAIN:2:1591:T-lymphoma	invasion	and	metastasis-|DOMAIN:434:549:PH	1.	rs43214778	yes
SYNONYMOUS_CODING	1	3455352	forward	A	G	T-cell	lymphoma	invasion	and	metastasis	1	[Source:RefSeq	peptide;Acc:NP_001071477]	ENSBTAG00000017839	TIAM1	536517	ENSBTAT00000023716	G	forward	ENSBTAP00000023716	.	511	.	.	pfscan	IPR001849	Pleckstrin_homology;Superfamily;Pfam	IPR001849	Pleckstrin_homology;Smart	IPR001849	Pleckstrin_homology	.	.	.	.	.	.	.	.	.	[GO:0004871]:signal	transducer	activity;[GO:0005488]:binding;[GO:0005515]:protein	binding;[GO:0005622]:intracellular;[GO:0007154]:cell	communication;[GO:0016020]:membrane;[GO:0030234]:enzyme	regulator	activity;[GO:0050789]:regulation	of	biological	process	Interactions_Count=8;KEGG=Chemokine	signaling	pathway|Regulation	of	actin	cytoskeleton;Overlapping_Protein_Features=CHAIN:2:1591:T-lymphoma	invasion	and	metastasis-|DOMAIN:434:549:PH	1.	rs43214777	yes
SYNONYMOUS_CODING	1	3480767	forward	A	C	T-cell	lymphoma	invasion	and	metastasis	1	[Source:RefSeq	peptide;Acc:NP_001071477]	ENSBTAG00000017839	TIAM1	536517	ENSBTAT00000023716	C	forward	ENSBTAP00000023716	.	683	.	.	.	.	.	.	.	.	.	.	.	.	[GO:0004871]:signal	transducer	activity;[GO:0005488]:binding;[GO:0005515]:protein	binding;[GO:0005622]:intracellular;[GO:0007154]:cell	communication;[GO:0016020]:membrane;[GO:0030234]:enzyme	regulator	activity;[GO:0050789]:regulation	of	biological	process	Interactions_Count=8;KEGG=Chemokine	signaling	pathway|Regulation	of	actin	cytoskeleton;Overlapping_Protein_Features=CHAIN:2:1591:T-lymphoma	invasion	and	metastasis-	.	no
NON_SYNONYMOUS_CODING	1	3511819	forward	A	G	T-cell	lymphoma	invasion	and	metastasis	1	[Source:RefSeq	peptide;Acc:NP_001071477]	ENSBTAG00000017839	TIAM1	536517	ENSBTAT00000023716	G	forward	ENSBTAP00000023716	.	880	.	.	pfscan	IPR001478	PDZ/DHR/GLGF;Superfamily	IPR001478	PDZ/DHR/GLGF;Pfam	IPR001478	PDZ/DHR/GLGF;Smart	IPR001478	PDZ/DHR/GLGF	.	E	G	EEEEEEQEEEEEEEEEEEEEEEEEEEEEDEEEEEEDEAAAAAPPED	-5.5	0.8	76.1	86.2	Tursiops_truncatus;Sus_scrofa;Equus_caballus;Pteropus_vampyrus;Felis_catus;Otolemur_garnettii;Tarsius_syrichta;Canis_familiaris;Choloepus_hoffmanni;Tupaia_belangeri;Oryctolagus_cuniculus;Callithrix_jacchus;Pongo_pygmaeus;Macaca_mulatta;Gorilla_gorilla;Pan_troglodytes;Microcebus_murinus;Cavia_porcellus;Homo_sapiens;Loxodonta_africana;Ochotona_princeps;Sorex_araneus;Vicugna_pacos;Dasypus_novemcinctus;Spermophilus_tridecemlineatus;Rattus_norvegicus;Mus_musculus;Echinops_telfairi;Dipodomys_ordii;Erinaceus_europaeus;Procavia_capensis;Macropus_eugenii;Monodelphis_domestica;Gallus_gallus;Meleagris_gallopavo;Anolis_carolinensis;Taeniopygia_guttata;Tetraodon_nigroviridis;Takifugu_rubripes;Oryzias_latipes;Danio_rerio;Gasterosteus_aculeatus;Takifugu_rubripes;Tetraodon_nigroviridis;Oryzias_latipes;Drosophila_melanogaster	[GO:0004871]:signal	transducer	activity;[GO:0005488]:binding;[GO:0005515]:protein	binding;[GO:0005622]:intracellular;[GO:0007154]:cell	communication;[GO:0016020]:membrane;[GO:0030234]:enzyme	regulator	activity;[GO:0050789]:regulation	of	biological	process	Interactions_Count=8;KEGG=Chemokine	signaling	pathway|Regulation	of	actin	cytoskeleton;Overlapping_Protein_Features=CHAIN:2:1591:T-lymphoma	invasion	and	metastasis-|DOMAIN:845:908:PDZ.	.	no
SYNONYMOUS_CODING	1	3556017	forward	G	R	T-cell	lymphoma	invasion	and	metastasis	1	[Source:RefSeq	peptide;Acc:NP_001071477]	ENSBTAG00000017839	TIAM1	536517	ENSBTAT00000023716	A	forward	ENSBTAP00000023716	.	1133	.	.	pfscan	IPR000219	DH-domain;Superfamily	IPR000219	DH-domain;Pfam	IPR000219	DH-domain;Smart	IPR000219	DH-domain	.	.	.	.	.	.	.	.	.	[GO:0004871]:signal	transducer	activity;[GO:0005488]:binding;[GO:0005515]:protein	binding;[GO:0005622]:intracellular;[GO:0007154]:cell	communication;[GO:0016020]:membrane;[GO:0030234]:enzyme	regulator	activity;[GO:0050789]:regulation	of	biological	process	Interactions_Count=8;KEGG=Chemokine	signaling	pathway|Regulation	of	actin	cytoskeleton;Overlapping_Protein_Features=CHAIN:2:1591:T-lymphoma	invasion	and	metastasis-|DOMAIN:1040:1234:DH.	.	no
SPLICE_SITE	1	3561092	forward	G	C	T-cell	lymphoma	invasion	and	metastasis	1	[Source:RefSeq	peptide;Acc:NP_001071477]	ENSBTAG00000017839	TIAM1	536517	ENSBTAT00000023716	C	forward	ENSBTAP00000023716	.	.	.	.	.	.	.	.	.	.	.	.	.	.	[GO:0004871]:signal	transducer	activity;[GO:0005488]:binding;[GO:0005515]:protein	binding;[GO:0005622]:intracellular;[GO:0007154]:cell	communication;[GO:0016020]:membrane;[GO:0030234]:enzyme	regulator	activity;[GO:0050789]:regulation	of	biological	process	Interactions_Count=8;KEGG=Chemokine	signaling	pathway|Regulation	of	actin	cytoskeleton	.	no
SYNONYMOUS_CODING	1	3583410	forward	C	T	T-cell	lymphoma	invasion	and	metastasis	1	[Source:RefSeq	peptide;Acc:NP_001071477]	ENSBTAG00000017839	TIAM1	536517	ENSBTAT00000023716	T	forward	ENSBTAP00000023716	.	1358	.	.	Superfamily;Pfam	IPR001849	Pleckstrin_homology;Smart	IPR001849	Pleckstrin_homology	.	.	.	.	.	.	.	.	.	[GO:0004871]:signal	transducer	activity;[GO:0005488]:binding;[GO:0005515]:protein	binding;[GO:0005622]:intracellular;[GO:0007154]:cell	communication;[GO:0016020]:membrane;[GO:0030234]:enzyme	regulator	activity;[GO:0050789]:regulation	of	biological	process	Interactions_Count=8;KEGG=Chemokine	signaling	pathway|Regulation	of	actin	cytoskeleton;Overlapping_Protein_Features=CHAIN:2:1591:T-lymphoma	invasion	and	metastasis-|DOMAIN:1261:1397:PH	2.	rs43209261	yes
DOWNSTREAM	1	3593893	forward	A	G	T-cell	lymphoma	invasion	and	metastasis	1	[Source:RefSeq	peptide;Acc:NP_001071477]	ENSBTAG00000017839	TIAM1	536517	ENSBTAT00000023716	G	forward	ENSBTAP00000023716	.	.	.	.	.	.	.	.	.	.	.	.	.	.	[GO:0004871]:signal	transducer	activity;[GO:0005488]:binding;[GO:0005515]:protein	binding;[GO:0005622]:intracellular;[GO:0007154]:cell	communication;[GO:0016020]:membrane;[GO:0030234]:enzyme	regulator	activity;[GO:0050789]:regulation	of	biological	process	Interactions_Count=8;KEGG=Chemokine	signaling	pathway|Regulation	of	actin	cytoskeleton	rs43217206	yes
DOWNSTREAM	1	3593993	forward	T	C	T-cell	lymphoma	invasion	and	metastasis	1	[Source:RefSeq	peptide;Acc:NP_001071477]	ENSBTAG00000017839	TIAM1	536517	ENSBTAT00000023716	C	forward	ENSBTAP00000023716	.	.	.	.	.	.	.	.	.	.	.	.	.	.	[GO:0004871]:signal	transducer	activity;[GO:0005488]:binding;[GO:0005515]:protein	binding;[GO:0005622]:intracellular;[GO:0007154]:cell	communication;[GO:0016020]:membrane;[GO:0030234]:enzyme	regulator	activity;[GO:0050789]:regulation	of	biological	process	Interactions_Count=8;KEGG=Chemokine	signaling	pathway|Regulation	of	actin	cytoskeleton	rs43217205	yes
DOWNSTREAM	1	3594057	forward	T	G	T-cell	lymphoma	invasion	and	metastasis	1	[Source:RefSeq	peptide;Acc:NP_001071477]	ENSBTAG00000017839	TIAM1	536517	ENSBTAT00000023716	G	forward	ENSBTAP00000023716	.	.	.	.	.	.	.	.	.	.	.	.	.	.	[GO:0004871]:signal	transducer	activity;[GO:0005488]:binding;[GO:0005515]:protein	binding;[GO:0005622]:intracellular;[GO:0007154]:cell	communication;[GO:0016020]:membrane;[GO:0030234]:enzyme	regulator	activity;[GO:0050789]:regulation	of	biological	process	Interactions_Count=8;KEGG=Chemokine	signaling	pathway|Regulation	of	actin	cytoskeleton	rs43217204	yes
DOWNSTREAM	1	3594095	forward	A	C	T-cell	lymphoma	invasion	and	metastasis	1	[Source:RefSeq	peptide;Acc:NP_001071477]	ENSBTAG00000017839	TIAM1	536517	ENSBTAT00000023716	C	forward	ENSBTAP00000023716	.	.	.	.	.	.	.	.	.	.	.	.	.	.	[GO:0004871]:signal	transducer	activity;[GO:0005488]:binding;[GO:0005515]:protein	binding;[GO:0005622]:intracellular;[GO:0007154]:cell	communication;[GO:0016020]:membrane;[GO:0030234]:enzyme	regulator	activity;[GO:0050789]:regulation	of	biological	process	Interactions_Count=8;KEGG=Chemokine	signaling	pathway|Regulation	of	actin	cytoskeleton	rs43217203	yes
DOWNSTREAM	1	3594159	forward	C	T	T-cell	lymphoma	invasion	and	metastasis	1	[Source:RefSeq	peptide;Acc:NP_001071477]	ENSBTAG00000017839	TIAM1	536517	ENSBTAT00000023716	T	forward	ENSBTAP00000023716	.	.	.	.	.	.	.	.	.	.	.	.	.	.	[GO:0004871]:signal	transducer	activity;[GO:0005488]:binding;[GO:0005515]:protein	binding;[GO:0005622]:intracellular;[GO:0007154]:cell	communication;[GO:0016020]:membrane;[GO:0030234]:enzyme	regulator	activity;[GO:0050789]:regulation	of	biological	process	Interactions_Count=8;KEGG=Chemokine	signaling	pathway|Regulation	of	actin	cytoskeleton	rs43217202	yes
DOWNSTREAM	1	3662132	forward	G	R	.	ENSBTAG00000004530	.	.	ENSBTAT00000055201	.	C	T	reverse	ENSBTAP00000052969	.	.	.	.	.	.	.	.	.	.	.	.	[GO:0003676]:nucleic	acid	binding	.	.	no
DOWNSTREAM	1	3662494	forward	T	Y	.	ENSBTAG00000004530	.	.	ENSBTAT00000055201	.	A	G	reverse	ENSBTAP00000052969	.	.	.	.	.	.	.	.	.	.	.	.	[GO:0003676]:nucleic	acid	binding	.	.	no
DOWNSTREAM	1	3663379	forward	A	R	.	ENSBTAG00000004530	.	.	ENSBTAT00000055201	.	T	C	reverse	ENSBTAP00000052969	.	.	.	.	.	.	.	.	.	.	.	.	[GO:0003676]:nucleic	acid	binding	.	.	no
DOWNSTREAM	1	3663773	forward	T	W	.	ENSBTAG00000004530	.	.	ENSBTAT00000055201	.	A	T	reverse	ENSBTAP00000052969	.	.	.	.	.	.	.	.	.	.	.	.	[GO:0003676]:nucleic	acid	binding	.	.	no
DOWNSTREAM	1	3664178	forward	A	G	.	ENSBTAG00000004530	.	.	ENSBTAT00000055201	.	T	C	reverse	ENSBTAP00000052969	.	.	.	.	.	.	.	.	.	.	.	.	[GO:0003676]:nucleic	acid	binding	.	.	no
DOWNSTREAM	1	3664305	forward	C	M	.	ENSBTAG00000004530	.	.	ENSBTAT00000055201	.	G	T	reverse	ENSBTAP00000052969	.	.	.	.	.	.	.	.	.	.	.	.	[GO:0003676]:nucleic	acid	binding	.	rs43212782	yes
UPSTREAM	1	3669031	forward	A	R	.	ENSBTAG00000004530	.	.	ENSBTAT00000055201	.	T	C	reverse	ENSBTAP00000052969	.	.	.	.	.	.	.	.	.	.	.	.	[GO:0003676]:nucleic	acid	binding	.	.	no
UPSTREAM	1	3669077	forward	C	A	.	ENSBTAG00000004530	.	.	ENSBTAT00000055201	.	G	T	reverse	ENSBTAP00000052969	.	.	.	.	.	.	.	.	.	.	.	.	[GO:0003676]:nucleic	acid	binding	.	.	no
UPSTREAM	1	3669641	forward	A	R	.	ENSBTAG00000004530	.	.	ENSBTAT00000055201	.	T	C	reverse	ENSBTAP00000052969	.	.	.	.	.	.	.	.	.	.	.	.	[GO:0003676]:nucleic	acid	binding	.	.	no
UPSTREAM	1	3670006	forward	T	Y	.	ENSBTAG00000004530	.	.	ENSBTAT00000055201	.	A	G	reverse	ENSBTAP00000052969	.	.	.	.	.	.	.	.	.	.	.	.	[GO:0003676]:nucleic	acid	binding	.	.	no
UPSTREAM	1	3839554	forward	A	R	keratin	associated	protein	11-1	[Source:RefSeq	peptide;Acc:NP_001074209]	ENSBTAG00000034869	KRTAP11-1	781604	ENSBTAT00000049339	.	A	ENSBTAP00000046243	.	.	.	.	.	.	.	.	.	.	.	.	.	.	[GO:0005575]:cellular_component	.	.	no
UPSTREAM	1	3840879	forward	C	M	keratin	associated	protein	11-1	[Source:RefSeq	peptide;Acc:NP_001074209]	ENSBTAG00000034869	KRTAP11-1	781604	ENSBTAT00000049339	.	C	ENSBTAP00000046243	.	.	.	.	.	.	.	.	.	.	.	.	.	.	[GO:0005575]:cellular_component	.	.	no
3PRIME_UTR	1	3841688	forward	C	S	keratin	associated	protein	11-1	[Source:RefSeq	peptide;Acc:NP_001074209]	ENSBTAG00000034869	KRTAP11-1	781604	ENSBTAT00000049339	606	C	ENSBTAP00000046243	.	.	.	.	.	.	.	.	.	.	.	.	.	.	[GO:0005575]:cellular_component	.	.	no
DOWNSTREAM	1	3842022	forward	C	Y	keratin	associated	protein	11-1	[Source:RefSeq	peptide;Acc:NP_001074209]	ENSBTAG00000034869	KRTAP11-1	781604	ENSBTAT00000049339	.	C	ENSBTAP00000046243	.	.	.	.	.	.	.	.	.	.	.	.	.	.	[GO:0005575]:cellular_component	.	.	no
DOWNSTREAM	1	3842341	forward	G	K	keratin	associated	protein	11-1	[Source:RefSeq	peptide;Acc:NP_001074209]	ENSBTAG00000034869	KRTAP11-1	781604	ENSBTAT00000049339	.	G	ENSBTAP00000046243	.	.	.	.	.	.	.	.	.	.	.	.	.	.	[GO:0005575]:cellular_component	.	.	no
DOWNSTREAM	1	3842911	forward	T	G	keratin	associated	protein	11-1	[Source:RefSeq	peptide;Acc:NP_001074209]	ENSBTAG00000034869	KRTAP11-1	781604	ENSBTAT00000049339	.	T	ENSBTAP00000046243	.	.	.	.	.	.	.	.	.	.	.	.	.	.	[GO:0005575]:cellular_component	.	.	no
DOWNSTREAM	1	3843178	forward	A	R	keratin	associated	protein	11-1	[Source:RefSeq	peptide;Acc:NP_001074209]	ENSBTAG00000034869	KRTAP11-1	781604	ENSBTAT00000049339	.	A	ENSBTAP00000046243	.	.	.	.	.	.	.	.	.	.	.	.	.	.	[GO:0005575]:cellular_component	.	rs43210990	yes
DOWNSTREAM	1	3843584	forward	A	M	keratin	associated	protein	11-1	[Source:RefSeq	peptide;Acc:NP_001074209]	ENSBTAG00000034869	KRTAP11-1	781604	ENSBTAT00000049339	.	A	ENSBTAP00000046243	.	.	.	.	.	.	.	.	.	.	.	.	.	.	[GO:0005575]:cellular_component	.	.	no
DOWNSTREAM	1	3843916	forward	A	M	keratin	associated	protein	11-1	[Source:RefSeq	peptide;Acc:NP_001074209]	ENSBTAG00000034869	KRTAP11-1	781604	ENSBTAT00000049339	.	A	ENSBTAP00000046243	.	.	.	.	.	.	.	.	.	.	.	.	.	.	[GO:0005575]:cellular_component	.	.	no
DOWNSTREAM	1	3845632	forward	C	T	keratin	associated	protein	11-1	[Source:RefSeq	peptide;Acc:NP_001074209]	ENSBTAG00000034869	KRTAP11-1	781604	ENSBTAT00000049339	.	C	ENSBTAP00000046243	.	.	.	.	.	.	.	.	.	.	.	.	.	.	[GO:0005575]:cellular_component	.	.	no
DOWNSTREAM	1	3846140	forward	G	R	keratin	associated	protein	11-1	[Source:RefSeq	peptide;Acc:NP_001074209]	ENSBTAG00000034869	KRTAP11-1	781604	ENSBTAT00000049339	.	G	ENSBTAP00000046243	.	.	.	.	.	.	.	.	.	.	.	.	.	.	[GO:0005575]:cellular_component	.	rs43210961	yes
DOWNSTREAM	1	3846247	forward	G	R	keratin	associated	protein	11-1	[Source:RefSeq	peptide;Acc:NP_001074209]	ENSBTAG00000034869	KRTAP11-1	781604	ENSBTAT00000049339	.	G	ENSBTAP00000046243	.	.	.	.	.	.	.	.	.	.	.	.	.	.	[GO:0005575]:cellular_component	.	.	no
DOWNSTREAM	1	3846568	forward	G	R	keratin	associated	protein	11-1	[Source:RefSeq	peptide;Acc:NP_001074209]	ENSBTAG00000034869	KRTAP11-1	781604	ENSBTAT00000049339	.	G	ENSBTAP00000046243	.	.	.	.	.	.	.	.	.	.	.	.	.	.	[GO:0005575]:cellular_component	.	.	no
UPSTREAM	1	3873146	forward	C	S	keratin	associated	protein	8-1	[Source:HGNC	Symbol;Acc:18935]	ENSBTAG00000015812	.	.	ENSBTAT00000021000	.	C	ENSBTAP00000021000	.	.	.	.	.	.	.	.	.	.	.	.	.	.	.	.	.	no
UPSTREAM	1	3873986	forward	G	A	keratin	associated	protein	8-1	[Source:HGNC	Symbol;Acc:18935]	ENSBTAG00000015812	.	.	ENSBTAT00000021000	.	G	ENSBTAP00000021000	.	.	.	.	.	.	.	.	.	.	.	.	.	.	.	.	.	no
UPSTREAM	1	3874196	forward	T	Y	keratin	associated	protein	8-1	[Source:HGNC	Symbol;Acc:18935]	ENSBTAG00000015812	.	.	ENSBTAT00000021000	.	T	ENSBTAP00000021000	.	.	.	.	.	.	.	.	.	.	.	.	.	.	.	.	.	no
UPSTREAM	1	3875116	forward	C	Y	keratin	associated	protein	8-1	[Source:HGNC	Symbol;Acc:18935]	ENSBTAG00000015812	.	.	ENSBTAT00000021000	.	C	ENSBTAP00000021000	.	.	.	.	.	.	.	.	.	.	.	.	.	.	.	.	.	no
UPSTREAM	1	3875166	forward	A	R	keratin	associated	protein	8-1	[Source:HGNC	Symbol;Acc:18935]	ENSBTAG00000015812	.	.	ENSBTAT00000021000	.	A	ENSBTAP00000021000	.	.	.	.	.	.	.	.	.	.	.	.	.	.	.	.	.	no
UPSTREAM	1	3875233	forward	T	C	keratin	associated	protein	8-1	[Source:HGNC	Symbol;Acc:18935]	ENSBTAG00000015812	.	.	ENSBTAT00000021000	.	T	ENSBTAP00000021000	.	.	.	.	.	.	.	.	.	.	.	.	.	.	.	.	.	no
UPSTREAM	1	3875524	forward	G	R	keratin	associated	protein	8-1	[Source:HGNC	Symbol;Acc:18935]	ENSBTAG00000015812	.	.	ENSBTAT00000021000	.	G	ENSBTAP00000021000	.	.	.	.	.	.	.	.	.	.	.	.	.	.	.	.	.	no
UPSTREAM	1	3875766	forward	T	Y	keratin	associated	protein	8-1	[Source:HGNC	Symbol;Acc:18935]	ENSBTAG00000015812	.	.	ENSBTAT00000021000	.	T	ENSBTAP00000021000	.	.	.	.	.	.	.	.	.	.	.	.	.	.	.	.	.	no
UPSTREAM	1	3876068	forward	T	Y	keratin	associated	protein	8-1	[Source:HGNC	Symbol;Acc:18935]	ENSBTAG00000015812	.	.	ENSBTAT00000021000	.	T	ENSBTAP00000021000	.	.	.	.	.	.	.	.	.	.	.	.	.	.	.	.	rs43210251	yes
UPSTREAM	1	3876399	forward	A	G	keratin	associated	protein	8-1	[Source:HGNC	Symbol;Acc:18935]	ENSBTAG00000015812	.	.	ENSBTAT00000021000	.	A	ENSBTAP00000021000	.	.	.	.	.	.	.	.	.	.	.	.	.	.	.	.	rs43210246	yes
UPSTREAM	1	3876422	forward	A	C	keratin	associated	protein	8-1	[Source:HGNC	Symbol;Acc:18935]	ENSBTAG00000015812	.	.	ENSBTAT00000021000	.	A	ENSBTAP00000021000	.	.	.	.	.	.	.	.	.	.	.	.	.	.	.	.	rs43210245	yes
UPSTREAM	1	3876530	forward	T	W	keratin	associated	protein	8-1	[Source:HGNC	Symbol;Acc:18935]	ENSBTAG00000015812	.	.	ENSBTAT00000021000	.	T	ENSBTAP00000021000	.	.	.	.	.	.	.	.	.	.	.	.	.	.	.	.	rs43210244	yes
UPSTREAM	1	3876681	forward	C	Y	keratin	associated	protein	8-1	[Source:HGNC	Symbol;Acc:18935]	ENSBTAG00000015812	.	.	ENSBTAT00000021000	.	C	ENSBTAP00000021000	.	.	.	.	.	.	.	.	.	.	.	.	.	.	.	.	rs43210243	yes
UPSTREAM	1	3876698	forward	T	C	keratin	associated	protein	8-1	[Source:HGNC	Symbol;Acc:18935]	ENSBTAG00000015812	.	.	ENSBTAT00000021000	.	T	ENSBTAP00000021000	.	.	.	.	.	.	.	.	.	.	.	.	.	.	.	.	rs43210242	yes
UPSTREAM	1	3877070	forward	A	W	keratin	associated	protein	8-1	[Source:HGNC	Symbol;Acc:18935]	ENSBTAG00000015812	.	.	ENSBTAT00000021000	.	A	ENSBTAP00000021000	.	.	.	.	.	.	.	.	.	.	.	.	.	.	.	.	.	no
UPSTREAM	1	3877273	forward	A	R	keratin	associated	protein	8-1	[Source:HGNC	Symbol;Acc:18935]	ENSBTAG00000015812	.	.	ENSBTAT00000021000	.	A	ENSBTAP00000021000	.	.	.	.	.	.	.	.	.	.	.	.	.	.	.	.	.	no
UPSTREAM	1	3877359	forward	C	S	keratin	associated	protein	8-1	[Source:HGNC	Symbol;Acc:18935]	ENSBTAG00000015812	.	.	ENSBTAT00000021000	.	C	ENSBTAP00000021000	.	.	.	.	.	.	.	.	.	.	.	.	.	.	.	.	.	no
UPSTREAM	1	3877529	forward	C	T	keratin	associated	protein	8-1	[Source:HGNC	Symbol;Acc:18935]	ENSBTAG00000015812	.	.	ENSBTAT00000021000	.	C	ENSBTAP00000021000	.	.	.	.	.	.	.	.	.	.	.	.	.	.	.	.	.	no
UPSTREAM	1	3877566	forward	C	Y	keratin	associated	protein	8-1	[Source:HGNC	Symbol;Acc:18935]	ENSBTAG00000015812	.	.	ENSBTAT00000021000	.	C	ENSBTAP00000021000	.	.	.	.	.	.	.	.	.	.	.	.	.	.	.	.	.	no
UPSTREAM	1	3877816	forward	G	S	keratin	associated	protein	8-1	[Source:HGNC	Symbol;Acc:18935]	ENSBTAG00000015812	.	.	ENSBTAT00000021000	.	G	ENSBTAP00000021000	.	.	.	.	.	.	.	.	.	.	.	.	.	.	.	.	rs43210241	yes
SYNONYMOUS_CODING	1	3878234	forward	G	R	keratin	associated	protein	8-1	[Source:HGNC	Symbol;Acc:18935]	ENSBTAG00000015812	.	.	ENSBTAT00000021000	150	G	ENSBTAP00000021000	.	50	.	.	.	.	.	.	.	.	.	.	.	.	.	.	.	no
SYNONYMOUS_CODING	1	3878246	forward	C	Y	keratin	associated	protein	8-1	[Source:HGNC	Symbol;Acc:18935]	ENSBTAG00000015812	.	.	ENSBTAT00000021000	162	C	ENSBTAP00000021000	.	54	.	.	.	.	.	.	.	.	.	.	.	.	.	Overlapping_Protein_Features=CHAIN:1:63:Keratin-associated	protein	8-1.|REGION:12:54:12	X	2	AA	repeats	of	G-[YCGS].	.	no
DOWNSTREAM	1	3878299	forward	G	R	keratin	associated	protein	8-1	[Source:HGNC	Symbol;Acc:18935]	ENSBTAG00000015812	.	.	ENSBTAT00000021000	.	G	ENSBTAP00000021000	.	.	.	.	.	.	.	.	.	.	.	.	.	.	.	.	.	no
DOWNSTREAM	1	3878517	forward	C	Y	keratin	associated	protein	8-1	[Source:HGNC	Symbol;Acc:18935]	ENSBTAG00000015812	.	.	ENSBTAT00000021000	.	C	ENSBTAP00000021000	.	.	.	.	.	.	.	.	.	.	.	.	.	.	.	.	rs43210240	yes
DOWNSTREAM	1	3878656	forward	A	R	keratin	associated	protein	8-1	[Source:HGNC	Symbol;Acc:18935]	ENSBTAG00000015812	.	.	ENSBTAT00000021000	.	A	ENSBTAP00000021000	.	.	.	.	.	.	.	.	.	.	.	.	.	.	.	.	rs43210239	yes
DOWNSTREAM	1	3878816	forward	G	K	keratin	associated	protein	8-1	[Source:HGNC	Symbol;Acc:18935]	ENSBTAG00000015812	.	.	ENSBTAT00000021000	.	G	ENSBTAP00000021000	.	.	.	.	.	.	.	.	.	.	.	.	.	.	.	.	.	no
DOWNSTREAM	1	3879249	forward	C	M	keratin	associated	protein	8-1	[Source:HGNC	Symbol;Acc:18935]	ENSBTAG00000015812	.	.	ENSBTAT00000021000	.	C	ENSBTAP00000021000	.	.	.	.	.	.	.	.	.	.	.	.	.	.	.	.	.	no
DOWNSTREAM	1	3880868	forward	T	Y	keratin	associated	protein	8-1	[Source:HGNC	Symbol;Acc:18935]	ENSBTAG00000015812	.	.	ENSBTAT00000021000	.	T	ENSBTAP00000021000	.	.	.	.	.	.	.	.	.	.	.	.	.	.	.	.	.	no
DOWNSTREAM	1	3881325	forward	C	M	keratin	associated	protein	8-1	[Source:HGNC	Symbol;Acc:18935]	ENSBTAG00000015812	.	.	ENSBTAT00000021000	.	C	ENSBTAP00000021000	.	.	.	.	.	.	.	.	.	.	.	.	.	.	.	.	.	no
DOWNSTREAM	1	3881698	forward	C	M	keratin	associated	protein	8-1	[Source:HGNC	Symbol;Acc:18935]	ENSBTAG00000015812	.	.	ENSBTAT00000021000	.	C	ENSBTAP00000021000	.	.	.	.	.	.	.	.	.	.	.	.	.	.	.	.	.	no
DOWNSTREAM	1	3882107	forward	A	G	keratin	associated	protein	8-1	[Source:HGNC	Symbol;Acc:18935]	ENSBTAG00000015812	.	.	ENSBTAT00000021000	.	A	ENSBTAP00000021000	.	.	.	.	.	.	.	.	.	.	.	.	.	.	.	.	rs43210236	yes
DOWNSTREAM	1	3882248	forward	G	R	keratin	associated	protein	8-1	[Source:HGNC	Symbol;Acc:18935]	ENSBTAG00000015812	.	.	ENSBTAT00000021000	.	G	ENSBTAP00000021000	.	.	.	.	.	.	.	.	.	.	.	.	.	.	.	.	.	no
DOWNSTREAM	1	3882388	forward	A	R	keratin	associated	protein	8-1	[Source:HGNC	Symbol;Acc:18935]	ENSBTAG00000015812	.	.	ENSBTAT00000021000	.	A	ENSBTAP00000021000	.	.	.	.	.	.	.	.	.	.	.	.	.	.	.	.	.	no
DOWNSTREAM	1	3882435	forward	T	K	keratin	associated	protein	8-1	[Source:HGNC	Symbol;Acc:18935]	ENSBTAG00000015812	.	.	ENSBTAT00000021000	.	T	ENSBTAP00000021000	.	.	.	.	.	.	.	.	.	.	.	.	.	.	.	.	.	no
DOWNSTREAM	1	3882514	forward	C	Y	keratin	associated	protein	8-1	[Source:HGNC	Symbol;Acc:18935]	ENSBTAG00000015812	.	.	ENSBTAT00000021000	.	C	ENSBTAP00000021000	.	.	.	.	.	.	.	.	.	.	.	.	.	.	.	.	.	no
DOWNSTREAM	1	3883003	forward	A	R	keratin	associated	protein	8-1	[Source:HGNC	Symbol;Acc:18935]	ENSBTAG00000015812	.	.	ENSBTAT00000021000	.	A	ENSBTAP00000021000	.	.	.	.	.	.	.	.	.	.	.	.	.	.	.	.	.	no
DOWNSTREAM	1	3883145	forward	G	R	keratin	associated	protein	8-1	[Source:HGNC	Symbol;Acc:18935]	ENSBTAG00000015812	.	.	ENSBTAT00000021000	.	G	ENSBTAP00000021000	.	.	.	.	.	.	.	.	.	.	.	.	.	.	.	.	rs43210235	yes
UPSTREAM	1	3941246	forward	G	A	keratin	associated	protein	21-1	[Source:HGNC	Symbol;Acc:18945]	ENSBTAG00000044154	.	.	ENSBTAT00000061561	.	G	ENSBTAP00000053838	.	.	.	.	.	.	.	.	.	.	.	.	.	.	.	.	.	no
UPSTREAM	1	3941890	forward	T	C	keratin	associated	protein	21-1	[Source:HGNC	Symbol;Acc:18945]	ENSBTAG00000044154	.	.	ENSBTAT00000061561	.	T	ENSBTAP00000053838	.	.	.	.	.	.	.	.	.	.	.	.	.	.	.	.	.	no
UPSTREAM	1	3941912	forward	T	Y	keratin	associated	protein	21-1	[Source:HGNC	Symbol;Acc:18945]	ENSBTAG00000044154	.	.	ENSBTAT00000061561	.	T	ENSBTAP00000053838	.	.	.	.	.	.	.	.	.	.	.	.	.	.	.	.	.	no
UPSTREAM	1	3941919	forward	A	R	keratin	associated	protein	21-1	[Source:HGNC	Symbol;Acc:18945]	ENSBTAG00000044154	.	.	ENSBTAT00000061561	.	A	ENSBTAP00000053838	.	.	.	.	.	.	.	.	.	.	.	.	.	.	.	.	.	no
UPSTREAM	1	3941928	forward	A	M	keratin	associated	protein	21-1	[Source:HGNC	Symbol;Acc:18945]	ENSBTAG00000044154	.	.	ENSBTAT00000061561	.	A	ENSBTAP00000053838	.	.	.	.	.	.	.	.	.	.	.	.	.	.	.	.	.	no
UPSTREAM	1	3941931	forward	T	Y	keratin	associated	protein	21-1	[Source:HGNC	Symbol;Acc:18945]	ENSBTAG00000044154	.	.	ENSBTAT00000061561	.	T	ENSBTAP00000053838	.	.	.	.	.	.	.	.	.	.	.	.	.	.	.	.	.	no
UPSTREAM	1	3943527	forward	G	T	keratin	associated	protein	21-1	[Source:HGNC	Symbol;Acc:18945]	ENSBTAG00000044154	.	.	ENSBTAT00000061561	.	G	ENSBTAP00000053838	.	.	.	.	.	.	.	.	.	.	.	.	.	.	.	.	.	no
UPSTREAM	1	3943815	forward	G	T	keratin	associated	protein	21-1	[Source:HGNC	Symbol;Acc:18945]	ENSBTAG00000044154	.	.	ENSBTAT00000061561	.	G	ENSBTAP00000053838	.	.	.	.	.	.	.	.	.	.	.	.	.	.	.	.	rs43002181	yes
UPSTREAM	1	3943900	forward	T	C	keratin	associated	protein	21-1	[Source:HGNC	Symbol;Acc:18945]	ENSBTAG00000044154	.	.	ENSBTAT00000061561	.	T	ENSBTAP00000053838	.	.	.	.	.	.	.	.	.	.	.	.	.	.	.	.	rs43002182	yes
UPSTREAM	1	3944019	forward	C	T	keratin	associated	protein	21-1	[Source:HGNC	Symbol;Acc:18945]	ENSBTAG00000044154	.	.	ENSBTAT00000061561	.	C	ENSBTAP00000053838	.	.	.	.	.	.	.	.	.	.	.	.	.	.	.	.	rs43002183	yes
UPSTREAM	1	3944280	forward	T	C	keratin	associated	protein	21-1	[Source:HGNC	Symbol;Acc:18945]	ENSBTAG00000044154	.	.	ENSBTAT00000061561	.	T	ENSBTAP00000053838	.	.	.	.	.	.	.	.	.	.	.	.	.	.	.	.	rs43002184	yes
UPSTREAM	1	3944530	forward	G	A	keratin	associated	protein	21-1	[Source:HGNC	Symbol;Acc:18945]	ENSBTAG00000044154	.	.	ENSBTAT00000061561	.	G	ENSBTAP00000053838	.	.	.	.	.	.	.	.	.	.	.	.	.	.	.	.	rs43002185	yes
DOWNSTREAM	1	4036614	forward	C	Y	keratin	associated	protein	21-1	[Source:HGNC	Symbol;Acc:18945]	ENSBTAG00000044154	.	.	ENSBTAT00000061561	.	C	ENSBTAP00000053838	.	.	.	.	.	.	.	.	.	.	.	.	.	.	.	.	.	no
DOWNSTREAM	1	4038251	forward	A	M	keratin	associated	protein	21-1	[Source:HGNC	Symbol;Acc:18945]	ENSBTAG00000044154	.	.	ENSBTAT00000061561	.	A	ENSBTAP00000053838	.	.	.	.	.	.	.	.	.	.	.	.	.	.	.	.	.	no
DOWNSTREAM	1	4038260	forward	G	R	keratin	associated	protein	21-1	[Source:HGNC	Symbol;Acc:18945]	ENSBTAG00000044154	.	.	ENSBTAT00000061561	.	G	ENSBTAP00000053838	.	.	.	.	.	.	.	.	.	.	.	.	.	.	.	.	.	no
DOWNSTREAM	1	4038783	forward	C	Y	keratin	associated	protein	21-1	[Source:HGNC	Symbol;Acc:18945]	ENSBTAG00000044154	.	.	ENSBTAT00000061561	.	C	ENSBTAP00000053838	.	.	.	.	.	.	.	.	.	.	.	.	.	.	.	.	.	no
DOWNSTREAM	1	4038892	forward	C	T	keratin	associated	protein	21-1	[Source:HGNC	Symbol;Acc:18945]	ENSBTAG00000044154	.	.	ENSBTAT00000061561	.	C	ENSBTAP00000053838	.	.	.	.	.	.	.	.	.	.	.	.	.	.	.	.	.	no
DOWNSTREAM	1	4038946	forward	A	T	keratin	associated	protein	21-1	[Source:HGNC	Symbol;Acc:18945]	ENSBTAG00000044154	.	.	ENSBTAT00000061561	.	A	ENSBTAP00000053838	.	.	.	.	.	.	.	.	.	.	.	.	.	.	.	.	.	no
DOWNSTREAM	1	4664391	forward	C	S	.	ENSBTAG00000016788	.	.	ENSBTAT00000022329	.	G	C	reverse	ENSBTAP00000022329	.	.	.	.	.	.	.	.	.	.	.	.	[GO:0006139]:nucleobase,	nucleoside,	nucleotide	and	nucleic	acid	metabolic	process;[GO:0043170]:macromolecule	metabolic	process	Interactions_Count=3	.	no
DOWNSTREAM	1	4664664	forward	T	A	.	ENSBTAG00000016788	.	.	ENSBTAT00000022329	.	A	T	reverse	ENSBTAP00000022329	.	.	.	.	.	.	.	.	.	.	.	.	[GO:0006139]:nucleobase,	nucleoside,	nucleotide	and	nucleic	acid	metabolic	process;[GO:0043170]:macromolecule	metabolic	process	Interactions_Count=3	.	no
DOWNSTREAM	1	4664807	forward	A	G	.	ENSBTAG00000016788	.	.	ENSBTAT00000022329	.	T	C	reverse	ENSBTAP00000022329	.	.	.	.	.	.	.	.	.	.	.	.	[GO:0006139]:nucleobase,	nucleoside,	nucleotide	and	nucleic	acid	metabolic	process;[GO:0043170]:macromolecule	metabolic	process	Interactions_Count=3	rs42316631	yes
NON_SYNONYMOUS_CODING	1	4665741	forward	C	T	.	ENSBTAG00000016788	.	.	ENSBTAT00000022329	1754	G	A	reverse	ENSBTAP00000022329	.	585	pfscan	.	R	K	KKKKKKKKKKKKKKKKKKKKKKNKKKIKKPK	2.7	0.3	0.0	48.6	Otolemur_garnettii;Microcebus_murinus;Pteropus_vampyrus;Vicugna_pacos;Tarsius_syrichta;Spermophilus_tridecemlineatus;Felis_catus;Homo_sapiens;Pan_troglodytes;Macaca_mulatta;Pongo_pygmaeus;Gorilla_gorilla;Cavia_porcellus;Equus_caballus;Callithrix_jacchus;Procavia_capensis;Dasypus_novemcinctus;Sorex_araneus;Rattus_norvegicus;Ochotona_princeps;Macropus_eugenii;Monodelphis_domestica;Ornithorhynchus_anatinus;Gallus_gallus;Taeniopygia_guttata;Anolis_carolinensis;Gasterosteus_aculeatus;Danio_rerio;Takifugu_rubripes;Drosophila_melanogaster;Drosophila_melanogaster	[GO:0006139]:nucleobase,	nucleoside,	nucleotide	and	nucleic	acid	metabolic	process;[GO:0043170]:macromolecule	metabolic	process	Interactions_Count=3	.	no
ESSENTIAL_SPLICE_SITE	1	4666037	forward	A	T	.	ENSBTAG00000016788	.	.	ENSBTAT00000022329	.	T	A	reverse	ENSBTAP00000022329	.	.	.	.	.	.	.	.	.	.	.	.	[GO:0006139]:nucleobase,	nucleoside,	nucleotide	and	nucleic	acid	metabolic	process;[GO:0043170]:macromolecule	metabolic	process	Interactions_Count=3	rs42316636	yes
ESSENTIAL_SPLICE_SITE	1	4666334	forward	G	R	.	ENSBTAG00000016788	.	.	ENSBTAT00000022329	.	C	T	reverse	ENSBTAP00000022329	.	.	.	.	.	.	.	.	.	.	.	.	[GO:0006139]:nucleobase,	nucleoside,	nucleotide	and	nucleic	acid	metabolic	process;[GO:0043170]:macromolecule	metabolic	process	Interactions_Count=3	.	no
NON_SYNONYMOUS_CODING	1	4666412	forward	C	T	.	ENSBTAG00000016788	.	.	ENSBTAT00000022329	1229	G	A	reverse	ENSBTAP00000022329	.	410	pfscan;pfscan	IPR000694	Pro_rich_reg;pfscan	IPR000694	PRO_rich	.	R	K	RRRRRRRRRRRRRRRRRRRRRXRRRRRRRRRRRRT	-2.8	0.9	94.3	74.0	Otolemur_garnettii;Microcebus_murinus;Pteropus_vampyrus;Vicugna_pacos;Tarsius_syrichta;Spermophilus_tridecemlineatus;Felis_catus;Homo_sapiens;Pan_troglodytes;Macaca_mulatta;Pongo_pygmaeus;Gorilla_gorilla;Cavia_porcellus;Equus_caballus;Callithrix_jacchus;Procavia_capensis;Dasypus_novemcinctus;Sorex_araneus;Canis_familiaris;Rattus_norvegicus;Dipodomys_ordii;Ochotona_princeps;Macropus_eugenii;Monodelphis_domestica;Ornithorhynchus_anatinus;Meleagris_gallopavo;Gallus_gallus;Taeniopygia_guttata;Anolis_carolinensis;Gasterosteus_aculeatus;Danio_rerio;Oryzias_latipes;Tetraodon_nigroviridis;Takifugu_rubripes;Drosophila_melanogaster	[GO:0006139]:nucleobase,	nucleoside,	nucleotide	and	nucleic	acid	metabolic	process;[GO:0043170]:macromolecule	metabolic	process	Interactions_Count=3	.	no
NON_SYNONYMOUS_CODING	1	4668003	forward	C	G	.	ENSBTAG00000016788	.	.	ENSBTAT00000022329	204	G	C	reverse	ENSBTAP00000022329	.	68	Superfamily;Pfam	IPR002483	PWI;Smart	IPR002483	PWI	.	E	D	EEEEEEEEEEEEECEXEXEEXXEEEEEEDEEEEEEK	-2.3	0.8	80.6	82.8	Otolemur_garnettii;Microcebus_murinus;Pteropus_vampyrus;Vicugna_pacos;Tarsius_syrichta;Spermophilus_tridecemlineatus;Felis_catus;Homo_sapiens;Pan_troglodytes;Macaca_mulatta;Pongo_pygmaeus;Gorilla_gorilla;Cavia_porcellus;Equus_caballus;Callithrix_jacchus;Procavia_capensis;Dasypus_novemcinctus;Sorex_araneus;Rattus_norvegicus;Dipodomys_ordii;Ochotona_princeps;Macropus_eugenii;Monodelphis_domestica;Ornithorhynchus_anatinus;Meleagris_gallopavo;Gallus_gallus;Taeniopygia_guttata;Anolis_carolinensis;Xenopus_tropicalis;Gasterosteus_aculeatus;Danio_rerio;Oryzias_latipes;Tetraodon_nigroviridis;Takifugu_rubripes;Ciona_savignyi;Drosophila_melanogaster	[GO:0006139]:nucleobase,	nucleoside,	nucleotide	and	nucleic	acid	metabolic	process;[GO:0043170]:macromolecule	metabolic	process	Interactions_Count=3	.	no
NON_SYNONYMOUS_CODING	1	4668038	forward	T	C	.	ENSBTAG00000016788	.	.	ENSBTAT00000022329	169	A	G	reverse	ENSBTAP00000022329	.	57	Superfamily;Pfam	IPR002483	PWI;Smart	IPR002483	PWI	.	K	E	EEEEEEEEEEEEEEEXEXEEXXEEEEEEEEEEDDED	3.5	0.1	0.0	61.4	Otolemur_garnettii;Microcebus_murinus;Pteropus_vampyrus;Vicugna_pacos;Tarsius_syrichta;Spermophilus_tridecemlineatus;Felis_catus;Homo_sapiens;Pan_troglodytes;Macaca_mulatta;Pongo_pygmaeus;Gorilla_gorilla;Cavia_porcellus;Equus_caballus;Callithrix_jacchus;Procavia_capensis;Dasypus_novemcinctus;Sorex_araneus;Rattus_norvegicus;Dipodomys_ordii;Ochotona_princeps;Macropus_eugenii;Monodelphis_domestica;Ornithorhynchus_anatinus;Meleagris_gallopavo;Gallus_gallus;Taeniopygia_guttata;Anolis_carolinensis;Xenopus_tropicalis;Gasterosteus_aculeatus;Danio_rerio;Oryzias_latipes;Tetraodon_nigroviridis;Takifugu_rubripes;Ciona_savignyi;Drosophila_melanogaster	[GO:0006139]:nucleobase,	nucleoside,	nucleotide	and	nucleic	acid	metabolic	process;[GO:0043170]:macromolecule	metabolic	process	Interactions_Count=3	.	no
NON_SYNONYMOUS_CODING	1	4668059	forward	A	C	.	ENSBTAG00000016788	.	.	ENSBTAT00000022329	148	T	G	reverse	ENSBTAP00000022329	.	50	Superfamily;Pfam	IPR002483	PWI;Smart	IPR002483	PWI	.	C	G	WWWWWWWWWWWWWWWXWWWWXXWWWWWWWWWWWWWD	0.1	-0.2	0.0	68.9	Otolemur_garnettii;Microcebus_murinus;Pteropus_vampyrus;Vicugna_pacos;Tarsius_syrichta;Spermophilus_tridecemlineatus;Felis_catus;Homo_sapiens;Pan_troglodytes;Macaca_mulatta;Pongo_pygmaeus;Gorilla_gorilla;Cavia_porcellus;Equus_caballus;Callithrix_jacchus;Procavia_capensis;Dasypus_novemcinctus;Sorex_araneus;Rattus_norvegicus;Dipodomys_ordii;Ochotona_princeps;Macropus_eugenii;Monodelphis_domestica;Ornithorhynchus_anatinus;Meleagris_gallopavo;Gallus_gallus;Taeniopygia_guttata;Anolis_carolinensis;Xenopus_tropicalis;Gasterosteus_aculeatus;Danio_rerio;Oryzias_latipes;Tetraodon_nigroviridis;Takifugu_rubripes;Ciona_savignyi;Drosophila_melanogaster	[GO:0006139]:nucleobase,	nucleoside,	nucleotide	and	nucleic	acid	metabolic	process;[GO:0043170]:macromolecule	metabolic	process	Interactions_Count=3	.	no
UPSTREAM	1	4668305	forward	T	C	.	ENSBTAG00000016788	.	.	ENSBTAT00000022329	.	A	G	reverse	ENSBTAP00000022329	.	.	.	.	.	.	.	.	.	.	.	.	[GO:0006139]:nucleobase,	nucleoside,	nucleotide	and	nucleic	acid	metabolic	process;[GO:0043170]:macromolecule	metabolic	process	Interactions_Count=3	rs42316640	yes
UPSTREAM	1	4671208	forward	T	A	.	ENSBTAG00000016788	.	.	ENSBTAT00000022329	.	A	T	reverse	ENSBTAP00000022329	.	.	.	.	.	.	.	.	.	.	.	.	[GO:0006139]:nucleobase,	nucleoside,	nucleotide	and	nucleic	acid	metabolic	process;[GO:0043170]:macromolecule	metabolic	process	Interactions_Count=3	.	no
UPSTREAM	1	4671276	forward	T	G	.	ENSBTAG00000016788	.	.	ENSBTAT00000022329	.	A	C	reverse	ENSBTAP00000022329	.	.	.	.	.	.	.	.	.	.	.	.	[GO:0006139]:nucleobase,	nucleoside,	nucleotide	and	nucleic	acid	metabolic	process;[GO:0043170]:macromolecule	metabolic	process	Interactions_Count=3	.	no
UPSTREAM	1	4672832	forward	A	C	.	ENSBTAG00000016788	.	.	ENSBTAT00000022329	.	T	G	reverse	ENSBTAP00000022329	.	.	.	.	.	.	.	.	.	.	.	.	[GO:0006139]:nucleobase,	nucleoside,	nucleotide	and	nucleic	acid	metabolic	process;[GO:0043170]:macromolecule	metabolic	process	Interactions_Count=3	rs42316646	yes
UPSTREAM	1	4672874	forward	G	A	.	ENSBTAG00000016788	.	.	ENSBTAT00000022329	.	C	T	reverse	ENSBTAP00000022329	.	.	.	.	.	.	.	.	.	.	.	.	[GO:0006139]:nucleobase,	nucleoside,	nucleotide	and	nucleic	acid	metabolic	process;[GO:0043170]:macromolecule	metabolic	process	Interactions_Count=3	rs42316647	yes
UPSTREAM	1	4682866	forward	A	R	keratin	associated	protein	13-1	[Source:RefSeq	peptide;Acc:NP_001073819]	ENSBTAG00000039602	KRTAP13-1	783607	ENSBTAT00000053288	.	A	ENSBTAP00000052751	.	.	.	.	.	.	.	.	.	.	.	.	.	.	[GO:0005575]:cellular_component	.	rs42315424	yes
UPSTREAM	1	4684074	forward	G	R	keratin	associated	protein	13-1	[Source:RefSeq	peptide;Acc:NP_001073819]	ENSBTAG00000039602	KRTAP13-1	783607	ENSBTAT00000053288	.	G	ENSBTAP00000052751	.	.	.	.	.	.	.	.	.	.	.	.	.	.	[GO:0005575]:cellular_component	.	rs42315422	yes
UPSTREAM	1	4684201	forward	G	R	keratin	associated	protein	13-1	[Source:RefSeq	peptide;Acc:NP_001073819]	ENSBTAG00000039602	KRTAP13-1	783607	ENSBTAT00000053288	.	G	ENSBTAP00000052751	.	.	.	.	.	.	.	.	.	.	.	.	.	.	[GO:0005575]:cellular_component	.	rs42315421	yes
UPSTREAM	1	4684479	forward	T	Y	keratin	associated	protein	13-1	[Source:RefSeq	peptide;Acc:NP_001073819]	ENSBTAG00000039602	KRTAP13-1	783607	ENSBTAT00000053288	.	T	ENSBTAP00000052751	.	.	.	.	.	.	.	.	.	.	.	.	.	.	[GO:0005575]:cellular_component	.	rs42315420	yes
UPSTREAM	1	4685008	forward	A	R	keratin	associated	protein	13-1	[Source:RefSeq	peptide;Acc:NP_001073819]	ENSBTAG00000039602	KRTAP13-1	783607	ENSBTAT00000053288	.	A	ENSBTAP00000052751	.	.	.	.	.	.	.	.	.	.	.	.	.	.	[GO:0005575]:cellular_component	.	.	no
UPSTREAM	1	4685075	forward	A	R	keratin	associated	protein	13-1	[Source:RefSeq	peptide;Acc:NP_001073819]	ENSBTAG00000039602	KRTAP13-1	783607	ENSBTAT00000053288	.	A	ENSBTAP00000052751	.	.	.	.	.	.	.	.	.	.	.	.	.	.	[GO:0005575]:cellular_component	.	rs42315419	yes
UPSTREAM	1	4685114	forward	G	R	keratin	associated	protein	13-1	[Source:RefSeq	peptide;Acc:NP_001073819]	ENSBTAG00000039602	KRTAP13-1	783607	ENSBTAT00000053288	.	G	ENSBTAP00000052751	.	.	.	.	.	.	.	.	.	.	.	.	.	.	[GO:0005575]:cellular_component	.	rs42315418	yes
UPSTREAM	1	4685158	forward	A	R	keratin	associated	protein	13-1	[Source:RefSeq	peptide;Acc:NP_001073819]	ENSBTAG00000039602	KRTAP13-1	783607	ENSBTAT00000053288	.	A	ENSBTAP00000052751	.	.	.	.	.	.	.	.	.	.	.	.	.	.	[GO:0005575]:cellular_component	.	rs42315416	yes
UPSTREAM	1	4685422	forward	G	K	keratin	associated	protein	13-1	[Source:RefSeq	peptide;Acc:NP_001073819]	ENSBTAG00000039602	KRTAP13-1	783607	ENSBTAT00000053288	.	G	ENSBTAP00000052751	.	.	.	.	.	.	.	.	.	.	.	.	.	.	[GO:0005575]:cellular_component	.	.	no
UPSTREAM	1	4685667	forward	C	Y	keratin	associated	protein	13-1	[Source:RefSeq	peptide;Acc:NP_001073819]	ENSBTAG00000039602	KRTAP13-1	783607	ENSBTAT00000053288	.	C	ENSBTAP00000052751	.	.	.	.	.	.	.	.	.	.	.	.	.	.	[GO:0005575]:cellular_component	.	rs42315412	yes
UPSTREAM	1	4685750	forward	A	M	keratin	associated	protein	13-1	[Source:RefSeq	peptide;Acc:NP_001073819]	ENSBTAG00000039602	KRTAP13-1	783607	ENSBTAT00000053288	.	A	ENSBTAP00000052751	.	.	.	.	.	.	.	.	.	.	.	.	.	.	[GO:0005575]:cellular_component	.	rs42315411	yes
UPSTREAM	1	4686175	forward	A	M	keratin	associated	protein	13-1	[Source:RefSeq	peptide;Acc:NP_001073819]	ENSBTAG00000039602	KRTAP13-1	783607	ENSBTAT00000053288	.	A	ENSBTAP00000052751	.	.	.	.	.	.	.	.	.	.	.	.	.	.	[GO:0005575]:cellular_component	.	rs42315409	yes
UPSTREAM	1	4686410	forward	G	R	keratin	associated	protein	13-1	[Source:RefSeq	peptide;Acc:NP_001073819]	ENSBTAG00000039602	KRTAP13-1	783607	ENSBTAT00000053288	.	G	ENSBTAP00000052751	.	.	.	.	.	.	.	.	.	.	.	.	.	.	[GO:0005575]:cellular_component	.	rs42315408	yes
UPSTREAM	1	4686715	forward	C	Y	keratin	associated	protein	13-1	[Source:RefSeq	peptide;Acc:NP_001073819]	ENSBTAG00000039602	KRTAP13-1	783607	ENSBTAT00000053288	.	C	ENSBTAP00000052751	.	.	.	.	.	.	.	.	.	.	.	.	.	.	[GO:0005575]:cellular_component	.	.	no
NON_SYNONYMOUS_CODING	1	4688201	forward	C	S	keratin	associated	protein	13-1	[Source:RefSeq	peptide;Acc:NP_001073819]	ENSBTAG00000039602	KRTAP13-1	783607	ENSBTAT00000053288	439	C	ENSBTAP00000052751	.	141	.	.	pfscan;Pfam	IPR007951	PMG	.	R	G	RRHCRHHSPRRRRRRRRRR	-5.1	0.6	68.4	62.8	Canis_familiaris;Oryctolagus_cuniculus;Pongo_pygmaeus;Cavia_porcellus;Equus_caballus;Gorilla_gorilla;Homo_sapiens;Echinops_telfairi;Ochotona_princeps;Spermophilus_tridecemlineatus;Erinaceus_europaeus;Sorex_araneus;Dipodomys_ordii;Ornithorhynchus_anatinus;Ornithorhynchus_anatinus;Ornithorhynchus_anatinus;Rattus_norvegicus;Ornithorhynchus_anatinus;Ornithorhynchus_anatinus	[GO:0005575]:cellular_component	Overlapping_Protein_Features=CHAIN:1:137:Keratin-associated	protein	15-1.	.	no
3PRIME_UTR	1	4688461	forward	G	T	keratin	associated	protein	13-1	[Source:RefSeq	peptide;Acc:NP_001073819]	ENSBTAG00000039602	KRTAP13-1	783607	ENSBTAT00000053288	699	G	ENSBTAP00000052751	.	.	.	.	.	.	.	.	.	.	.	.	.	.	[GO:0005575]:cellular_component	.	.	no
DOWNSTREAM	1	4688712	forward	C	T	keratin	associated	protein	13-1	[Source:RefSeq	peptide;Acc:NP_001073819]	ENSBTAG00000039602	KRTAP13-1	783607	ENSBTAT00000053288	.	C	ENSBTAP00000052751	.	.	.	.	.	.	.	.	.	.	.	.	.	.	[GO:0005575]:cellular_component	.	rs42315405	yes
DOWNSTREAM	1	4689002	forward	A	G	keratin	associated	protein	13-1	[Source:RefSeq	peptide;Acc:NP_001073819]	ENSBTAG00000039602	KRTAP13-1	783607	ENSBTAT00000053288	.	A	ENSBTAP00000052751	.	.	.	.	.	.	.	.	.	.	.	.	.	.	[GO:0005575]:cellular_component	.	rs42315404	yes
DOWNSTREAM	1	4689126	forward	T	W	keratin	associated	protein	13-1	[Source:RefSeq	peptide;Acc:NP_001073819]	ENSBTAG00000039602	KRTAP13-1	783607	ENSBTAT00000053288	.	T	ENSBTAP00000052751	.	.	.	.	.	.	.	.	.	.	.	.	.	.	[GO:0005575]:cellular_component	.	rs42315403	yes
DOWNSTREAM	1	4689328	forward	T	K	keratin	associated	protein	13-1	[Source:RefSeq	peptide;Acc:NP_001073819]	ENSBTAG00000039602	KRTAP13-1	783607	ENSBTAT00000053288	.	T	ENSBTAP00000052751	.	.	.	.	.	.	.	.	.	.	.	.	.	.	[GO:0005575]:cellular_component	.	.	no
DOWNSTREAM	1	4689445	forward	T	Y	keratin	associated	protein	13-1	[Source:RefSeq	peptide;Acc:NP_001073819]	ENSBTAG00000039602	KRTAP13-1	783607	ENSBTAT00000053288	.	T	ENSBTAP00000052751	.	.	.	.	.	.	.	.	.	.	.	.	.	.	[GO:0005575]:cellular_component	.	.	no
DOWNSTREAM	1	4689981	forward	G	S	keratin	associated	protein	13-1	[Source:RefSeq	peptide;Acc:NP_001073819]	ENSBTAG00000039602	KRTAP13-1	783607	ENSBTAT00000053288	.	G	ENSBTAP00000052751	.	.	.	.	.	.	.	.	.	.	.	.	.	.	[GO:0005575]:cellular_component	.	.	no
DOWNSTREAM	1	4690004	forward	A	R	keratin	associated	protein	13-1	[Source:RefSeq	peptide;Acc:NP_001073819]	ENSBTAG00000039602	KRTAP13-1	783607	ENSBTAT00000053288	.	A	ENSBTAP00000052751	.	.	.	.	.	.	.	.	.	.	.	.	.	.	[GO:0005575]:cellular_component	.	.	no
DOWNSTREAM	1	4691129	forward	G	R	keratin	associated	protein	13-1	[Source:RefSeq	peptide;Acc:NP_001073819]	ENSBTAG00000039602	KRTAP13-1	783607	ENSBTAT00000053288	.	G	ENSBTAP00000052751	.	.	.	.	.	.	.	.	.	.	.	.	.	.	[GO:0005575]:cellular_component	.	.	no
DOWNSTREAM	1	4691257	forward	A	R	keratin	associated	protein	13-1	[Source:RefSeq	peptide;Acc:NP_001073819]	ENSBTAG00000039602	KRTAP13-1	783607	ENSBTAT00000053288	.	A	ENSBTAP00000052751	.	.	.	.	.	.	.	.	.	.	.	.	.	.	[GO:0005575]:cellular_component	.	.	no
DOWNSTREAM	1	4691460	forward	C	Y	keratin	associated	protein	13-1	[Source:RefSeq	peptide;Acc:NP_001073819]	ENSBTAG00000039602	KRTAP13-1	783607	ENSBTAT00000053288	.	C	ENSBTAP00000052751	.	.	.	.	.	.	.	.	.	.	.	.	.	.	[GO:0005575]:cellular_component	.	.	no
DOWNSTREAM	1	4691635	forward	G	S	keratin	associated	protein	13-1	[Source:RefSeq	peptide;Acc:NP_001073819]	ENSBTAG00000039602	KRTAP13-1	783607	ENSBTAT00000053288	.	G	ENSBTAP00000052751	.	.	.	.	.	.	.	.	.	.	.	.	.	.	[GO:0005575]:cellular_component	.	.	no
DOWNSTREAM	1	4691677	forward	T	W	keratin	associated	protein	13-1	[Source:RefSeq	peptide;Acc:NP_001073819]	ENSBTAG00000039602	KRTAP13-1	783607	ENSBTAT00000053288	.	T	ENSBTAP00000052751	.	.	.	.	.	.	.	.	.	.	.	.	.	.	[GO:0005575]:cellular_component	.	.	no
DOWNSTREAM	1	4692048	forward	T	Y	keratin	associated	protein	13-1	[Source:RefSeq	peptide;Acc:NP_001073819]	ENSBTAG00000039602	KRTAP13-1	783607	ENSBTAT00000053288	.	T	ENSBTAP00000052751	.	.	.	.	.	.	.	.	.	.	.	.	.	.	[GO:0005575]:cellular_component	.	.	no
DOWNSTREAM	1	4692838	forward	G	R	keratin	associated	protein	13-1	[Source:RefSeq	peptide;Acc:NP_001073819]	ENSBTAG00000039602	KRTAP13-1	783607	ENSBTAT00000053288	.	G	ENSBTAP00000052751	.	.	.	.	.	.	.	.	.	.	.	.	.	.	[GO:0005575]:cellular_component	.	.	no
DOWNSTREAM	1	4693017	forward	G	K	keratin	associated	protein	13-1	[Source:RefSeq	peptide;Acc:NP_001073819]	ENSBTAG00000039602	KRTAP13-1	783607	ENSBTAT00000053288	.	G	ENSBTAP00000052751	.	.	.	.	.	.	.	.	.	.	.	.	.	.	[GO:0005575]:cellular_component	.	.	no
DOWNSTREAM	1	4693185	forward	T	Y	keratin	associated	protein	13-1	[Source:RefSeq	peptide;Acc:NP_001073819]	ENSBTAG00000039602	KRTAP13-1	783607	ENSBTAT00000053288	.	T	ENSBTAP00000052751	.	.	.	.	.	.	.	.	.	.	.	.	.	.	[GO:0005575]:cellular_component	.	.	no
DOWNSTREAM	1	4693616	forward	C	S	.	ENSBTAG00000003613	KRTAP13-1	785121	ENSBTAT00000004707	.	G	C	reverse	ENSBTAP00000004707	.	.	.	.	.	.	.	.	.	.	.	.	.	.	.	no
DOWNSTREAM	1	4693691	forward	C	Y	.	ENSBTAG00000003613	KRTAP13-1	785121	ENSBTAT00000004707	.	G	A	reverse	ENSBTAP00000004707	.	.	.	.	.	.	.	.	.	.	.	.	.	.	.	no
DOWNSTREAM	1	4693851	forward	A	R	.	ENSBTAG00000003613	KRTAP13-1	785121	ENSBTAT00000004707	.	T	C	reverse	ENSBTAP00000004707	.	.	.	.	.	.	.	.	.	.	.	.	.	.	.	no
DOWNSTREAM	1	4694353	forward	T	C	.	ENSBTAG00000003613	KRTAP13-1	785121	ENSBTAT00000004707	.	A	G	reverse	ENSBTAP00000004707	.	.	.	.	.	.	.	.	.	.	.	.	.	.	rs42315399	yes
DOWNSTREAM	1	4694438	forward	A	R	.	ENSBTAG00000003613	KRTAP13-1	785121	ENSBTAT00000004707	.	T	C	reverse	ENSBTAP00000004707	.	.	.	.	.	.	.	.	.	.	.	.	.	.	.	no
DOWNSTREAM	1	4694527	forward	A	R	.	ENSBTAG00000003613	KRTAP13-1	785121	ENSBTAT00000004707	.	T	C	reverse	ENSBTAP00000004707	.	.	.	.	.	.	.	.	.	.	.	.	.	.	.	no
UPSTREAM	1	4694747	forward	A	R	.	ENSBTAG00000040032	KRTAP13-3	785155	ENSBTAT00000051966	.	A	G	forward	ENSBTAP00000051269	.	.	.	.	.	.	.	.	.	.	.	.	.	.	.	no
UPSTREAM	1	4694829	forward	T	K	.	ENSBTAG00000040032	KRTAP13-3	785155	ENSBTAT00000051966	.	T	G	forward	ENSBTAP00000051269	.	.	.	.	.	.	.	.	.	.	.	.	.	.	.	no
NON_SYNONYMOUS_CODING	1	4695411	forward	C	Y	.	ENSBTAG00000003613	KRTAP13-1	785121	ENSBTAT00000004707	148	G	A	reverse	ENSBTAP00000004707	.	50	pfscan;Pfam	IPR007951	PMG	.	V	I	VVVIVVVVVVVVVVVIVVVVVVVVV	-0.8	1.0	92.0	76.0	Felis_catus;Canis_familiaris;Felis_catus;Tursiops_truncatus;Felis_catus;Spermophilus_tridecemlineatus;Cavia_porcellus;Cavia_porcellus;Cavia_porcellus;Homo_sapiens;Macaca_mulatta;Tupaia_belangeri;Tupaia_belangeri;Dipodomys_ordii;Cavia_porcellus;Callithrix_jacchus;Dipodomys_ordii;Echinops_telfairi;Echinops_telfairi;Echinops_telfairi;Ornithorhynchus_anatinus;Ornithorhynchus_anatinus;Ornithorhynchus_anatinus;Ornithorhynchus_anatinus;Ornithorhynchus_anatinus	.	Overlapping_Protein_Features=CHAIN:1:172:Keratin-associated	protein	13-3.	.	no
UPSTREAM	1	4696654	forward	C	Y	.	ENSBTAG00000003613	KRTAP13-1	785121	ENSBTAT00000004707	.	G	A	reverse	ENSBTAP00000004707	.	.	.	.	.	.	.	.	.	.	.	.	.	.	rs29022049	yes
UPSTREAM	1	4696690	forward	C	Y	.	ENSBTAG00000003613	KRTAP13-1	785121	ENSBTAT00000004707	.	G	A	reverse	ENSBTAP00000004707	.	.	.	.	.	.	.	.	.	.	.	.	.	.	.	no
UPSTREAM	1	4697843	forward	C	S	.	ENSBTAG00000003613	KRTAP13-1	785121	ENSBTAT00000004707	.	G	C	reverse	ENSBTAP00000004707	.	.	.	.	.	.	.	.	.	.	.	.	.	.	.	no
UPSTREAM	1	4698137	forward	A	R	.	ENSBTAG00000003613	KRTAP13-1	785121	ENSBTAT00000004707	.	T	C	reverse	ENSBTAP00000004707	.	.	.	.	.	.	.	.	.	.	.	.	.	.	.	no
UPSTREAM	1	4698209	forward	G	R	.	ENSBTAG00000003613	KRTAP13-1	785121	ENSBTAT00000004707	.	C	T	reverse	ENSBTAP00000004707	.	.	.	.	.	.	.	.	.	.	.	.	.	.	.	no
UPSTREAM	1	4698380	forward	T	Y	.	ENSBTAG00000003613	KRTAP13-1	785121	ENSBTAT00000004707	.	A	G	reverse	ENSBTAP00000004707	.	.	.	.	.	.	.	.	.	.	.	.	.	.	.	no
UPSTREAM	1	4698460	forward	C	G	.	ENSBTAG00000003613	KRTAP13-1	785121	ENSBTAT00000004707	.	G	C	reverse	ENSBTAP00000004707	.	.	.	.	.	.	.	.	.	.	.	.	.	.	.	no
UPSTREAM	1	4698613	forward	A	R	.	ENSBTAG00000003613	KRTAP13-1	785121	ENSBTAT00000004707	.	T	C	reverse	ENSBTAP00000004707	.	.	.	.	.	.	.	.	.	.	.	.	.	.	.	no
UPSTREAM	1	4699189	forward	G	R	.	ENSBTAG00000003613	KRTAP13-1	785121	ENSBTAT00000004707	.	C	T	reverse	ENSBTAP00000004707	.	.	.	.	.	.	.	.	.	.	.	.	.	.	.	no
UPSTREAM	1	4699416	forward	G	K	.	ENSBTAG00000003613	KRTAP13-1	785121	ENSBTAT00000004707	.	C	A	reverse	ENSBTAP00000004707	.	.	.	.	.	.	.	.	.	.	.	.	.	.	.	no
NON_SYNONYMOUS_CODING	1	4699972	forward	G	R	.	ENSBTAG00000040032	KRTAP13-3	785155	ENSBTAT00000051966	251	G	A	forward	ENSBTAP00000051269	.	84	pfscan;Pfam	IPR007951	PMG	.	R	K	SSSSSSSSSSSSCGSSSSSNNSSSS	0.8	-0.2	0.0	40.3	Felis_catus;Canis_familiaris;Felis_catus;Tursiops_truncatus;Felis_catus;Spermophilus_tridecemlineatus;Cavia_porcellus;Cavia_porcellus;Cavia_porcellus;Homo_sapiens;Macaca_mulatta;Tupaia_belangeri;Tupaia_belangeri;Dipodomys_ordii;Cavia_porcellus;Callithrix_jacchus;Dipodomys_ordii;Echinops_telfairi;Echinops_telfairi;Echinops_telfairi;Ornithorhynchus_anatinus;Ornithorhynchus_anatinus;Ornithorhynchus_anatinus;Ornithorhynchus_anatinus;Ornithorhynchus_anatinus	.	Overlapping_Protein_Features=CHAIN:1:172:Keratin-associated	protein	13-3.|REPEAT:56:65:2.|REGION:46:101:5	X	10	AA	approximate	repeats.	.	no
NON_SYNONYMOUS_CODING	1	4699993	forward	T	W	.	ENSBTAG00000040032	KRTAP13-3	785155	ENSBTAT00000051966	272	T	A	forward	ENSBTAP00000051269	.	91	pfscan;Pfam	IPR007951	PMG	.	V	E	VVVVTTTEVVTTRKATTTN	-1.5	0.2	31.6	48.5	Felis_catus;Canis_familiaris;Felis_catus;Spermophilus_tridecemlineatus;Cavia_porcellus;Cavia_porcellus;Cavia_porcellus;Homo_sapiens;Tupaia_belangeri;Dipodomys_ordii;Cavia_porcellus;Echinops_telfairi;Echinops_telfairi;Echinops_telfairi;Ornithorhynchus_anatinus;Ornithorhynchus_anatinus;Ornithorhynchus_anatinus;Ornithorhynchus_anatinus;Ornithorhynchus_anatinus	.	Overlapping_Protein_Features=CHAIN:1:172:Keratin-associated	protein	13-3.|REPEAT:66:75:3.|REGION:46:101:5	X	10	AA	approximate	repeats.	.	no
NON_SYNONYMOUS_CODING	1	4699999	forward	A	R	.	ENSBTAG00000040032	KRTAP13-3	785155	ENSBTAT00000051966	278	A	G	forward	ENSBTAP00000051269	.	93	pfscan;Pfam	IPR007951	PMG	.	H	R	SRSSSNS	0.6	-0.1	0.0	47.0	Felis_catus;Canis_familiaris;Felis_catus;Spermophilus_tridecemlineatus;Homo_sapiens;Tupaia_belangeri;Dipodomys_ordii	.	Overlapping_Protein_Features=CHAIN:1:172:Keratin-associated	protein	13-3.|REPEAT:66:75:3.|REGION:46:101:5	X	10	AA	approximate	repeats.	.	no
NON_SYNONYMOUS_CODING	1	4700061	forward	G	R	.	ENSBTAG00000040032	KRTAP13-3	785155	ENSBTAT00000051966	340	G	A	forward	ENSBTAP00000051269	.	114	pfscan;Pfam	IPR007951	PMG	.	A	T	ATTTATTTTMMPTTTVTTTTPPPTR	2.7	0.0	8.0	45.4	Felis_catus;Canis_familiaris;Felis_catus;Tursiops_truncatus;Felis_catus;Spermophilus_tridecemlineatus;Cavia_porcellus;Cavia_porcellus;Cavia_porcellus;Homo_sapiens;Macaca_mulatta;Tupaia_belangeri;Tupaia_belangeri;Dipodomys_ordii;Cavia_porcellus;Callithrix_jacchus;Dipodomys_ordii;Echinops_telfairi;Echinops_telfairi;Echinops_telfairi;Ornithorhynchus_anatinus;Ornithorhynchus_anatinus;Ornithorhynchus_anatinus;Ornithorhynchus_anatinus;Ornithorhynchus_anatinus	.	Overlapping_Protein_Features=CHAIN:1:172:Keratin-associated	protein	13-3.|REPEAT:92:101:5.|REGION:46:101:5	X	10	AA	approximate	repeats.	.	no
UPSTREAM	1	4700401	forward	A	R	.	ENSBTAG00000003613	KRTAP13-1	785121	ENSBTAT00000004707	.	T	C	reverse	ENSBTAP00000004707	.	.	.	.	.	.	.	.	.	.	.	.	.	.	.	no
DOWNSTREAM	1	4700715	forward	T	Y	.	ENSBTAG00000040032	KRTAP13-3	785155	ENSBTAT00000051966	.	T	C	forward	ENSBTAP00000051269	.	.	.	.	.	.	.	.	.	.	.	.	.	.	.	no
DOWNSTREAM	1	4700986	forward	C	Y	.	ENSBTAG00000040032	KRTAP13-3	785155	ENSBTAT00000051966	.	C	T	forward	ENSBTAP00000051269	.	.	.	.	.	.	.	.	.	.	.	.	.	.	.	no
DOWNSTREAM	1	4701123	forward	C	M	.	ENSBTAG00000040032	KRTAP13-3	785155	ENSBTAT00000051966	.	C	A	forward	ENSBTAP00000051269	.	.	.	.	.	.	.	.	.	.	.	.	.	.	.	no
DOWNSTREAM	1	4701180	forward	C	Y	.	ENSBTAG00000040032	KRTAP13-3	785155	ENSBTAT00000051966	.	C	T	forward	ENSBTAP00000051269	.	.	.	.	.	.	.	.	.	.	.	.	.	.	.	no
DOWNSTREAM	1	4701364	forward	A	R	.	ENSBTAG00000040032	KRTAP13-3	785155	ENSBTAT00000051966	.	A	G	forward	ENSBTAP00000051269	.	.	.	.	.	.	.	.	.	.	.	.	.	.	.	no
DOWNSTREAM	1	4701642	forward	T	Y	.	ENSBTAG00000040032	KRTAP13-3	785155	ENSBTAT00000051966	.	T	C	forward	ENSBTAP00000051269	.	.	.	.	.	.	.	.	.	.	.	.	.	.	.	no
DOWNSTREAM	1	4701860	forward	C	Y	.	ENSBTAG00000040032	KRTAP13-3	785155	ENSBTAT00000051966	.	C	T	forward	ENSBTAP00000051269	.	.	.	.	.	.	.	.	.	.	.	.	.	.	.	no
DOWNSTREAM	1	4701899	forward	T	Y	.	ENSBTAG00000040032	KRTAP13-3	785155	ENSBTAT00000051966	.	T	C	forward	ENSBTAP00000051269	.	.	.	.	.	.	.	.	.	.	.	.	.	.	.	no
DOWNSTREAM	1	4701905	forward	A	R	.	ENSBTAG00000040032	KRTAP13-3	785155	ENSBTAT00000051966	.	A	G	forward	ENSBTAP00000051269	.	.	.	.	.	.	.	.	.	.	.	.	.	.	.	no
DOWNSTREAM	1	4702955	forward	G	S	.	ENSBTAG00000040032	KRTAP13-3	785155	ENSBTAT00000051966	.	G	C	forward	ENSBTAP00000051269	.	.	.	.	.	.	.	.	.	.	.	.	.	.	.	no
DOWNSTREAM	1	4703034	forward	C	Y	.	ENSBTAG00000040032	KRTAP13-3	785155	ENSBTAT00000051966	.	C	T	forward	ENSBTAP00000051269	.	.	.	.	.	.	.	.	.	.	.	.	.	.	.	no
DOWNSTREAM	1	4703292	forward	A	R	.	ENSBTAG00000040032	KRTAP13-3	785155	ENSBTAT00000051966	.	A	G	forward	ENSBTAP00000051269	.	.	.	.	.	.	.	.	.	.	.	.	.	.	.	no
DOWNSTREAM	1	4703349	forward	T	Y	.	ENSBTAG00000040032	KRTAP13-3	785155	ENSBTAT00000051966	.	T	C	forward	ENSBTAP00000051269	.	.	.	.	.	.	.	.	.	.	.	.	.	.	.	no
DOWNSTREAM	1	4703567	forward	G	R	.	ENSBTAG00000040032	KRTAP13-3	785155	ENSBTAT00000051966	.	G	A	forward	ENSBTAP00000051269	.	.	.	.	.	.	.	.	.	.	.	.	.	.	.	no
DOWNSTREAM	1	4703753	forward	C	M	.	ENSBTAG00000040032	KRTAP13-3	785155	ENSBTAT00000051966	.	C	A	forward	ENSBTAP00000051269	.	.	.	.	.	.	.	.	.	.	.	.	.	.	.	no
DOWNSTREAM	1	4703841	forward	C	M	.	ENSBTAG00000040032	KRTAP13-3	785155	ENSBTAT00000051966	.	C	A	forward	ENSBTAP00000051269	.	.	.	.	.	.	.	.	.	.	.	.	.	.	.	no
DOWNSTREAM	1	4703928	forward	T	W	.	ENSBTAG00000040032	KRTAP13-3	785155	ENSBTAT00000051966	.	T	A	forward	ENSBTAP00000051269	.	.	.	.	.	.	.	.	.	.	.	.	.	.	.	no
DOWNSTREAM	1	4703942	forward	G	R	.	ENSBTAG00000040032	KRTAP13-3	785155	ENSBTAT00000051966	.	G	A	forward	ENSBTAP00000051269	.	.	.	.	.	.	.	.	.	.	.	.	.	.	.	no
DOWNSTREAM	1	4704075	forward	A	W	.	ENSBTAG00000040032	KRTAP13-3	785155	ENSBTAT00000051966	.	A	T	forward	ENSBTAP00000051269	.	.	.	.	.	.	.	.	.	.	.	.	.	.	.	no
DOWNSTREAM	1	4704383	forward	G	R	.	ENSBTAG00000040032	KRTAP13-3	785155	ENSBTAT00000051966	.	G	A	forward	ENSBTAP00000051269	.	.	.	.	.	.	.	.	.	.	.	.	.	.	.	no
DOWNSTREAM	1	4704978	forward	G	R	.	ENSBTAG00000040032	KRTAP13-3	785155	ENSBTAT00000051966	.	G	A	forward	ENSBTAP00000051269	.	.	.	.	.	.	.	.	.	.	.	.	.	.	.	no
UPSTREAM	1	4759388	forward	A	R	.	ENSBTAG00000037933	LOC785221	785221	ENSBTAT00000052636	.	A	G	forward	ENSBTAP00000053063	.	.	.	.	.	.	.	.	.	.	.	.	.	.	.	no
UPSTREAM	1	4759436	forward	T	Y	.	ENSBTAG00000037933	LOC785221	785221	ENSBTAT00000052636	.	T	C	forward	ENSBTAP00000053063	.	.	.	.	.	.	.	.	.	.	.	.	.	.	.	no
UPSTREAM	1	4760007	forward	T	G	.	ENSBTAG00000037933	LOC785221	785221	ENSBTAT00000052636	.	T	G	forward	ENSBTAP00000053063	.	.	.	.	.	.	.	.	.	.	.	.	.	.	.	no
UPSTREAM	1	4760167	forward	C	A	.	ENSBTAG00000037933	LOC785221	785221	ENSBTAT00000052636	.	C	A	forward	ENSBTAP00000053063	.	.	.	.	.	.	.	.	.	.	.	.	.	.	.	no
UPSTREAM	1	4760196	forward	T	G	.	ENSBTAG00000037933	LOC785221	785221	ENSBTAT00000052636	.	T	G	forward	ENSBTAP00000053063	.	.	.	.	.	.	.	.	.	.	.	.	.	.	.	no
UPSTREAM	1	4760838	forward	T	Y	.	ENSBTAG00000037933	LOC785221	785221	ENSBTAT00000052636	.	T	C	forward	ENSBTAP00000053063	.	.	.	.	.	.	.	.	.	.	.	.	.	.	.	no
UPSTREAM	1	4761040	forward	C	Y	.	ENSBTAG00000037933	LOC785221	785221	ENSBTAT00000052636	.	C	T	forward	ENSBTAP00000053063	.	.	.	.	.	.	.	.	.	.	.	.	.	.	.	no
UPSTREAM	1	4761042	forward	T	Y	.	ENSBTAG00000037933	LOC785221	785221	ENSBTAT00000052636	.	T	C	forward	ENSBTAP00000053063	.	.	.	.	.	.	.	.	.	.	.	.	.	.	.	no
UPSTREAM	1	4761052	forward	T	Y	.	ENSBTAG00000037933	LOC785221	785221	ENSBTAT00000052636	.	T	C	forward	ENSBTAP00000053063	.	.	.	.	.	.	.	.	.	.	.	.	.	.	rs42313130	yes
UPSTREAM	1	4761091	forward	C	Y	.	ENSBTAG00000037933	LOC785221	785221	ENSBTAT00000052636	.	C	T	forward	ENSBTAP00000053063	.	.	.	.	.	.	.	.	.	.	.	.	.	.	.	no
UPSTREAM	1	4761195	forward	C	Y	.	ENSBTAG00000037933	LOC785221	785221	ENSBTAT00000052636	.	C	T	forward	ENSBTAP00000053063	.	.	.	.	.	.	.	.	.	.	.	.	.	.	.	no
UPSTREAM	1	4761492	forward	A	W	.	ENSBTAG00000037933	LOC785221	785221	ENSBTAT00000052636	.	A	T	forward	ENSBTAP00000053063	.	.	.	.	.	.	.	.	.	.	.	.	.	.	rs42314031	yes
UPSTREAM	1	4761522	forward	C	M	.	ENSBTAG00000037933	LOC785221	785221	ENSBTAT00000052636	.	C	A	forward	ENSBTAP00000053063	.	.	.	.	.	.	.	.	.	.	.	.	.	.	rs42314032	yes
UPSTREAM	1	4761888	forward	G	K	.	ENSBTAG00000037933	LOC785221	785221	ENSBTAT00000052636	.	G	T	forward	ENSBTAP00000053063	.	.	.	.	.	.	.	.	.	.	.	.	.	.	.	no
UPSTREAM	1	4762832	forward	A	R	.	ENSBTAG00000037933	LOC785221	785221	ENSBTAT00000052636	.	A	G	forward	ENSBTAP00000053063	.	.	.	.	.	.	.	.	.	.	.	.	.	.	.	no
UPSTREAM	1	4762985	forward	A	R	.	ENSBTAG00000037933	LOC785221	785221	ENSBTAT00000052636	.	A	G	forward	ENSBTAP00000053063	.	.	.	.	.	.	.	.	.	.	.	.	.	.	.	no
UPSTREAM	1	4763071	forward	A	R	.	ENSBTAG00000037933	LOC785221	785221	ENSBTAT00000052636	.	A	G	forward	ENSBTAP00000053063	.	.	.	.	.	.	.	.	.	.	.	.	.	.	.	no
DOWNSTREAM	1	4764728	forward	A	R	.	ENSBTAG00000037933	LOC785221	785221	ENSBTAT00000052636	.	A	G	forward	ENSBTAP00000053063	.	.	.	.	.	.	.	.	.	.	.	.	.	.	.	no
DOWNSTREAM	1	4765540	forward	T	Y	.	ENSBTAG00000037933	LOC785221	785221	ENSBTAT00000052636	.	T	C	forward	ENSBTAP00000053063	.	.	.	.	.	.	.	.	.	.	.	.	.	.	.	no
DOWNSTREAM	1	4766178	forward	T	Y	.	ENSBTAG00000037933	LOC785221	785221	ENSBTAT00000052636	.	T	C	forward	ENSBTAP00000053063	.	.	.	.	.	.	.	.	.	.	.	.	.	.	.	no
DOWNSTREAM	1	4766281	forward	A	R	.	ENSBTAG00000037933	LOC785221	785221	ENSBTAT00000052636	.	A	G	forward	ENSBTAP00000053063	.	.	.	.	.	.	.	.	.	.	.	.	.	.	.	no
DOWNSTREAM	1	4766324	forward	G	K	.	ENSBTAG00000037933	LOC785221	785221	ENSBTAT00000052636	.	G	T	forward	ENSBTAP00000053063	.	.	.	.	.	.	.	.	.	.	.	.	.	.	.	no
DOWNSTREAM	1	4767416	forward	T	Y	.	ENSBTAG00000037933	LOC785221	785221	ENSBTAT00000052636	.	T	C	forward	ENSBTAP00000053063	.	.	.	.	.	.	.	.	.	.	.	.	.	.	.	no
DOWNSTREAM	1	4767552	forward	A	R	.	ENSBTAG00000037933	LOC785221	785221	ENSBTAT00000052636	.	A	G	forward	ENSBTAP00000053063	.	.	.	.	.	.	.	.	.	.	.	.	.	.	.	no
DOWNSTREAM	1	4767980	forward	T	Y	.	ENSBTAG00000037933	LOC785221	785221	ENSBTAT00000052636	.	T	C	forward	ENSBTAP00000053063	.	.	.	.	.	.	.	.	.	.	.	.	.	.	.	no
DOWNSTREAM	1	4769334	forward	T	Y	.	ENSBTAG00000037933	LOC785221	785221	ENSBTAT00000052636	.	T	C	forward	ENSBTAP00000053063	.	.	.	.	.	.	.	.	.	.	.	.	.	.	.	no
UPSTREAM	1	4808345	forward	C	Y	Putative	uncharacterized	protein	Fragment	[Source:UniProtKB/TrEMBL;Acc:Q0VCZ9]	ENSBTAG00000039597	KRTAP27-1	100141020	ENSBTAT00000006318	.	C	T	.	.	.	.	.	.	.	.	.	.	.	.	.	.	.	.	.	no
UPSTREAM	1	4808733	forward	G	R	Putative	uncharacterized	protein	Fragment	[Source:UniProtKB/TrEMBL;Acc:Q0VCZ9]	ENSBTAG00000039597	KRTAP27-1	100141020	ENSBTAT00000006318	.	G	A	.	.	.	.	.	.	.	.	.	.	.	.	.	.	.	.	.	no
UPSTREAM	1	4809151	forward	G	R	Putative	uncharacterized	protein	Fragment	[Source:UniProtKB/TrEMBL;Acc:Q0VCZ9]	ENSBTAG00000039597	KRTAP27-1	100141020	ENSBTAT00000006318	.	G	A	.	.	.	.	.	.	.	.	.	.	.	.	.	.	.	.	.	no
UPSTREAM	1	4809262	forward	A	R	Putative	uncharacterized	protein	Fragment	[Source:UniProtKB/TrEMBL;Acc:Q0VCZ9]	ENSBTAG00000039597	KRTAP27-1	100141020	ENSBTAT00000006318	.	A	G	.	.	.	.	.	.	.	.	.	.	.	.	.	.	.	.	.	no
UPSTREAM	1	4809440	forward	T	Y	Putative	uncharacterized	protein	Fragment	[Source:UniProtKB/TrEMBL;Acc:Q0VCZ9]	ENSBTAG00000039597	KRTAP27-1	100141020	ENSBTAT00000006318	.	T	C	.	.	.	.	.	.	.	.	.	.	.	.	.	.	.	.	.	no
NON_SYNONYMOUS_CODING	1	4810370	forward	G	R	Putative	uncharacterized	protein	Fragment	[Source:UniProtKB/TrEMBL;Acc:Q0VCZ9]	ENSBTAG00000039597	KRTAP27-1	100141020	ENSBTAT00000006318	231	G	A	.	77	.	.	Pfam	IPR007951	PMG	.	E	K	NNNXSNINNNSNNSHRDIHNSNHNNSGSS	-0.1	-0.0	0.0	30.2	Equus_caballus;Felis_catus;Canis_familiaris;Vicugna_pacos;Pteropus_vampyrus;Pongo_pygmaeus;Macaca_mulatta;Gorilla_gorilla;Homo_sapiens;Loxodonta_africana;Oryctolagus_cuniculus;Dasypus_novemcinctus;Sorex_araneus;Ochotona_princeps;Dipodomys_ordii;Cavia_porcellus;Myotis_lucifugus;Choloepus_hoffmanni;Callithrix_jacchus;Tarsius_syrichta;Tursiops_truncatus;Echinops_telfairi;Pan_troglodytes;Spermophilus_tridecemlineatus;Erinaceus_europaeus;Mus_musculus;Ornithorhynchus_anatinus;Tupaia_belangeri;Otolemur_garnettii	.	Overlapping_Protein_Features=CHAIN:1:207:Keratin-associated	protein	27-1.	.	no
NON_SYNONYMOUS_CODING	1	4810598	forward	C	Y	Putative	uncharacterized	protein	Fragment	[Source:UniProtKB/TrEMBL;Acc:Q0VCZ9]	ENSBTAG00000039597	KRTAP27-1	100141020	ENSBTAT00000006318	459	C	T	.	153	.	.	Pfam	IPR007951	PMG	.	P	S	CSSCSSSSSCNRCCCRSSISSSSGTX	3.4	-0.2	0.0	37.6	Equus_caballus;Felis_catus;Canis_familiaris;Pteropus_vampyrus;Pongo_pygmaeus;Macaca_mulatta;Gorilla_gorilla;Homo_sapiens;Loxodonta_africana;Oryctolagus_cuniculus;Dasypus_novemcinctus;Sorex_araneus;Ochotona_princeps;Dipodomys_ordii;Cavia_porcellus;Myotis_lucifugus;Choloepus_hoffmanni;Callithrix_jacchus;Tarsius_syrichta;Echinops_telfairi;Pan_troglodytes;Spermophilus_tridecemlineatus;Mus_musculus;Ornithorhynchus_anatinus;Tupaia_belangeri;Otolemur_garnettii	.	Overlapping_Protein_Features=CHAIN:1:207:Keratin-associated	protein	27-1.	.	no
NON_SYNONYMOUS_CODING	1	4810640	forward	C	M	Putative	uncharacterized	protein	Fragment	[Source:UniProtKB/TrEMBL;Acc:Q0VCZ9]	ENSBTAG00000039597	KRTAP27-1	100141020	ENSBTAT00000006318	501	C	A	.	167	.	.	Pfam	IPR007951	PMG	.	L	M	LLLVLPLLLLILLLLLLLSLLFSTVSLPX	-1.1	0.5	62.1	42.3	Equus_caballus;Felis_catus;Canis_familiaris;Vicugna_pacos;Pteropus_vampyrus;Pongo_pygmaeus;Macaca_mulatta;Gorilla_gorilla;Homo_sapiens;Loxodonta_africana;Oryctolagus_cuniculus;Dasypus_novemcinctus;Sorex_araneus;Ochotona_princeps;Dipodomys_ordii;Cavia_porcellus;Myotis_lucifugus;Choloepus_hoffmanni;Callithrix_jacchus;Tarsius_syrichta;Tursiops_truncatus;Echinops_telfairi;Pan_troglodytes;Spermophilus_tridecemlineatus;Erinaceus_europaeus;Mus_musculus;Ornithorhynchus_anatinus;Tupaia_belangeri;Otolemur_garnettii	.	Overlapping_Protein_Features=CHAIN:1:207:Keratin-associated	protein	27-1.	.	no
3PRIME_UTR	1	4811528	forward	T	C	Putative	uncharacterized	protein	Fragment	[Source:UniProtKB/TrEMBL;Acc:Q0VCZ9]	ENSBTAG00000039597	KRTAP27-1	100141020	ENSBTAT00000006318	1389	T	C	.	.	.	.	.	.	.	.	.	.	.	.	.	.	.	.	rs42313111	yes
3PRIME_UTR	1	4811564	forward	G	C	Putative	uncharacterized	protein	Fragment	[Source:UniProtKB/TrEMBL;Acc:Q0VCZ9]	ENSBTAG00000039597	KRTAP27-1	100141020	ENSBTAT00000006318	1425	G	C	.	.	.	.	.	.	.	.	.	.	.	.	.	.	.	.	rs42313110	yes
3PRIME_UTR	1	4811743	forward	T	A	Putative	uncharacterized	protein	Fragment	[Source:UniProtKB/TrEMBL;Acc:Q0VCZ9]	ENSBTAG00000039597	KRTAP27-1	100141020	ENSBTAT00000006318	1604	T	A	.	.	.	.	.	.	.	.	.	.	.	.	.	.	.	.	rs42313109	yes
3PRIME_UTR	1	4811778	forward	T	C	Putative	uncharacterized	protein	Fragment	[Source:UniProtKB/TrEMBL;Acc:Q0VCZ9]	ENSBTAG00000039597	KRTAP27-1	100141020	ENSBTAT00000006318	1639	T	C	.	.	.	.	.	.	.	.	.	.	.	.	.	.	.	.	rs42313108	yes
DOWNSTREAM	1	4811911	forward	A	G	Putative	uncharacterized	protein	Fragment	[Source:UniProtKB/TrEMBL;Acc:Q0VCZ9]	ENSBTAG00000039597	KRTAP27-1	100141020	ENSBTAT00000006318	.	A	G	.	.	.	.	.	.	.	.	.	.	.	.	.	.	.	.	rs42313107	yes
DOWNSTREAM	1	4811967	forward	C	G	Putative	uncharacterized	protein	Fragment	[Source:UniProtKB/TrEMBL;Acc:Q0VCZ9]	ENSBTAG00000039597	KRTAP27-1	100141020	ENSBTAT00000006318	.	C	G	.	.	.	.	.	.	.	.	.	.	.	.	.	.	.	.	rs42313106	yes
DOWNSTREAM	1	4812162	forward	C	T	Putative	uncharacterized	protein	Fragment	[Source:UniProtKB/TrEMBL;Acc:Q0VCZ9]	ENSBTAG00000039597	KRTAP27-1	100141020	ENSBTAT00000006318	.	C	T	.	.	.	.	.	.	.	.	.	.	.	.	.	.	.	.	rs42313105	yes
DOWNSTREAM	1	4812610	forward	A	G	Putative	uncharacterized	protein	Fragment	[Source:UniProtKB/TrEMBL;Acc:Q0VCZ9]	ENSBTAG00000039597	KRTAP27-1	100141020	ENSBTAT00000006318	.	A	G	.	.	.	.	.	.	.	.	.	.	.	.	.	.	.	.	rs42313102	yes
DOWNSTREAM	1	4812654	forward	T	C	Putative	uncharacterized	protein	Fragment	[Source:UniProtKB/TrEMBL;Acc:Q0VCZ9]	ENSBTAG00000039597	KRTAP27-1	100141020	ENSBTAT00000006318	.	T	C	.	.	.	.	.	.	.	.	.	.	.	.	.	.	.	.	rs42313101	yes
DOWNSTREAM	1	4813450	forward	T	G	Putative	uncharacterized	protein	Fragment	[Source:UniProtKB/TrEMBL;Acc:Q0VCZ9]	ENSBTAG00000039597	KRTAP27-1	100141020	ENSBTAT00000006318	.	T	G	.	.	.	.	.	.	.	.	.	.	.	.	.	.	.	.	rs42313100	yes
DOWNSTREAM	1	4813967	forward	A	M	Putative	uncharacterized	protein	Fragment	[Source:UniProtKB/TrEMBL;Acc:Q0VCZ9]	ENSBTAG00000039597	KRTAP27-1	100141020	ENSBTAT00000006318	.	A	C	.	.	.	.	.	.	.	.	.	.	.	.	.	.	.	.	.	no
DOWNSTREAM	1	4814650	forward	C	A	Putative	uncharacterized	protein	Fragment	[Source:UniProtKB/TrEMBL;Acc:Q0VCZ9]	ENSBTAG00000039597	KRTAP27-1	100141020	ENSBTAT00000006318	.	C	A	.	.	.	.	.	.	.	.	.	.	.	.	.	.	.	.	rs42313094	yes
DOWNSTREAM	1	4814979	forward	C	Y	Putative	uncharacterized	protein	Fragment	[Source:UniProtKB/TrEMBL;Acc:Q0VCZ9]	ENSBTAG00000039597	KRTAP27-1	100141020	ENSBTAT00000006318	.	C	T	.	.	.	.	.	.	.	.	.	.	.	.	.	.	.	.	rs42313093	yes
DOWNSTREAM	1	4815009	forward	G	K	Putative	uncharacterized	protein	Fragment	[Source:UniProtKB/TrEMBL;Acc:Q0VCZ9]	ENSBTAG00000039597	KRTAP27-1	100141020	ENSBTAT00000006318	.	G	T	.	.	.	.	.	.	.	.	.	.	.	.	.	.	.	.	rs42313092	yes
DOWNSTREAM	1	4815250	forward	C	T	Putative	uncharacterized	protein	Fragment	[Source:UniProtKB/TrEMBL;Acc:Q0VCZ9]	ENSBTAG00000039597	KRTAP27-1	100141020	ENSBTAT00000006318	.	C	T	.	.	.	.	.	.	.	.	.	.	.	.	.	.	.	.	rs42313091	yes
DOWNSTREAM	1	4816394	forward	G	A	Putative	uncharacterized	protein	Fragment	[Source:UniProtKB/TrEMBL;Acc:Q0VCZ9]	ENSBTAG00000039597	KRTAP27-1	100141020	ENSBTAT00000006318	.	G	A	.	.	.	.	.	.	.	.	.	.	.	.	.	.	.	.	rs42313088	yes
UPSTREAM	1	4947955	forward	A	C	claudin	8	[Source:RefSeq	peptide;Acc:NP_001091565]	ENSBTAG00000039820	CLDN8	538761	ENSBTAT00000044994	.	A	C	forward	.	.	.	.	.	.	.	.	.	.	.	.	.	[GO:0005198]:structural	molecule	activity;[GO:0005737]:cytoplasm;[GO:0016020]:membrane	Phenotypes_Gene=Genome-wide	association	of	lipid-lowering	response	to	statins	in	combined	study	populations;Interactions_Count=1;KEGG=Cell	adhesion	molecules	(CAMs)|Leukocyte	transendothelial	migration|Tight	junction	rs42318107	yes
UPSTREAM	1	4948129	forward	G	A	claudin	8	[Source:RefSeq	peptide;Acc:NP_001091565]	ENSBTAG00000039820	CLDN8	538761	ENSBTAT00000044994	.	G	A	forward	.	.	.	.	.	.	.	.	.	.	.	.	.	[GO:0005198]:structural	molecule	activity;[GO:0005737]:cytoplasm;[GO:0016020]:membrane	Phenotypes_Gene=Genome-wide	association	of	lipid-lowering	response	to	statins	in	combined	study	populations;Interactions_Count=1;KEGG=Cell	adhesion	molecules	(CAMs)|Leukocyte	transendothelial	migration|Tight	junction	rs42318106	yes
UPSTREAM	1	4948452	forward	T	C	claudin	8	[Source:RefSeq	peptide;Acc:NP_001091565]	ENSBTAG00000039820	CLDN8	538761	ENSBTAT00000044994	.	T	C	forward	.	.	.	.	.	.	.	.	.	.	.	.	.	[GO:0005198]:structural	molecule	activity;[GO:0005737]:cytoplasm;[GO:0016020]:membrane	Phenotypes_Gene=Genome-wide	association	of	lipid-lowering	response	to	statins	in	combined	study	populations;Interactions_Count=1;KEGG=Cell	adhesion	molecules	(CAMs)|Leukocyte	transendothelial	migration|Tight	junction	rs42318105	yes
UPSTREAM	1	4948727	forward	C	A	claudin	8	[Source:RefSeq	peptide;Acc:NP_001091565]	ENSBTAG00000039820	CLDN8	538761	ENSBTAT00000044994	.	C	A	forward	.	.	.	.	.	.	.	.	.	.	.	.	.	[GO:0005198]:structural	molecule	activity;[GO:0005737]:cytoplasm;[GO:0016020]:membrane	Phenotypes_Gene=Genome-wide	association	of	lipid-lowering	response	to	statins	in	combined	study	populations;Interactions_Count=1;KEGG=Cell	adhesion	molecules	(CAMs)|Leukocyte	transendothelial	migration|Tight	junction	rs42318104	yes
UPSTREAM	1	4948731	forward	T	C	claudin	8	[Source:RefSeq	peptide;Acc:NP_001091565]	ENSBTAG00000039820	CLDN8	538761	ENSBTAT00000044994	.	T	C	forward	.	.	.	.	.	.	.	.	.	.	.	.	.	[GO:0005198]:structural	molecule	activity;[GO:0005737]:cytoplasm;[GO:0016020]:membrane	Phenotypes_Gene=Genome-wide	association	of	lipid-lowering	response	to	statins	in	combined	study	populations;Interactions_Count=1;KEGG=Cell	adhesion	molecules	(CAMs)|Leukocyte	transendothelial	migration|Tight	junction	rs42318103	yes
UPSTREAM	1	4948749	forward	C	G	claudin	8	[Source:RefSeq	peptide;Acc:NP_001091565]	ENSBTAG00000039820	CLDN8	538761	ENSBTAT00000044994	.	C	G	forward	.	.	.	.	.	.	.	.	.	.	.	.	.	[GO:0005198]:structural	molecule	activity;[GO:0005737]:cytoplasm;[GO:0016020]:membrane	Phenotypes_Gene=Genome-wide	association	of	lipid-lowering	response	to	statins	in	combined	study	populations;Interactions_Count=1;KEGG=Cell	adhesion	molecules	(CAMs)|Leukocyte	transendothelial	migration|Tight	junction	rs42318102	yes
UPSTREAM	1	4951247	forward	A	T	claudin	8	[Source:RefSeq	peptide;Acc:NP_001091565]	ENSBTAG00000039820	CLDN8	538761	ENSBTAT00000044994	.	A	T	forward	.	.	.	.	.	.	.	.	.	.	.	.	.	[GO:0005198]:structural	molecule	activity;[GO:0005737]:cytoplasm;[GO:0016020]:membrane	Phenotypes_Gene=Genome-wide	association	of	lipid-lowering	response	to	statins	in	combined	study	populations;Interactions_Count=1;KEGG=Cell	adhesion	molecules	(CAMs)|Leukocyte	transendothelial	migration|Tight	junction	rs42318101	yes
SYNONYMOUS_CODING	1	4953256	forward	T	Y	claudin	8	[Source:RefSeq	peptide;Acc:NP_001091565]	ENSBTAG00000039820	CLDN8	538761	ENSBTAT00000044994	364	T	C	forward	93	.	.	Pfam	IPR004031	PMP22/EMP/MP20/Claudin;Prints	.	.	.	.	.	.	.	.	.	[GO:0005198]:structural	molecule	activity;[GO:0005737]:cytoplasm;[GO:0016020]:membrane	Phenotypes_Gene=Genome-wide	association	of	lipid-lowering	response	to	statins	in	combined	study	populations;Interactions_Count=1;KEGG=Cell	adhesion	molecules	(CAMs)|Leukocyte	transendothelial	migration|Tight	junction;Overlapping_Protein_Features=CHAIN:1:225:Claudin-8.|TRANSMEM:82:102:Helical	(Potential).	.	no
3PRIME_UTR	1	4954305	forward	G	T	claudin	8	[Source:RefSeq	peptide;Acc:NP_001091565]	ENSBTAG00000039820	CLDN8	538761	ENSBTAT00000044994	1413	G	T	forward	.	.	.	.	.	.	.	.	.	.	.	.	.	[GO:0005198]:structural	molecule	activity;[GO:0005737]:cytoplasm;[GO:0016020]:membrane	Phenotypes_Gene=Genome-wide	association	of	lipid-lowering	response	to	statins	in	combined	study	populations;Interactions_Count=1;KEGG=Cell	adhesion	molecules	(CAMs)|Leukocyte	transendothelial	migration|Tight	junction	.	no
DOWNSTREAM	1	4955393	forward	C	T	claudin	8	[Source:RefSeq	peptide;Acc:NP_001091565]	ENSBTAG00000039820	CLDN8	538761	ENSBTAT00000044994	.	C	T	forward	.	.	.	.	.	.	.	.	.	.	.	.	.	[GO:0005198]:structural	molecule	activity;[GO:0005737]:cytoplasm;[GO:0016020]:membrane	Phenotypes_Gene=Genome-wide	association	of	lipid-lowering	response	to	statins	in	combined	study	populations;Interactions_Count=1;KEGG=Cell	adhesion	molecules	(CAMs)|Leukocyte	transendothelial	migration|Tight	junction	rs42318099	yes
DOWNSTREAM	1	4958444	forward	C	T	claudin	8	[Source:RefSeq	peptide;Acc:NP_001091565]	ENSBTAG00000039820	CLDN8	538761	ENSBTAT00000044994	.	C	T	forward	.	.	.	.	.	.	.	.	.	.	.	.	.	[GO:0005198]:structural	molecule	activity;[GO:0005737]:cytoplasm;[GO:0016020]:membrane	Phenotypes_Gene=Genome-wide	association	of	lipid-lowering	response	to	statins	in	combined	study	populations;Interactions_Count=1;KEGG=Cell	adhesion	molecules	(CAMs)|Leukocyte	transendothelial	migration|Tight	junction	rs42318098	yes
DOWNSTREAM	1	4958560	forward	A	G	claudin	8	[Source:RefSeq	peptide;Acc:NP_001091565]	ENSBTAG00000039820	CLDN8	538761	ENSBTAT00000044994	.	A	G	forward	.	.	.	.	.	.	.	.	.	.	.	.	.	[GO:0005198]:structural	molecule	activity;[GO:0005737]:cytoplasm;[GO:0016020]:membrane	Phenotypes_Gene=Genome-wide	association	of	lipid-lowering	response	to	statins	in	combined	study	populations;Interactions_Count=1;KEGG=Cell	adhesion	molecules	(CAMs)|Leukocyte	transendothelial	migration|Tight	junction	rs42318097	yes
DOWNSTREAM	1	4958755	forward	A	G	claudin	8	[Source:RefSeq	peptide;Acc:NP_001091565]	ENSBTAG00000039820	CLDN8	538761	ENSBTAT00000044994	.	A	G	forward	.	.	.	.	.	.	.	.	.	.	.	.	.	[GO:0005198]:structural	molecule	activity;[GO:0005737]:cytoplasm;[GO:0016020]:membrane	Phenotypes_Gene=Genome-wide	association	of	lipid-lowering	response	to	statins	in	combined	study	populations;Interactions_Count=1;KEGG=Cell	adhesion	molecules	(CAMs)|Leukocyte	transendothelial	migration|Tight	junction	rs42318096	yes
DOWNSTREAM	1	4958802	forward	G	R	claudin	8	[Source:RefSeq	peptide;Acc:NP_001091565]	ENSBTAG00000039820	CLDN8	538761	ENSBTAT00000044994	.	G	A	forward	.	.	.	.	.	.	.	.	.	.	.	.	.	[GO:0005198]:structural	molecule	activity;[GO:0005737]:cytoplasm;[GO:0016020]:membrane	Phenotypes_Gene=Genome-wide	association	of	lipid-lowering	response	to	statins	in	combined	study	populations;Interactions_Count=1;KEGG=Cell	adhesion	molecules	(CAMs)|Leukocyte	transendothelial	migration|Tight	junction	.	no
DOWNSTREAM	1	4958994	forward	T	A	claudin	8	[Source:RefSeq	peptide;Acc:NP_001091565]	ENSBTAG00000039820	CLDN8	538761	ENSBTAT00000044994	.	T	A	forward	.	.	.	.	.	.	.	.	.	.	.	.	.	[GO:0005198]:structural	molecule	activity;[GO:0005737]:cytoplasm;[GO:0016020]:membrane	Phenotypes_Gene=Genome-wide	association	of	lipid-lowering	response	to	statins	in	combined	study	populations;Interactions_Count=1;KEGG=Cell	adhesion	molecules	(CAMs)|Leukocyte	transendothelial	migration|Tight	junction	.	no
DOWNSTREAM	1	4959272	forward	T	A	claudin	8	[Source:RefSeq	peptide;Acc:NP_001091565]	ENSBTAG00000039820	CLDN8	538761	ENSBTAT00000044994	.	T	A	forward	.	.	.	.	.	.	.	.	.	.	.	.	.	[GO:0005198]:structural	molecule	activity;[GO:0005737]:cytoplasm;[GO:0016020]:membrane	Phenotypes_Gene=Genome-wide	association	of	lipid-lowering	response	to	statins	in	combined	study	populations;Interactions_Count=1;KEGG=Cell	adhesion	molecules	(CAMs)|Leukocyte	transendothelial	migration|Tight	junction	.	no
DOWNSTREAM	1	4959315	forward	A	G	claudin	8	[Source:RefSeq	peptide;Acc:NP_001091565]	ENSBTAG00000039820	CLDN8	538761	ENSBTAT00000044994	.	A	G	forward	.	.	.	.	.	.	.	.	.	.	.	.	.	[GO:0005198]:structural	molecule	activity;[GO:0005737]:cytoplasm;[GO:0016020]:membrane	Phenotypes_Gene=Genome-wide	association	of	lipid-lowering	response	to	statins	in	combined	study	populations;Interactions_Count=1;KEGG=Cell	adhesion	molecules	(CAMs)|Leukocyte	transendothelial	migration|Tight	junction	.	no
DOWNSTREAM	1	4959322	forward	T	C	claudin	8	[Source:RefSeq	peptide;Acc:NP_001091565]	ENSBTAG00000039820	CLDN8	538761	ENSBTAT00000044994	.	T	C	forward	.	.	.	.	.	.	.	.	.	.	.	.	.	[GO:0005198]:structural	molecule	activity;[GO:0005737]:cytoplasm;[GO:0016020]:membrane	Phenotypes_Gene=Genome-wide	association	of	lipid-lowering	response	to	statins	in	combined	study	populations;Interactions_Count=1;KEGG=Cell	adhesion	molecules	(CAMs)|Leukocyte	transendothelial	migration|Tight	junction	.	no
DOWNSTREAM	1	4959581	forward	T	A	claudin	8	[Source:RefSeq	peptide;Acc:NP_001091565]	ENSBTAG00000039820	CLDN8	538761	ENSBTAT00000044994	.	T	A	forward	.	.	.	.	.	.	.	.	.	.	.	.	.	[GO:0005198]:structural	molecule	activity;[GO:0005737]:cytoplasm;[GO:0016020]:membrane	Phenotypes_Gene=Genome-wide	association	of	lipid-lowering	response	to	statins	in	combined	study	populations;Interactions_Count=1;KEGG=Cell	adhesion	molecules	(CAMs)|Leukocyte	transendothelial	migration|Tight	junction	rs42318062	yes
DOWNSTREAM	1	5018695	forward	G	A	.	ENSBTAG00000039255	.	.	ENSBTAT00000054582	.	G	A	forward	ENSBTAP00000049401	.	.	.	.	.	.	.	.	.	.	.	.	[GO:0005198]:structural	molecule	activity;[GO:0016020]:membrane	Phenotypes_Gene=Genome-wide	association	of	lipid-lowering	response	to	statins	in	combined	study	populations;KEGG=Cell	adhesion	molecules	(CAMs)|Leukocyte	transendothelial	migration|Tight	junction	rs41614485	yes
DOWNSTREAM	1	5019014	forward	T	K	.	ENSBTAG00000039255	.	.	ENSBTAT00000054582	.	T	G	forward	ENSBTAP00000049401	.	.	.	.	.	.	.	.	.	.	.	.	[GO:0005198]:structural	molecule	activity;[GO:0016020]:membrane	Phenotypes_Gene=Genome-wide	association	of	lipid-lowering	response	to	statins	in	combined	study	populations;KEGG=Cell	adhesion	molecules	(CAMs)|Leukocyte	transendothelial	migration|Tight	junction	.	no
DOWNSTREAM	1	5019093	forward	C	Y	.	ENSBTAG00000039255	.	.	ENSBTAT00000054582	.	C	T	forward	ENSBTAP00000049401	.	.	.	.	.	.	.	.	.	.	.	.	[GO:0005198]:structural	molecule	activity;[GO:0016020]:membrane	Phenotypes_Gene=Genome-wide	association	of	lipid-lowering	response	to	statins	in	combined	study	populations;KEGG=Cell	adhesion	molecules	(CAMs)|Leukocyte	transendothelial	migration|Tight	junction	.	no
DOWNSTREAM	1	5019135	forward	A	G	.	ENSBTAG00000039255	.	.	ENSBTAT00000054582	.	A	G	forward	ENSBTAP00000049401	.	.	.	.	.	.	.	.	.	.	.	.	[GO:0005198]:structural	molecule	activity;[GO:0016020]:membrane	Phenotypes_Gene=Genome-wide	association	of	lipid-lowering	response	to	statins	in	combined	study	populations;KEGG=Cell	adhesion	molecules	(CAMs)|Leukocyte	transendothelial	migration|Tight	junction	.	no
DOWNSTREAM	1	5019176	forward	C	Y	.	ENSBTAG00000039255	.	.	ENSBTAT00000054582	.	C	T	forward	ENSBTAP00000049401	.	.	.	.	.	.	.	.	.	.	.	.	[GO:0005198]:structural	molecule	activity;[GO:0016020]:membrane	Phenotypes_Gene=Genome-wide	association	of	lipid-lowering	response	to	statins	in	combined	study	populations;KEGG=Cell	adhesion	molecules	(CAMs)|Leukocyte	transendothelial	migration|Tight	junction	.	no
DOWNSTREAM	1	5019204	forward	A	G	.	ENSBTAG00000039255	.	.	ENSBTAT00000054582	.	A	G	forward	ENSBTAP00000049401	.	.	.	.	.	.	.	.	.	.	.	.	[GO:0005198]:structural	molecule	activity;[GO:0016020]:membrane	Phenotypes_Gene=Genome-wide	association	of	lipid-lowering	response	to	statins	in	combined	study	populations;KEGG=Cell	adhesion	molecules	(CAMs)|Leukocyte	transendothelial	migration|Tight	junction	.	no
UPSTREAM	1	5249177	forward	G	R	.	ENSBTAG00000030124	.	.	ENSBTAT00000042502	.	G	A	forward	.	.	.	.	.	.	.	.	.	.	.	.	.	.	.	rs41623607	yes
UPSTREAM	1	5249213	forward	T	Y	.	ENSBTAG00000030124	.	.	ENSBTAT00000042502	.	T	C	forward	.	.	.	.	.	.	.	.	.	.	.	.	.	.	.	rs41623606	yes
UPSTREAM	1	5249438	forward	A	R	.	ENSBTAG00000030124	.	.	ENSBTAT00000042502	.	A	G	forward	.	.	.	.	.	.	.	.	.	.	.	.	.	.	.	.	no
UPSTREAM	1	5250298	forward	T	A	.	ENSBTAG00000030124	.	.	ENSBTAT00000042502	.	T	A	forward	.	.	.	.	.	.	.	.	.	.	.	.	.	.	.	.	no
UPSTREAM	1	5250570	forward	T	Y	.	ENSBTAG00000030124	.	.	ENSBTAT00000042502	.	T	C	forward	.	.	.	.	.	.	.	.	.	.	.	.	.	.	.	rs43138835	yes
UPSTREAM	1	5251015	forward	T	Y	.	ENSBTAG00000030124	.	.	ENSBTAT00000042502	.	T	C	forward	.	.	.	.	.	.	.	.	.	.	.	.	.	.	.	rs43138837	yes
UPSTREAM	1	5251121	forward	C	S	.	ENSBTAG00000030124	.	.	ENSBTAT00000042502	.	C	G	forward	.	.	.	.	.	.	.	.	.	.	.	.	.	.	.	.	no
UPSTREAM	1	5251461	forward	G	R	.	ENSBTAG00000030124	.	.	ENSBTAT00000042502	.	G	A	forward	.	.	.	.	.	.	.	.	.	.	.	.	.	.	.	.	no
UPSTREAM	1	5251541	forward	T	Y	.	ENSBTAG00000030124	.	.	ENSBTAT00000042502	.	T	C	forward	.	.	.	.	.	.	.	.	.	.	.	.	.	.	.	.	no
UPSTREAM	1	5252478	forward	C	Y	.	ENSBTAG00000030124	.	.	ENSBTAT00000042502	.	C	T	forward	.	.	.	.	.	.	.	.	.	.	.	.	.	.	.	rs43138840	yes
UPSTREAM	1	5252485	forward	A	G	.	ENSBTAG00000030124	.	.	ENSBTAT00000042502	.	A	G	forward	.	.	.	.	.	.	.	.	.	.	.	.	.	.	.	rs43138841	yes
UPSTREAM	1	5252693	forward	A	R	.	ENSBTAG00000030124	.	.	ENSBTAT00000042502	.	A	G	forward	.	.	.	.	.	.	.	.	.	.	.	.	.	.	.	.	no
UPSTREAM	1	5252750	forward	T	Y	.	ENSBTAG00000030124	.	.	ENSBTAT00000042502	.	T	C	forward	.	.	.	.	.	.	.	.	.	.	.	.	.	.	.	.	no
UPSTREAM	1	5253512	forward	C	T	.	ENSBTAG00000030124	.	.	ENSBTAT00000042502	.	C	T	forward	.	.	.	.	.	.	.	.	.	.	.	.	.	.	.	.	no
DOWNSTREAM	1	5256210	forward	A	R	.	ENSBTAG00000030124	.	.	ENSBTAT00000042502	.	A	G	forward	.	.	.	.	.	.	.	.	.	.	.	.	.	.	.	.	no
DOWNSTREAM	1	5256690	forward	G	S	.	ENSBTAG00000030124	.	.	ENSBTAT00000042502	.	G	C	forward	.	.	.	.	.	.	.	.	.	.	.	.	.	.	.	.	no
DOWNSTREAM	1	5256699	forward	G	R	.	ENSBTAG00000030124	.	.	ENSBTAT00000042502	.	G	A	forward	.	.	.	.	.	.	.	.	.	.	.	.	.	.	.	.	no
DOWNSTREAM	1	5256735	forward	A	R	.	ENSBTAG00000030124	.	.	ENSBTAT00000042502	.	A	G	forward	.	.	.	.	.	.	.	.	.	.	.	.	.	.	.	.	no
DOWNSTREAM	1	5257210	forward	G	R	.	ENSBTAG00000030124	.	.	ENSBTAT00000042502	.	G	A	forward	.	.	.	.	.	.	.	.	.	.	.	.	.	.	.	rs43211576	yes
DOWNSTREAM	1	5257372	forward	G	S	.	ENSBTAG00000030124	.	.	ENSBTAT00000042502	.	G	C	forward	.	.	.	.	.	.	.	.	.	.	.	.	.	.	.	rs43211577	yes
DOWNSTREAM	1	5257441	forward	T	C	.	ENSBTAG00000030124	.	.	ENSBTAT00000042502	.	T	C	forward	.	.	.	.	.	.	.	.	.	.	.	.	.	.	.	rs43211578	yes
DOWNSTREAM	1	5257840	forward	G	R	.	ENSBTAG00000030124	.	.	ENSBTAT00000042502	.	G	A	forward	.	.	.	.	.	.	.	.	.	.	.	.	.	.	.	rs43211579	yes
DOWNSTREAM	1	5258154	forward	C	Y	.	ENSBTAG00000030124	.	.	ENSBTAT00000042502	.	C	T	forward	.	.	.	.	.	.	.	.	.	.	.	.	.	.	.	rs43211580	yes
DOWNSTREAM	1	5258266	forward	C	A	.	ENSBTAG00000030124	.	.	ENSBTAT00000042502	.	C	A	forward	.	.	.	.	.	.	.	.	.	.	.	.	.	.	.	rs43211581	yes
DOWNSTREAM	1	5258276	forward	T	C	.	ENSBTAG00000030124	.	.	ENSBTAT00000042502	.	T	C	forward	.	.	.	.	.	.	.	.	.	.	.	.	.	.	.	rs43211582	yes
DOWNSTREAM	1	5258661	forward	C	T	.	ENSBTAG00000030124	.	.	ENSBTAT00000042502	.	C	T	forward	.	.	.	.	.	.	.	.	.	.	.	.	.	.	.	rs43211583	yes
DOWNSTREAM	1	5258682	forward	A	G	.	ENSBTAG00000030124	.	.	ENSBTAT00000042502	.	A	G	forward	.	.	.	.	.	.	.	.	.	.	.	.	.	.	.	rs43211584	yes
UPSTREAM	1	5628152	forward	A	R	glutamate	receptor,	ionotropic,	kainate	1	[Source:RefSeq	peptide;Acc:NP_001095984]	ENSBTAG00000034854	.	.	ENSBTAT00000015562	.	forward	ENSBTAP00000015562	.	.	.	.	.	.	.	.	.	.	.	.	.	.	[GO:0004872]:receptor	activity;[GO:0015075]:ion	transmembrane	transporter	activity;[GO:0016020]:membrane	Phenotypes_Gene=Genome-wide	association	of	lipid-lowering	response	to	statins	in	combined	study	populations|Genome-wide	association	scan	of	quantitative	traits	for	attention	deficit	hyperactivity	disorder	identifies	novel	associations	and	confirms	candidate	gene	associations.|A	genome-wide	association	study	of	breast	and	prostate	cancer	in	the	NHLBI&aposs	Framingham	Heart	Study.;Interactions_Count=4;KEGG=Neuroactive	ligand-receptor	interaction	.	no
UPSTREAM	1	5628335	forward	T	Y	glutamate	receptor,	ionotropic,	kainate	1	[Source:RefSeq	peptide;Acc:NP_001095984]	ENSBTAG00000034854	.	.	ENSBTAT00000015562	.	forward	ENSBTAP00000015562	.	.	.	.	.	.	.	.	.	.	.	.	.	.	[GO:0004872]:receptor	activity;[GO:0015075]:ion	transmembrane	transporter	activity;[GO:0016020]:membrane	Phenotypes_Gene=Genome-wide	association	of	lipid-lowering	response	to	statins	in	combined	study	populations|Genome-wide	association	scan	of	quantitative	traits	for	attention	deficit	hyperactivity	disorder	identifies	novel	associations	and	confirms	candidate	gene	associations.|A	genome-wide	association	study	of	breast	and	prostate	cancer	in	the	NHLBI&aposs	Framingham	Heart	Study.;Interactions_Count=4;KEGG=Neuroactive	ligand-receptor	interaction	.	no
UPSTREAM	1	5629481	forward	T	C	glutamate	receptor,	ionotropic,	kainate	1	[Source:RefSeq	peptide;Acc:NP_001095984]	ENSBTAG00000034854	.	.	ENSBTAT00000015562	.	forward	ENSBTAP00000015562	.	.	.	.	.	.	.	.	.	.	.	.	.	.	[GO:0004872]:receptor	activity;[GO:0015075]:ion	transmembrane	transporter	activity;[GO:0016020]:membrane	Phenotypes_Gene=Genome-wide	association	of	lipid-lowering	response	to	statins	in	combined	study	populations|Genome-wide	association	scan	of	quantitative	traits	for	attention	deficit	hyperactivity	disorder	identifies	novel	associations	and	confirms	candidate	gene	associations.|A	genome-wide	association	study	of	breast	and	prostate	cancer	in	the	NHLBI&aposs	Framingham	Heart	Study.;Interactions_Count=4;KEGG=Neuroactive	ligand-receptor	interaction	rs29010773	yes
UPSTREAM	1	5629590	forward	A	R	glutamate	receptor,	ionotropic,	kainate	1	[Source:RefSeq	peptide;Acc:NP_001095984]	ENSBTAG00000034854	.	.	ENSBTAT00000015562	.	forward	ENSBTAP00000015562	.	.	.	.	.	.	.	.	.	.	.	.	.	.	[GO:0004872]:receptor	activity;[GO:0015075]:ion	transmembrane	transporter	activity;[GO:0016020]:membrane	Phenotypes_Gene=Genome-wide	association	of	lipid-lowering	response	to	statins	in	combined	study	populations|Genome-wide	association	scan	of	quantitative	traits	for	attention	deficit	hyperactivity	disorder	identifies	novel	associations	and	confirms	candidate	gene	associations.|A	genome-wide	association	study	of	breast	and	prostate	cancer	in	the	NHLBI&aposs	Framingham	Heart	Study.;Interactions_Count=4;KEGG=Neuroactive	ligand-receptor	interaction	.	no
UPSTREAM	1	5630739	forward	G	R	glutamate	receptor,	ionotropic,	kainate	1	[Source:RefSeq	peptide;Acc:NP_001095984]	ENSBTAG00000034854	.	.	ENSBTAT00000015562	.	forward	ENSBTAP00000015562	.	.	.	.	.	.	.	.	.	.	.	.	.	.	[GO:0004872]:receptor	activity;[GO:0015075]:ion	transmembrane	transporter	activity;[GO:0016020]:membrane	Phenotypes_Gene=Genome-wide	association	of	lipid-lowering	response	to	statins	in	combined	study	populations|Genome-wide	association	scan	of	quantitative	traits	for	attention	deficit	hyperactivity	disorder	identifies	novel	associations	and	confirms	candidate	gene	associations.|A	genome-wide	association	study	of	breast	and	prostate	cancer	in	the	NHLBI&aposs	Framingham	Heart	Study.;Interactions_Count=4;KEGG=Neuroactive	ligand-receptor	interaction	.	no
UPSTREAM	1	5630907	forward	C	Y	glutamate	receptor,	ionotropic,	kainate	1	[Source:RefSeq	peptide;Acc:NP_001095984]	ENSBTAG00000034854	.	.	ENSBTAT00000015562	.	forward	ENSBTAP00000015562	.	.	.	.	.	.	.	.	.	.	.	.	.	.	[GO:0004872]:receptor	activity;[GO:0015075]:ion	transmembrane	transporter	activity;[GO:0016020]:membrane	Phenotypes_Gene=Genome-wide	association	of	lipid-lowering	response	to	statins	in	combined	study	populations|Genome-wide	association	scan	of	quantitative	traits	for	attention	deficit	hyperactivity	disorder	identifies	novel	associations	and	confirms	candidate	gene	associations.|A	genome-wide	association	study	of	breast	and	prostate	cancer	in	the	NHLBI&aposs	Framingham	Heart	Study.;Interactions_Count=4;KEGG=Neuroactive	ligand-receptor	interaction	.	no
UPSTREAM	1	5630933	forward	A	R	glutamate	receptor,	ionotropic,	kainate	1	[Source:RefSeq	peptide;Acc:NP_001095984]	ENSBTAG00000034854	.	.	ENSBTAT00000015562	.	forward	ENSBTAP00000015562	.	.	.	.	.	.	.	.	.	.	.	.	.	.	[GO:0004872]:receptor	activity;[GO:0015075]:ion	transmembrane	transporter	activity;[GO:0016020]:membrane	Phenotypes_Gene=Genome-wide	association	of	lipid-lowering	response	to	statins	in	combined	study	populations|Genome-wide	association	scan	of	quantitative	traits	for	attention	deficit	hyperactivity	disorder	identifies	novel	associations	and	confirms	candidate	gene	associations.|A	genome-wide	association	study	of	breast	and	prostate	cancer	in	the	NHLBI&aposs	Framingham	Heart	Study.;Interactions_Count=4;KEGG=Neuroactive	ligand-receptor	interaction	.	no
UPSTREAM	1	5630988	forward	A	W	glutamate	receptor,	ionotropic,	kainate	1	[Source:RefSeq	peptide;Acc:NP_001095984]	ENSBTAG00000034854	.	.	ENSBTAT00000015562	.	forward	ENSBTAP00000015562	.	.	.	.	.	.	.	.	.	.	.	.	.	.	[GO:0004872]:receptor	activity;[GO:0015075]:ion	transmembrane	transporter	activity;[GO:0016020]:membrane	Phenotypes_Gene=Genome-wide	association	of	lipid-lowering	response	to	statins	in	combined	study	populations|Genome-wide	association	scan	of	quantitative	traits	for	attention	deficit	hyperactivity	disorder	identifies	novel	associations	and	confirms	candidate	gene	associations.|A	genome-wide	association	study	of	breast	and	prostate	cancer	in	the	NHLBI&aposs	Framingham	Heart	Study.;Interactions_Count=4;KEGG=Neuroactive	ligand-receptor	interaction	.	no
UPSTREAM	1	5631017	forward	C	Y	glutamate	receptor,	ionotropic,	kainate	1	[Source:RefSeq	peptide;Acc:NP_001095984]	ENSBTAG00000034854	.	.	ENSBTAT00000015562	.	forward	ENSBTAP00000015562	.	.	.	.	.	.	.	.	.	.	.	.	.	.	[GO:0004872]:receptor	activity;[GO:0015075]:ion	transmembrane	transporter	activity;[GO:0016020]:membrane	Phenotypes_Gene=Genome-wide	association	of	lipid-lowering	response	to	statins	in	combined	study	populations|Genome-wide	association	scan	of	quantitative	traits	for	attention	deficit	hyperactivity	disorder	identifies	novel	associations	and	confirms	candidate	gene	associations.|A	genome-wide	association	study	of	breast	and	prostate	cancer	in	the	NHLBI&aposs	Framingham	Heart	Study.;Interactions_Count=4;KEGG=Neuroactive	ligand-receptor	interaction	.	no
UPSTREAM	1	5631107	forward	T	Y	glutamate	receptor,	ionotropic,	kainate	1	[Source:RefSeq	peptide;Acc:NP_001095984]	ENSBTAG00000034854	.	.	ENSBTAT00000015562	.	forward	ENSBTAP00000015562	.	.	.	.	.	.	.	.	.	.	.	.	.	.	[GO:0004872]:receptor	activity;[GO:0015075]:ion	transmembrane	transporter	activity;[GO:0016020]:membrane	Phenotypes_Gene=Genome-wide	association	of	lipid-lowering	response	to	statins	in	combined	study	populations|Genome-wide	association	scan	of	quantitative	traits	for	attention	deficit	hyperactivity	disorder	identifies	novel	associations	and	confirms	candidate	gene	associations.|A	genome-wide	association	study	of	breast	and	prostate	cancer	in	the	NHLBI&aposs	Framingham	Heart	Study.;Interactions_Count=4;KEGG=Neuroactive	ligand-receptor	interaction	.	no
UPSTREAM	1	5631694	forward	G	R	glutamate	receptor,	ionotropic,	kainate	1	[Source:RefSeq	peptide;Acc:NP_001095984]	ENSBTAG00000034854	.	.	ENSBTAT00000015562	.	forward	ENSBTAP00000015562	.	.	.	.	.	.	.	.	.	.	.	.	.	.	[GO:0004872]:receptor	activity;[GO:0015075]:ion	transmembrane	transporter	activity;[GO:0016020]:membrane	Phenotypes_Gene=Genome-wide	association	of	lipid-lowering	response	to	statins	in	combined	study	populations|Genome-wide	association	scan	of	quantitative	traits	for	attention	deficit	hyperactivity	disorder	identifies	novel	associations	and	confirms	candidate	gene	associations.|A	genome-wide	association	study	of	breast	and	prostate	cancer	in	the	NHLBI&aposs	Framingham	Heart	Study.;Interactions_Count=4;KEGG=Neuroactive	ligand-receptor	interaction	.	no
UPSTREAM	1	5632029	forward	C	M	glutamate	receptor,	ionotropic,	kainate	1	[Source:RefSeq	peptide;Acc:NP_001095984]	ENSBTAG00000034854	.	.	ENSBTAT00000015562	.	forward	ENSBTAP00000015562	.	.	.	.	.	.	.	.	.	.	.	.	.	.	[GO:0004872]:receptor	activity;[GO:0015075]:ion	transmembrane	transporter	activity;[GO:0016020]:membrane	Phenotypes_Gene=Genome-wide	association	of	lipid-lowering	response	to	statins	in	combined	study	populations|Genome-wide	association	scan	of	quantitative	traits	for	attention	deficit	hyperactivity	disorder	identifies	novel	associations	and	confirms	candidate	gene	associations.|A	genome-wide	association	study	of	breast	and	prostate	cancer	in	the	NHLBI&aposs	Framingham	Heart	Study.;Interactions_Count=4;KEGG=Neuroactive	ligand-receptor	interaction	.	no
SYNONYMOUS_CODING	1	5652050	forward	G	R	glutamate	receptor,	ionotropic,	kainate	1	[Source:RefSeq	peptide;Acc:NP_001095984]	ENSBTAG00000034854	.	.	ENSBTAT00000015562	579	forward	ENSBTAP00000015562	.	193	.	.	Superfamily;Pfam	IPR001828	ANF_lig_bd_rcpt	.	.	.	.	.	.	.	.	.	[GO:0004872]:receptor	activity;[GO:0015075]:ion	transmembrane	transporter	activity;[GO:0016020]:membrane	Phenotypes_Gene=Genome-wide	association	of	lipid-lowering	response	to	statins	in	combined	study	populations|Genome-wide	association	scan	of	quantitative	traits	for	attention	deficit	hyperactivity	disorder	identifies	novel	associations	and	confirms	candidate	gene	associations.|A	genome-wide	association	study	of	breast	and	prostate	cancer	in	the	NHLBI&aposs	Framingham	Heart	Study.;Interactions_Count=4;KEGG=Neuroactive	ligand-receptor	interaction	.	no
SPLICE_SITE	1	5766458	forward	G	A	glutamate	receptor,	ionotropic,	kainate	1	[Source:RefSeq	peptide;Acc:NP_001095984]	ENSBTAG00000034854	.	.	ENSBTAT00000015562	.	forward	ENSBTAP00000015562	.	.	.	.	.	.	.	.	.	.	.	.	.	.	[GO:0004872]:receptor	activity;[GO:0015075]:ion	transmembrane	transporter	activity;[GO:0016020]:membrane	Phenotypes_Gene=Genome-wide	association	of	lipid-lowering	response	to	statins	in	combined	study	populations|Genome-wide	association	scan	of	quantitative	traits	for	attention	deficit	hyperactivity	disorder	identifies	novel	associations	and	confirms	candidate	gene	associations.|A	genome-wide	association	study	of	breast	and	prostate	cancer	in	the	NHLBI&aposs	Framingham	Heart	Study.;Interactions_Count=4;KEGG=Neuroactive	ligand-receptor	interaction	.	no
DOWNSTREAM	1	5810546	forward	C	Y	glutamate	receptor,	ionotropic,	kainate	1	[Source:RefSeq	peptide;Acc:NP_001095984]	ENSBTAG00000034854	.	.	ENSBTAT00000015562	.	forward	ENSBTAP00000015562	.	.	.	.	.	.	.	.	.	.	.	.	.	.	[GO:0004872]:receptor	activity;[GO:0015075]:ion	transmembrane	transporter	activity;[GO:0016020]:membrane	Phenotypes_Gene=Genome-wide	association	of	lipid-lowering	response	to	statins	in	combined	study	populations|Genome-wide	association	scan	of	quantitative	traits	for	attention	deficit	hyperactivity	disorder	identifies	novel	associations	and	confirms	candidate	gene	associations.|A	genome-wide	association	study	of	breast	and	prostate	cancer	in	the	NHLBI&aposs	Framingham	Heart	Study.;Interactions_Count=4;KEGG=Neuroactive	ligand-receptor	interaction	rs42607997	yes
DOWNSTREAM	1	5811043	forward	G	R	glutamate	receptor,	ionotropic,	kainate	1	[Source:RefSeq	peptide;Acc:NP_001095984]	ENSBTAG00000034854	.	.	ENSBTAT00000015562	.	forward	ENSBTAP00000015562	.	.	.	.	.	.	.	.	.	.	.	.	.	.	[GO:0004872]:receptor	activity;[GO:0015075]:ion	transmembrane	transporter	activity;[GO:0016020]:membrane	Phenotypes_Gene=Genome-wide	association	of	lipid-lowering	response	to	statins	in	combined	study	populations|Genome-wide	association	scan	of	quantitative	traits	for	attention	deficit	hyperactivity	disorder	identifies	novel	associations	and	confirms	candidate	gene	associations.|A	genome-wide	association	study	of	breast	and	prostate	cancer	in	the	NHLBI&aposs	Framingham	Heart	Study.;Interactions_Count=4;KEGG=Neuroactive	ligand-receptor	interaction	rs42607998	yes
DOWNSTREAM	1	5811046	forward	A	W	glutamate	receptor,	ionotropic,	kainate	1	[Source:RefSeq	peptide;Acc:NP_001095984]	ENSBTAG00000034854	.	.	ENSBTAT00000015562	.	forward	ENSBTAP00000015562	.	.	.	.	.	.	.	.	.	.	.	.	.	.	[GO:0004872]:receptor	activity;[GO:0015075]:ion	transmembrane	transporter	activity;[GO:0016020]:membrane	Phenotypes_Gene=Genome-wide	association	of	lipid-lowering	response	to	statins	in	combined	study	populations|Genome-wide	association	scan	of	quantitative	traits	for	attention	deficit	hyperactivity	disorder	identifies	novel	associations	and	confirms	candidate	gene	associations.|A	genome-wide	association	study	of	breast	and	prostate	cancer	in	the	NHLBI&aposs	Framingham	Heart	Study.;Interactions_Count=4;KEGG=Neuroactive	ligand-receptor	interaction	rs42607999	yes
DOWNSTREAM	1	5811226	forward	T	Y	glutamate	receptor,	ionotropic,	kainate	1	[Source:RefSeq	peptide;Acc:NP_001095984]	ENSBTAG00000034854	.	.	ENSBTAT00000015562	.	forward	ENSBTAP00000015562	.	.	.	.	.	.	.	.	.	.	.	.	.	.	[GO:0004872]:receptor	activity;[GO:0015075]:ion	transmembrane	transporter	activity;[GO:0016020]:membrane	Phenotypes_Gene=Genome-wide	association	of	lipid-lowering	response	to	statins	in	combined	study	populations|Genome-wide	association	scan	of	quantitative	traits	for	attention	deficit	hyperactivity	disorder	identifies	novel	associations	and	confirms	candidate	gene	associations.|A	genome-wide	association	study	of	breast	and	prostate	cancer	in	the	NHLBI&aposs	Framingham	Heart	Study.;Interactions_Count=4;KEGG=Neuroactive	ligand-receptor	interaction	rs42608000	yes
DOWNSTREAM	1	5812025	forward	T	Y	glutamate	receptor,	ionotropic,	kainate	1	[Source:RefSeq	peptide;Acc:NP_001095984]	ENSBTAG00000034854	.	.	ENSBTAT00000015562	.	forward	ENSBTAP00000015562	.	.	.	.	.	.	.	.	.	.	.	.	.	.	[GO:0004872]:receptor	activity;[GO:0015075]:ion	transmembrane	transporter	activity;[GO:0016020]:membrane	Phenotypes_Gene=Genome-wide	association	of	lipid-lowering	response	to	statins	in	combined	study	populations|Genome-wide	association	scan	of	quantitative	traits	for	attention	deficit	hyperactivity	disorder	identifies	novel	associations	and	confirms	candidate	gene	associations.|A	genome-wide	association	study	of	breast	and	prostate	cancer	in	the	NHLBI&aposs	Framingham	Heart	Study.;Interactions_Count=4;KEGG=Neuroactive	ligand-receptor	interaction	rs42608001	yes
DOWNSTREAM	1	5812138	forward	T	Y	glutamate	receptor,	ionotropic,	kainate	1	[Source:RefSeq	peptide;Acc:NP_001095984]	ENSBTAG00000034854	.	.	ENSBTAT00000015562	.	forward	ENSBTAP00000015562	.	.	.	.	.	.	.	.	.	.	.	.	.	.	[GO:0004872]:receptor	activity;[GO:0015075]:ion	transmembrane	transporter	activity;[GO:0016020]:membrane	Phenotypes_Gene=Genome-wide	association	of	lipid-lowering	response	to	statins	in	combined	study	populations|Genome-wide	association	scan	of	quantitative	traits	for	attention	deficit	hyperactivity	disorder	identifies	novel	associations	and	confirms	candidate	gene	associations.|A	genome-wide	association	study	of	breast	and	prostate	cancer	in	the	NHLBI&aposs	Framingham	Heart	Study.;Interactions_Count=4;KEGG=Neuroactive	ligand-receptor	interaction	rs42608002	yes
DOWNSTREAM	1	5812348	forward	T	K	glutamate	receptor,	ionotropic,	kainate	1	[Source:RefSeq	peptide;Acc:NP_001095984]	ENSBTAG00000034854	.	.	ENSBTAT00000015562	.	forward	ENSBTAP00000015562	.	.	.	.	.	.	.	.	.	.	.	.	.	.	[GO:0004872]:receptor	activity;[GO:0015075]:ion	transmembrane	transporter	activity;[GO:0016020]:membrane	Phenotypes_Gene=Genome-wide	association	of	lipid-lowering	response	to	statins	in	combined	study	populations|Genome-wide	association	scan	of	quantitative	traits	for	attention	deficit	hyperactivity	disorder	identifies	novel	associations	and	confirms	candidate	gene	associations.|A	genome-wide	association	study	of	breast	and	prostate	cancer	in	the	NHLBI&aposs	Framingham	Heart	Study.;Interactions_Count=4;KEGG=Neuroactive	ligand-receptor	interaction	rs42608003	yes
DOWNSTREAM	1	5812497	forward	G	R	glutamate	receptor,	ionotropic,	kainate	1	[Source:RefSeq	peptide;Acc:NP_001095984]	ENSBTAG00000034854	.	.	ENSBTAT00000015562	.	forward	ENSBTAP00000015562	.	.	.	.	.	.	.	.	.	.	.	.	.	.	[GO:0004872]:receptor	activity;[GO:0015075]:ion	transmembrane	transporter	activity;[GO:0016020]:membrane	Phenotypes_Gene=Genome-wide	association	of	lipid-lowering	response	to	statins	in	combined	study	populations|Genome-wide	association	scan	of	quantitative	traits	for	attention	deficit	hyperactivity	disorder	identifies	novel	associations	and	confirms	candidate	gene	associations.|A	genome-wide	association	study	of	breast	and	prostate	cancer	in	the	NHLBI&aposs	Framingham	Heart	Study.;Interactions_Count=4;KEGG=Neuroactive	ligand-receptor	interaction	rs42608004	yes
DOWNSTREAM	1	5812529	forward	G	R	glutamate	receptor,	ionotropic,	kainate	1	[Source:RefSeq	peptide;Acc:NP_001095984]	ENSBTAG00000034854	.	.	ENSBTAT00000015562	.	forward	ENSBTAP00000015562	.	.	.	.	.	.	.	.	.	.	.	.	.	.	[GO:0004872]:receptor	activity;[GO:0015075]:ion	transmembrane	transporter	activity;[GO:0016020]:membrane	Phenotypes_Gene=Genome-wide	association	of	lipid-lowering	response	to	statins	in	combined	study	populations|Genome-wide	association	scan	of	quantitative	traits	for	attention	deficit	hyperactivity	disorder	identifies	novel	associations	and	confirms	candidate	gene	associations.|A	genome-wide	association	study	of	breast	and	prostate	cancer	in	the	NHLBI&aposs	Framingham	Heart	Study.;Interactions_Count=4;KEGG=Neuroactive	ligand-receptor	interaction	rs42608005	yes
DOWNSTREAM	1	5812635	forward	T	Y	glutamate	receptor,	ionotropic,	kainate	1	[Source:RefSeq	peptide;Acc:NP_001095984]	ENSBTAG00000034854	.	.	ENSBTAT00000015562	.	forward	ENSBTAP00000015562	.	.	.	.	.	.	.	.	.	.	.	.	.	.	[GO:0004872]:receptor	activity;[GO:0015075]:ion	transmembrane	transporter	activity;[GO:0016020]:membrane	Phenotypes_Gene=Genome-wide	association	of	lipid-lowering	response	to	statins	in	combined	study	populations|Genome-wide	association	scan	of	quantitative	traits	for	attention	deficit	hyperactivity	disorder	identifies	novel	associations	and	confirms	candidate	gene	associations.|A	genome-wide	association	study	of	breast	and	prostate	cancer	in	the	NHLBI&aposs	Framingham	Heart	Study.;Interactions_Count=4;KEGG=Neuroactive	ligand-receptor	interaction	rs42608006	yes
DOWNSTREAM	1	5812957	forward	C	Y	glutamate	receptor,	ionotropic,	kainate	1	[Source:RefSeq	peptide;Acc:NP_001095984]	ENSBTAG00000034854	.	.	ENSBTAT00000015562	.	forward	ENSBTAP00000015562	.	.	.	.	.	.	.	.	.	.	.	.	.	.	[GO:0004872]:receptor	activity;[GO:0015075]:ion	transmembrane	transporter	activity;[GO:0016020]:membrane	Phenotypes_Gene=Genome-wide	association	of	lipid-lowering	response	to	statins	in	combined	study	populations|Genome-wide	association	scan	of	quantitative	traits	for	attention	deficit	hyperactivity	disorder	identifies	novel	associations	and	confirms	candidate	gene	associations.|A	genome-wide	association	study	of	breast	and	prostate	cancer	in	the	NHLBI&aposs	Framingham	Heart	Study.;Interactions_Count=4;KEGG=Neuroactive	ligand-receptor	interaction	.	no
DOWNSTREAM	1	5813118	forward	A	R	glutamate	receptor,	ionotropic,	kainate	1	[Source:RefSeq	peptide;Acc:NP_001095984]	ENSBTAG00000034854	.	.	ENSBTAT00000015562	.	forward	ENSBTAP00000015562	.	.	.	.	.	.	.	.	.	.	.	.	.	.	[GO:0004872]:receptor	activity;[GO:0015075]:ion	transmembrane	transporter	activity;[GO:0016020]:membrane	Phenotypes_Gene=Genome-wide	association	of	lipid-lowering	response	to	statins	in	combined	study	populations|Genome-wide	association	scan	of	quantitative	traits	for	attention	deficit	hyperactivity	disorder	identifies	novel	associations	and	confirms	candidate	gene	associations.|A	genome-wide	association	study	of	breast	and	prostate	cancer	in	the	NHLBI&aposs	Framingham	Heart	Study.;Interactions_Count=4;KEGG=Neuroactive	ligand-receptor	interaction	.	no
DOWNSTREAM	1	5813191	forward	G	R	glutamate	receptor,	ionotropic,	kainate	1	[Source:RefSeq	peptide;Acc:NP_001095984]	ENSBTAG00000034854	.	.	ENSBTAT00000015562	.	forward	ENSBTAP00000015562	.	.	.	.	.	.	.	.	.	.	.	.	.	.	[GO:0004872]:receptor	activity;[GO:0015075]:ion	transmembrane	transporter	activity;[GO:0016020]:membrane	Phenotypes_Gene=Genome-wide	association	of	lipid-lowering	response	to	statins	in	combined	study	populations|Genome-wide	association	scan	of	quantitative	traits	for	attention	deficit	hyperactivity	disorder	identifies	novel	associations	and	confirms	candidate	gene	associations.|A	genome-wide	association	study	of	breast	and	prostate	cancer	in	the	NHLBI&aposs	Framingham	Heart	Study.;Interactions_Count=4;KEGG=Neuroactive	ligand-receptor	interaction	.	no
DOWNSTREAM	1	5813462	forward	T	K	glutamate	receptor,	ionotropic,	kainate	1	[Source:RefSeq	peptide;Acc:NP_001095984]	ENSBTAG00000034854	.	.	ENSBTAT00000015562	.	forward	ENSBTAP00000015562	.	.	.	.	.	.	.	.	.	.	.	.	.	.	[GO:0004872]:receptor	activity;[GO:0015075]:ion	transmembrane	transporter	activity;[GO:0016020]:membrane	Phenotypes_Gene=Genome-wide	association	of	lipid-lowering	response	to	statins	in	combined	study	populations|Genome-wide	association	scan	of	quantitative	traits	for	attention	deficit	hyperactivity	disorder	identifies	novel	associations	and	confirms	candidate	gene	associations.|A	genome-wide	association	study	of	breast	and	prostate	cancer	in	the	NHLBI&aposs	Framingham	Heart	Study.;Interactions_Count=4;KEGG=Neuroactive	ligand-receptor	interaction	.	no
DOWNSTREAM	1	5813539	forward	G	T	glutamate	receptor,	ionotropic,	kainate	1	[Source:RefSeq	peptide;Acc:NP_001095984]	ENSBTAG00000034854	.	.	ENSBTAT00000015562	.	forward	ENSBTAP00000015562	.	.	.	.	.	.	.	.	.	.	.	.	.	.	[GO:0004872]:receptor	activity;[GO:0015075]:ion	transmembrane	transporter	activity;[GO:0016020]:membrane	Phenotypes_Gene=Genome-wide	association	of	lipid-lowering	response	to	statins	in	combined	study	populations|Genome-wide	association	scan	of	quantitative	traits	for	attention	deficit	hyperactivity	disorder	identifies	novel	associations	and	confirms	candidate	gene	associations.|A	genome-wide	association	study	of	breast	and	prostate	cancer	in	the	NHLBI&aposs	Framingham	Heart	Study.;Interactions_Count=4;KEGG=Neuroactive	ligand-receptor	interaction	.	no
DOWNSTREAM	1	5813556	forward	C	M	glutamate	receptor,	ionotropic,	kainate	1	[Source:RefSeq	peptide;Acc:NP_001095984]	ENSBTAG00000034854	.	.	ENSBTAT00000015562	.	forward	ENSBTAP00000015562	.	.	.	.	.	.	.	.	.	.	.	.	.	.	[GO:0004872]:receptor	activity;[GO:0015075]:ion	transmembrane	transporter	activity;[GO:0016020]:membrane	Phenotypes_Gene=Genome-wide	association	of	lipid-lowering	response	to	statins	in	combined	study	populations|Genome-wide	association	scan	of	quantitative	traits	for	attention	deficit	hyperactivity	disorder	identifies	novel	associations	and	confirms	candidate	gene	associations.|A	genome-wide	association	study	of	breast	and	prostate	cancer	in	the	NHLBI&aposs	Framingham	Heart	Study.;Interactions_Count=4;KEGG=Neuroactive	ligand-receptor	interaction	.	no
DOWNSTREAM	1	5813929	forward	T	Y	glutamate	receptor,	ionotropic,	kainate	1	[Source:RefSeq	peptide;Acc:NP_001095984]	ENSBTAG00000034854	.	.	ENSBTAT00000015562	.	forward	ENSBTAP00000015562	.	.	.	.	.	.	.	.	.	.	.	.	.	.	[GO:0004872]:receptor	activity;[GO:0015075]:ion	transmembrane	transporter	activity;[GO:0016020]:membrane	Phenotypes_Gene=Genome-wide	association	of	lipid-lowering	response	to	statins	in	combined	study	populations|Genome-wide	association	scan	of	quantitative	traits	for	attention	deficit	hyperactivity	disorder	identifies	novel	associations	and	confirms	candidate	gene	associations.|A	genome-wide	association	study	of	breast	and	prostate	cancer	in	the	NHLBI&aposs	Framingham	Heart	Study.;Interactions_Count=4;KEGG=Neuroactive	ligand-receptor	interaction	rs42608007	yes
DOWNSTREAM	1	5814058	forward	G	R	glutamate	receptor,	ionotropic,	kainate	1	[Source:RefSeq	peptide;Acc:NP_001095984]	ENSBTAG00000034854	.	.	ENSBTAT00000015562	.	forward	ENSBTAP00000015562	.	.	.	.	.	.	.	.	.	.	.	.	.	.	[GO:0004872]:receptor	activity;[GO:0015075]:ion	transmembrane	transporter	activity;[GO:0016020]:membrane	Phenotypes_Gene=Genome-wide	association	of	lipid-lowering	response	to	statins	in	combined	study	populations|Genome-wide	association	scan	of	quantitative	traits	for	attention	deficit	hyperactivity	disorder	identifies	novel	associations	and	confirms	candidate	gene	associations.|A	genome-wide	association	study	of	breast	and	prostate	cancer	in	the	NHLBI&aposs	Framingham	Heart	Study.;Interactions_Count=4;KEGG=Neuroactive	ligand-receptor	interaction	rs42608008	yes
DOWNSTREAM	1	6007072	forward	A	G	U6	spliceosomal	RNA	[Source:RFAM;Acc:RF00026]	ENSBTAG00000042595	.	.	ENSBTAT00000059587	.	T	C	reverse	.	.	.	.	.	.	.	.	.	.	.	.	.	.	.	.	no
DOWNSTREAM	1	6009562	forward	G	R	U6	spliceosomal	RNA	[Source:RFAM;Acc:RF00026]	ENSBTAG00000042595	.	.	ENSBTAT00000059587	.	C	T	reverse	.	.	.	.	.	.	.	.	.	.	.	.	.	.	.	.	no
DOWNSTREAM	1	6010567	forward	C	G	U6	spliceosomal	RNA	[Source:RFAM;Acc:RF00026]	ENSBTAG00000042595	.	.	ENSBTAT00000059587	.	G	C	reverse	.	.	.	.	.	.	.	.	.	.	.	.	.	.	.	rs43213956	yes
DOWNSTREAM	1	6011681	forward	A	W	U6	spliceosomal	RNA	[Source:RFAM;Acc:RF00026]	ENSBTAG00000042595	.	.	ENSBTAT00000059587	.	T	A	reverse	.	.	.	.	.	.	.	.	.	.	.	.	.	.	.	.	no
UPSTREAM	1	6012821	forward	T	C	U6	spliceosomal	RNA	[Source:RFAM;Acc:RF00026]	ENSBTAG00000042595	.	.	ENSBTAT00000059587	.	A	G	reverse	.	.	.	.	.	.	.	.	.	.	.	.	.	.	.	.	no
UPSTREAM	1	6013579	forward	T	G	U6	spliceosomal	RNA	[Source:RFAM;Acc:RF00026]	ENSBTAG00000042595	.	.	ENSBTAT00000059587	.	A	C	reverse	.	.	.	.	.	.	.	.	.	.	.	.	.	.	.	.	no
UPSTREAM	1	6013947	forward	G	R	U6	spliceosomal	RNA	[Source:RFAM;Acc:RF00026]	ENSBTAG00000042595	.	.	ENSBTAT00000059587	.	C	T	reverse	.	.	.	.	.	.	.	.	.	.	.	.	.	.	.	.	no
UPSTREAM	1	6015451	forward	C	M	U6	spliceosomal	RNA	[Source:RFAM;Acc:RF00026]	ENSBTAG00000042595	.	.	ENSBTAT00000059587	.	G	T	reverse	.	.	.	.	.	.	.	.	.	.	.	.	.	.	.	.	no
UPSTREAM	1	6015897	forward	A	T	U6	spliceosomal	RNA	[Source:RFAM;Acc:RF00026]	ENSBTAG00000042595	.	.	ENSBTAT00000059587	.	T	A	reverse	.	.	.	.	.	.	.	.	.	.	.	.	.	.	.	.	no
UPSTREAM	1	6016486	forward	C	Y	U6	spliceosomal	RNA	[Source:RFAM;Acc:RF00026]	ENSBTAG00000042595	.	.	ENSBTAT00000059587	.	G	A	reverse	.	.	.	.	.	.	.	.	.	.	.	.	.	.	.	.	no
UPSTREAM	1	6016499	forward	T	Y	U6	spliceosomal	RNA	[Source:RFAM;Acc:RF00026]	ENSBTAG00000042595	.	.	ENSBTAT00000059587	.	A	G	reverse	.	.	.	.	.	.	.	.	.	.	.	.	.	.	.	.	no
UPSTREAM	1	6016554	forward	C	T	U6	spliceosomal	RNA	[Source:RFAM;Acc:RF00026]	ENSBTAG00000042595	.	.	ENSBTAT00000059587	.	G	A	reverse	.	.	.	.	.	.	.	.	.	.	.	.	.	.	.	rs43213959	yes
DOWNSTREAM	1	6044183	forward	T	Y	.	ENSBTAG00000004139	BACH1	531350	ENSBTAT00000005416	.	A	G	reverse	ENSBTAP00000005416	.	.	.	.	.	.	.	.	.	.	.	.	[GO:0003676]:nucleic	acid	binding;[GO:0005515]:protein	binding;[GO:0005634]:nucleus;[GO:0030528]:transcription	regulator	activity;[GO:0050789]:regulation	of	biological	process	.	.	no
DOWNSTREAM	1	6044956	forward	T	C	.	ENSBTAG00000004139	BACH1	531350	ENSBTAT00000005416	.	A	G	reverse	ENSBTAP00000005416	.	.	.	.	.	.	.	.	.	.	.	.	[GO:0003676]:nucleic	acid	binding;[GO:0005515]:protein	binding;[GO:0005634]:nucleus;[GO:0030528]:transcription	regulator	activity;[GO:0050789]:regulation	of	biological	process	.	.	no
DOWNSTREAM	1	6046097	forward	T	W	.	ENSBTAG00000004139	BACH1	531350	ENSBTAT00000005416	.	A	T	reverse	ENSBTAP00000005416	.	.	.	.	.	.	.	.	.	.	.	.	[GO:0003676]:nucleic	acid	binding;[GO:0005515]:protein	binding;[GO:0005634]:nucleus;[GO:0030528]:transcription	regulator	activity;[GO:0050789]:regulation	of	biological	process	.	rs41255308	yes
DOWNSTREAM	1	6046518	forward	T	C	.	ENSBTAG00000004139	BACH1	531350	ENSBTAT00000005416	.	A	G	reverse	ENSBTAP00000005416	.	.	.	.	.	.	.	.	.	.	.	.	[GO:0003676]:nucleic	acid	binding;[GO:0005515]:protein	binding;[GO:0005634]:nucleus;[GO:0030528]:transcription	regulator	activity;[GO:0050789]:regulation	of	biological	process	.	.	no
DOWNSTREAM	1	6046673	forward	T	A	.	ENSBTAG00000004139	BACH1	531350	ENSBTAT00000005416	.	A	T	reverse	ENSBTAP00000005416	.	.	.	.	.	.	.	.	.	.	.	.	[GO:0003676]:nucleic	acid	binding;[GO:0005515]:protein	binding;[GO:0005634]:nucleus;[GO:0030528]:transcription	regulator	activity;[GO:0050789]:regulation	of	biological	process	.	.	no
NON_SYNONYMOUS_CODING	1	6049206	forward	G	A	.	ENSBTAG00000004139	BACH1	531350	ENSBTAT00000005416	2104	C	T	reverse	ENSBTAP00000005416	.	702	.	.	R	W	PAREQRRRRRRRRQPWPERRRVLLRLDPPQQQAQSSA	-3.7	0.2	35.1	42.6	Vicugna_pacos;Sus_scrofa;Tarsius_syrichta;Tupaia_belangeri;Pteropus_vampyrus;Oryctolagus_cuniculus;Pongo_pygmaeus;Callithrix_jacchus;Homo_sapiens;Macaca_mulatta;Pan_troglodytes;Gorilla_gorilla;Choloepus_hoffmanni;Microcebus_murinus;Canis_familiaris;Tursiops_truncatus;Felis_catus;Otolemur_garnettii;Ochotona_princeps;Echinops_telfairi;Sorex_araneus;Cavia_porcellus;Rattus_norvegicus;Mus_musculus;Dipodomys_ordii;Myotis_lucifugus;Macropus_eugenii;Taeniopygia_guttata;Monodelphis_domestica;Meleagris_gallopavo;Gallus_gallus;Anolis_carolinensis;Xenopus_tropicalis;Ciona_savignyi;Ciona_intestinalis;Ciona_intestinalis;Drosophila_melanogaster	[GO:0003676]:nucleic	acid	binding;[GO:0005515]:protein	binding;[GO:0005634]:nucleus;[GO:0030528]:transcription	regulator	activity;[GO:0050789]:regulation	of	biological	process	Overlapping_Protein_Features=CHAIN:1:736:Transcription	regulator	protein	BACH1.	.	no
NON_SYNONYMOUS_CODING	1	6060630	forward	A	W	.	ENSBTAG00000004139	BACH1	531350	ENSBTAT00000005416	509	T	A	reverse	ENSBTAP00000005416	.	170	.	.	V	E	XVVVVVVVAVVVVVXVVVVVVXVVVVVAAVVVVVAAADVVNVN	-4.2	0.7	72.1	66.0	Vicugna_pacos;Sus_scrofa;Equus_caballus;Tarsius_syrichta;Tupaia_belangeri;Pteropus_vampyrus;Oryctolagus_cuniculus;Pongo_pygmaeus;Callithrix_jacchus;Homo_sapiens;Macaca_mulatta;Pan_troglodytes;Gorilla_gorilla;Choloepus_hoffmanni;Microcebus_murinus;Canis_familiaris;Tursiops_truncatus;Felis_catus;Spermophilus_tridecemlineatus;Dasypus_novemcinctus;Otolemur_garnettii;Ochotona_princeps;Erinaceus_europaeus;Echinops_telfairi;Sorex_araneus;Cavia_porcellus;Loxodonta_africana;Rattus_norvegicus;Mus_musculus;Dipodomys_ordii;Myotis_lucifugus;Procavia_capensis;Macropus_eugenii;Taeniopygia_guttata;Monodelphis_domestica;Meleagris_gallopavo;Gallus_gallus;Anolis_carolinensis;Ornithorhynchus_anatinus;Xenopus_tropicalis;Tetraodon_nigroviridis;Ciona_savignyi;Drosophila_melanogaster	[GO:0003676]:nucleic	acid	binding;[GO:0005515]:protein	binding;[GO:0005634]:nucleus;[GO:0030528]:transcription	regulator	activity;[GO:0050789]:regulation	of	biological	process	Overlapping_Protein_Features=CHAIN:1:736:Transcription	regulator	protein	BACH1.	.	no
UPSTREAM	1	6065020	forward	T	K	.	ENSBTAG00000004139	BACH1	531350	ENSBTAT00000005416	.	A	C	reverse	ENSBTAP00000005416	.	.	.	.	.	.	.	.	.	.	.	.	[GO:0003676]:nucleic	acid	binding;[GO:0005515]:protein	binding;[GO:0005634]:nucleus;[GO:0030528]:transcription	regulator	activity;[GO:0050789]:regulation	of	biological	process	.	.	no
UPSTREAM	1	6065421	forward	T	Y	.	ENSBTAG00000004139	BACH1	531350	ENSBTAT00000005416	.	A	G	reverse	ENSBTAP00000005416	.	.	.	.	.	.	.	.	.	.	.	.	[GO:0003676]:nucleic	acid	binding;[GO:0005515]:protein	binding;[GO:0005634]:nucleus;[GO:0030528]:transcription	regulator	activity;[GO:0050789]:regulation	of	biological	process	.	.	no
UPSTREAM	1	6065749	forward	G	R	.	ENSBTAG00000004139	BACH1	531350	ENSBTAT00000005416	.	C	T	reverse	ENSBTAP00000005416	.	.	.	.	.	.	.	.	.	.	.	.	[GO:0003676]:nucleic	acid	binding;[GO:0005515]:protein	binding;[GO:0005634]:nucleus;[GO:0030528]:transcription	regulator	activity;[GO:0050789]:regulation	of	biological	process	.	.	no
UPSTREAM	1	6067155	forward	T	C	.	ENSBTAG00000004139	BACH1	531350	ENSBTAT00000005416	.	A	G	reverse	ENSBTAP00000005416	.	.	.	.	.	.	.	.	.	.	.	.	[GO:0003676]:nucleic	acid	binding;[GO:0005515]:protein	binding;[GO:0005634]:nucleus;[GO:0030528]:transcription	regulator	activity;[GO:0050789]:regulation	of	biological	process	.	.	no
UPSTREAM	1	6067521	forward	A	R	.	ENSBTAG00000004139	BACH1	531350	ENSBTAT00000005416	.	T	C	reverse	ENSBTAP00000005416	.	.	.	.	.	.	.	.	.	.	.	.	[GO:0003676]:nucleic	acid	binding;[GO:0005515]:protein	binding;[GO:0005634]:nucleus;[GO:0030528]:transcription	regulator	activity;[GO:0050789]:regulation	of	biological	process	.	.	no
UPSTREAM	1	6067999	forward	A	G	.	ENSBTAG00000004139	BACH1	531350	ENSBTAT00000005416	.	T	C	reverse	ENSBTAP00000005416	.	.	.	.	.	.	.	.	.	.	.	.	[GO:0003676]:nucleic	acid	binding;[GO:0005515]:protein	binding;[GO:0005634]:nucleus;[GO:0030528]:transcription	regulator	activity;[GO:0050789]:regulation	of	biological	process	.	.	no
UPSTREAM	1	6068941	forward	C	Y	.	ENSBTAG00000004139	BACH1	531350	ENSBTAT00000005416	.	G	A	reverse	ENSBTAP00000005416	.	.	.	.	.	.	.	.	.	.	.	.	[GO:0003676]:nucleic	acid	binding;[GO:0005515]:protein	binding;[GO:0005634]:nucleus;[GO:0030528]:transcription	regulator	activity;[GO:0050789]:regulation	of	biological	process	.	.	no
DOWNSTREAM	1	6281047	forward	A	M	C1H21ORF7	protein	Fragment	[Source:UniProtKB/TrEMBL;Acc:Q0VC45]	ENSBTAG00000007444	C1H21ORF7	540879	ENSBTAT00000049195	.	T	G	reverse	.	.	.	.	.	.	.	.	.	.	.	.	.	[GO:0005515]:protein	binding;[GO:0005634]:nucleus;[GO:0005737]:cytoplasm	.	.	no
DOWNSTREAM	1	6281416	forward	A	R	C1H21ORF7	protein	Fragment	[Source:UniProtKB/TrEMBL;Acc:Q0VC45]	ENSBTAG00000007444	C1H21ORF7	540879	ENSBTAT00000049195	.	T	C	reverse	.	.	.	.	.	.	.	.	.	.	.	.	.	[GO:0005515]:protein	binding;[GO:0005634]:nucleus;[GO:0005737]:cytoplasm	.	rs43215578	yes
DOWNSTREAM	1	6281566	forward	A	G	C1H21ORF7	protein	Fragment	[Source:UniProtKB/TrEMBL;Acc:Q0VC45]	ENSBTAG00000007444	C1H21ORF7	540879	ENSBTAT00000049195	.	T	C	reverse	.	.	.	.	.	.	.	.	.	.	.	.	.	[GO:0005515]:protein	binding;[GO:0005634]:nucleus;[GO:0005737]:cytoplasm	.	rs43215579	yes
DOWNSTREAM	1	6281764	forward	T	C	C1H21ORF7	protein	Fragment	[Source:UniProtKB/TrEMBL;Acc:Q0VC45]	ENSBTAG00000007444	C1H21ORF7	540879	ENSBTAT00000049195	.	A	G	reverse	.	.	.	.	.	.	.	.	.	.	.	.	.	[GO:0005515]:protein	binding;[GO:0005634]:nucleus;[GO:0005737]:cytoplasm	.	rs43215580	yes
DOWNSTREAM	1	6281875	forward	T	Y	C1H21ORF7	protein	Fragment	[Source:UniProtKB/TrEMBL;Acc:Q0VC45]	ENSBTAG00000007444	C1H21ORF7	540879	ENSBTAT00000049195	.	A	G	reverse	.	.	.	.	.	.	.	.	.	.	.	.	.	[GO:0005515]:protein	binding;[GO:0005634]:nucleus;[GO:0005737]:cytoplasm	.	rs43215581	yes
DOWNSTREAM	1	6282221	forward	A	W	C1H21ORF7	protein	Fragment	[Source:UniProtKB/TrEMBL;Acc:Q0VC45]	ENSBTAG00000007444	C1H21ORF7	540879	ENSBTAT00000049195	.	T	A	reverse	.	.	.	.	.	.	.	.	.	.	.	.	.	[GO:0005515]:protein	binding;[GO:0005634]:nucleus;[GO:0005737]:cytoplasm	.	.	no
DOWNSTREAM	1	6284113	forward	C	Y	C1H21ORF7	protein	Fragment	[Source:UniProtKB/TrEMBL;Acc:Q0VC45]	ENSBTAG00000007444	C1H21ORF7	540879	ENSBTAT00000049195	.	G	A	reverse	.	.	.	.	.	.	.	.	.	.	.	.	.	[GO:0005515]:protein	binding;[GO:0005634]:nucleus;[GO:0005737]:cytoplasm	.	rs43215582	yes
3PRIME_UTR	1	6285159	forward	G	R	C1H21ORF7	protein	Fragment	[Source:UniProtKB/TrEMBL;Acc:Q0VC45]	ENSBTAG00000007444	C1H21ORF7	540879	ENSBTAT00000049195	1043	C	T	reverse	.	.	.	.	.	.	.	.	.	.	.	.	.	[GO:0005515]:protein	binding;[GO:0005634]:nucleus;[GO:0005737]:cytoplasm	.	.	no
3PRIME_UTR	1	6285229	forward	C	Y	C1H21ORF7	protein	Fragment	[Source:UniProtKB/TrEMBL;Acc:Q0VC45]	ENSBTAG00000007444	C1H21ORF7	540879	ENSBTAT00000049195	973	G	A	reverse	.	.	.	.	.	.	.	.	.	.	.	.	.	[GO:0005515]:protein	binding;[GO:0005634]:nucleus;[GO:0005737]:cytoplasm	.	rs43215583	yes
3PRIME_UTR	1	6285303	forward	T	K	C1H21ORF7	protein	Fragment	[Source:UniProtKB/TrEMBL;Acc:Q0VC45]	ENSBTAG00000007444	C1H21ORF7	540879	ENSBTAT00000049195	899	A	C	reverse	.	.	.	.	.	.	.	.	.	.	.	.	.	[GO:0005515]:protein	binding;[GO:0005634]:nucleus;[GO:0005737]:cytoplasm	.	.	no
SYNONYMOUS_CODING	1	6285769	forward	C	Y	C1H21ORF7	protein	Fragment	[Source:UniProtKB/TrEMBL;Acc:Q0VC45]	ENSBTAG00000007444	C1H21ORF7	540879	ENSBTAT00000049195	433	G	A	reverse	144	.	.	.	.	.	.	.	.	.	.	.	.	[GO:0005515]:protein	binding;[GO:0005634]:nucleus;[GO:0005737]:cytoplasm	Overlapping_Protein_Features=CHAIN:1:242:TAK1-like	protein.|VAR_SEQ:139:242:Missing	(in	isoform	B).|VAR_SEQ:146:242:Missing	(in	isoform	C).	.	no
UPSTREAM	1	6333383	forward	A	G	C1H21ORF7	protein	Fragment	[Source:UniProtKB/TrEMBL;Acc:Q0VC45]	ENSBTAG00000007444	C1H21ORF7	540879	ENSBTAT00000049195	.	T	C	reverse	.	.	.	.	.	.	.	.	.	.	.	.	.	[GO:0005515]:protein	binding;[GO:0005634]:nucleus;[GO:0005737]:cytoplasm	.	rs41638852	yes
UPSTREAM	1	6333458	forward	G	K	C1H21ORF7	protein	Fragment	[Source:UniProtKB/TrEMBL;Acc:Q0VC45]	ENSBTAG00000007444	C1H21ORF7	540879	ENSBTAT00000049195	.	C	A	reverse	.	.	.	.	.	.	.	.	.	.	.	.	.	[GO:0005515]:protein	binding;[GO:0005634]:nucleus;[GO:0005737]:cytoplasm	.	.	no
UPSTREAM	1	6337243	forward	A	W	C1H21ORF7	protein	Fragment	[Source:UniProtKB/TrEMBL;Acc:Q0VC45]	ENSBTAG00000007444	C1H21ORF7	540879	ENSBTAT00000049195	.	T	A	reverse	.	.	.	.	.	.	.	.	.	.	.	.	.	[GO:0005515]:protein	binding;[GO:0005634]:nucleus;[GO:0005737]:cytoplasm	.	.	no
UPSTREAM	1	6337281	forward	C	Y	C1H21ORF7	protein	Fragment	[Source:UniProtKB/TrEMBL;Acc:Q0VC45]	ENSBTAG00000007444	C1H21ORF7	540879	ENSBTAT00000049195	.	G	A	reverse	.	.	.	.	.	.	.	.	.	.	.	.	.	[GO:0005515]:protein	binding;[GO:0005634]:nucleus;[GO:0005737]:cytoplasm	.	rs43216187	yes
UPSTREAM	1	6388526	forward	C	T	T-complex	protein	1	subunit	theta	(TCP-1-theta)(CCT-theta)	[Source:UniProtKB/Swiss-Prot;Acc:Q3ZCI9]	ENSBTAG00000014233	LOC613956	613956	ENSBTAT00000018917	.	forward	ENSBTAP00000018917	TCPQ_BOVIN	.	.	.	.	.	.	.	.	.	.	.	.	.	[GO:0005488]:binding;[GO:0005515]:protein	binding;[GO:0005737]:cytoplasm;[GO:0008152]:metabolic	process;[GO:0009056]:catabolic	process;[GO:0016787]:hydrolase	activity;[GO:0043170]:macromolecule	metabolic	process	Interactions_Count=1	.	no
UPSTREAM	1	6388769	forward	C	T	T-complex	protein	1	subunit	theta	(TCP-1-theta)(CCT-theta)	[Source:UniProtKB/Swiss-Prot;Acc:Q3ZCI9]	ENSBTAG00000014233	LOC613956	613956	ENSBTAT00000018917	.	forward	ENSBTAP00000018917	TCPQ_BOVIN	.	.	.	.	.	.	.	.	.	.	.	.	.	[GO:0005488]:binding;[GO:0005515]:protein	binding;[GO:0005737]:cytoplasm;[GO:0008152]:metabolic	process;[GO:0009056]:catabolic	process;[GO:0016787]:hydrolase	activity;[GO:0043170]:macromolecule	metabolic	process	Interactions_Count=1	rs43216144	yes
UPSTREAM	1	6388814	forward	T	Y	T-complex	protein	1	subunit	theta	(TCP-1-theta)(CCT-theta)	[Source:UniProtKB/Swiss-Prot;Acc:Q3ZCI9]	ENSBTAG00000014233	LOC613956	613956	ENSBTAT00000018917	.	forward	ENSBTAP00000018917	TCPQ_BOVIN	.	.	.	.	.	.	.	.	.	.	.	.	.	[GO:0005488]:binding;[GO:0005515]:protein	binding;[GO:0005737]:cytoplasm;[GO:0008152]:metabolic	process;[GO:0009056]:catabolic	process;[GO:0016787]:hydrolase	activity;[GO:0043170]:macromolecule	metabolic	process	Interactions_Count=1	.	no
UPSTREAM	1	6388958	forward	T	K	T-complex	protein	1	subunit	theta	(TCP-1-theta)(CCT-theta)	[Source:UniProtKB/Swiss-Prot;Acc:Q3ZCI9]	ENSBTAG00000014233	LOC613956	613956	ENSBTAT00000018917	.	forward	ENSBTAP00000018917	TCPQ_BOVIN	.	.	.	.	.	.	.	.	.	.	.	.	.	[GO:0005488]:binding;[GO:0005515]:protein	binding;[GO:0005737]:cytoplasm;[GO:0008152]:metabolic	process;[GO:0009056]:catabolic	process;[GO:0016787]:hydrolase	activity;[GO:0043170]:macromolecule	metabolic	process	Interactions_Count=1	.	no
UPSTREAM	1	6389300	forward	G	A	T-complex	protein	1	subunit	theta	(TCP-1-theta)(CCT-theta)	[Source:UniProtKB/Swiss-Prot;Acc:Q3ZCI9]	ENSBTAG00000014233	LOC613956	613956	ENSBTAT00000018917	.	forward	ENSBTAP00000018917	TCPQ_BOVIN	.	.	.	.	.	.	.	.	.	.	.	.	.	[GO:0005488]:binding;[GO:0005515]:protein	binding;[GO:0005737]:cytoplasm;[GO:0008152]:metabolic	process;[GO:0009056]:catabolic	process;[GO:0016787]:hydrolase	activity;[GO:0043170]:macromolecule	metabolic	process	Interactions_Count=1	.	no
UPSTREAM	1	6390130	forward	C	T	T-complex	protein	1	subunit	theta	(TCP-1-theta)(CCT-theta)	[Source:UniProtKB/Swiss-Prot;Acc:Q3ZCI9]	ENSBTAG00000014233	LOC613956	613956	ENSBTAT00000018917	.	forward	ENSBTAP00000018917	TCPQ_BOVIN	.	.	.	.	.	.	.	.	.	.	.	.	.	[GO:0005488]:binding;[GO:0005515]:protein	binding;[GO:0005737]:cytoplasm;[GO:0008152]:metabolic	process;[GO:0009056]:catabolic	process;[GO:0016787]:hydrolase	activity;[GO:0043170]:macromolecule	metabolic	process	Interactions_Count=1	rs43216143	yes
UPSTREAM	1	6391382	forward	C	M	T-complex	protein	1	subunit	theta	(TCP-1-theta)(CCT-theta)	[Source:UniProtKB/Swiss-Prot;Acc:Q3ZCI9]	ENSBTAG00000014233	LOC613956	613956	ENSBTAT00000018917	.	forward	ENSBTAP00000018917	TCPQ_BOVIN	.	.	.	.	.	.	.	.	.	.	.	.	.	[GO:0005488]:binding;[GO:0005515]:protein	binding;[GO:0005737]:cytoplasm;[GO:0008152]:metabolic	process;[GO:0009056]:catabolic	process;[GO:0016787]:hydrolase	activity;[GO:0043170]:macromolecule	metabolic	process	Interactions_Count=1	.	no
UPSTREAM	1	6391844	forward	T	C	T-complex	protein	1	subunit	theta	(TCP-1-theta)(CCT-theta)	[Source:UniProtKB/Swiss-Prot;Acc:Q3ZCI9]	ENSBTAG00000014233	LOC613956	613956	ENSBTAT00000018917	.	forward	ENSBTAP00000018917	TCPQ_BOVIN	.	.	.	.	.	.	.	.	.	.	.	.	.	[GO:0005488]:binding;[GO:0005515]:protein	binding;[GO:0005737]:cytoplasm;[GO:0008152]:metabolic	process;[GO:0009056]:catabolic	process;[GO:0016787]:hydrolase	activity;[GO:0043170]:macromolecule	metabolic	process	Interactions_Count=1	rs43216141	yes
UPSTREAM	1	6392269	forward	T	C	T-complex	protein	1	subunit	theta	(TCP-1-theta)(CCT-theta)	[Source:UniProtKB/Swiss-Prot;Acc:Q3ZCI9]	ENSBTAG00000014233	LOC613956	613956	ENSBTAT00000018917	.	forward	ENSBTAP00000018917	TCPQ_BOVIN	.	.	.	.	.	.	.	.	.	.	.	.	.	[GO:0005488]:binding;[GO:0005515]:protein	binding;[GO:0005737]:cytoplasm;[GO:0008152]:metabolic	process;[GO:0009056]:catabolic	process;[GO:0016787]:hydrolase	activity;[GO:0043170]:macromolecule	metabolic	process	Interactions_Count=1	rs43216139	yes
UPSTREAM	1	6393141	forward	A	T	T-complex	protein	1	subunit	theta	(TCP-1-theta)(CCT-theta)	[Source:UniProtKB/Swiss-Prot;Acc:Q3ZCI9]	ENSBTAG00000014233	LOC613956	613956	ENSBTAT00000018917	.	forward	ENSBTAP00000018917	TCPQ_BOVIN	.	.	.	.	.	.	.	.	.	.	.	.	.	[GO:0005488]:binding;[GO:0005515]:protein	binding;[GO:0005737]:cytoplasm;[GO:0008152]:metabolic	process;[GO:0009056]:catabolic	process;[GO:0016787]:hydrolase	activity;[GO:0043170]:macromolecule	metabolic	process	Interactions_Count=1	.	no
3PRIME_UTR	1	6407072	forward	G	A	T-complex	protein	1	subunit	theta	(TCP-1-theta)(CCT-theta)	[Source:UniProtKB/Swiss-Prot;Acc:Q3ZCI9]	ENSBTAG00000014233	LOC613956	613956	ENSBTAT00000018917	1841	forward	ENSBTAP00000018917	TCPQ_BOVIN	.	.	.	.	.	.	.	.	.	.	.	.	.	[GO:0005488]:binding;[GO:0005515]:protein	binding;[GO:0005737]:cytoplasm;[GO:0008152]:metabolic	process;[GO:0009056]:catabolic	process;[GO:0016787]:hydrolase	activity;[GO:0043170]:macromolecule	metabolic	process	Interactions_Count=1	.	no
UPSTREAM	1	6434630	forward	G	T	Ubiquitin	carboxyl-terminal	hydrolase	16	(EC	3.1.2.15)(Ubiquitin	thioesterase	16)(Ubiquitin-specific-processing	protease	16)(Deubiquitinating	enzyme	16)	USP16	519992	ENSBTAT00000026801	.	C	A	reverse	ENSBTAP00000026801	UBP16_BOVIN	.	.	.	.	.	.	.	.	.	.	.	.	.	[GO:0005488]:binding;[GO:0005515]:protein	binding;[GO:0005634]:nucleus;[GO:0006139]:nucleobase,	nucleoside,	nucleotide	and	nucleic	acid	metabolic	process;[GO:0008150]:biological_process;[GO:0008152]:metabolic	process;[GO:0009056]:catabolic	process;[GO:0009987]:cellular	process;[GO:0016787]:hydrolase	activity;[GO:0030528]:transcription	regulator	activity;[GO:0043170]:macromolecule	metabolic	process;[GO:0050789]:regulation	of	biological	process	.	.	no
UPSTREAM	1	6434715	forward	G	A	Ubiquitin	carboxyl-terminal	hydrolase	16	(EC	3.1.2.15)(Ubiquitin	thioesterase	16)(Ubiquitin-specific-processing	protease	16)(Deubiquitinating	enzyme	16)	USP16	519992	ENSBTAT00000026801	.	C	T	reverse	ENSBTAP00000026801	UBP16_BOVIN	.	.	.	.	.	.	.	.	.	.	.	.	.	[GO:0005488]:binding;[GO:0005515]:protein	binding;[GO:0005634]:nucleus;[GO:0006139]:nucleobase,	nucleoside,	nucleotide	and	nucleic	acid	metabolic	process;[GO:0008150]:biological_process;[GO:0008152]:metabolic	process;[GO:0009056]:catabolic	process;[GO:0009987]:cellular	process;[GO:0016787]:hydrolase	activity;[GO:0030528]:transcription	regulator	activity;[GO:0043170]:macromolecule	metabolic	process;[GO:0050789]:regulation	of	biological	process	.	rs43216221	yes
UPSTREAM	1	6436550	forward	C	T	Ubiquitin	carboxyl-terminal	hydrolase	16	(EC	3.1.2.15)(Ubiquitin	thioesterase	16)(Ubiquitin-specific-processing	protease	16)(Deubiquitinating	enzyme	16)	USP16	519992	ENSBTAT00000026801	.	G	A	reverse	ENSBTAP00000026801	UBP16_BOVIN	.	.	.	.	.	.	.	.	.	.	.	.	.	[GO:0005488]:binding;[GO:0005515]:protein	binding;[GO:0005634]:nucleus;[GO:0006139]:nucleobase,	nucleoside,	nucleotide	and	nucleic	acid	metabolic	process;[GO:0008150]:biological_process;[GO:0008152]:metabolic	process;[GO:0009056]:catabolic	process;[GO:0009987]:cellular	process;[GO:0016787]:hydrolase	activity;[GO:0030528]:transcription	regulator	activity;[GO:0043170]:macromolecule	metabolic	process;[GO:0050789]:regulation	of	biological	process	.	rs43216222	yes
UPSTREAM	1	6437536	forward	C	T	Ubiquitin	carboxyl-terminal	hydrolase	16	(EC	3.1.2.15)(Ubiquitin	thioesterase	16)(Ubiquitin-specific-processing	protease	16)(Deubiquitinating	enzyme	16)	USP16	519992	ENSBTAT00000026801	.	G	A	reverse	ENSBTAP00000026801	UBP16_BOVIN	.	.	.	.	.	.	.	.	.	.	.	.	.	[GO:0005488]:binding;[GO:0005515]:protein	binding;[GO:0005634]:nucleus;[GO:0006139]:nucleobase,	nucleoside,	nucleotide	and	nucleic	acid	metabolic	process;[GO:0008150]:biological_process;[GO:0008152]:metabolic	process;[GO:0009056]:catabolic	process;[GO:0009987]:cellular	process;[GO:0016787]:hydrolase	activity;[GO:0030528]:transcription	regulator	activity;[GO:0043170]:macromolecule	metabolic	process;[GO:0050789]:regulation	of	biological	process	.	rs43216224	yes
NON_SYNONYMOUS_CODING	1	6447507	forward	C	G	.	ENSBTAG00000020121	RWDD2B	505006	ENSBTAT00000026800	630	C	G	forward	ENSBTAP00000026800	.	103	pfscan	IPR006575	RWD;Superfamily	IPR016135	UBQ-conjugat/RWD-like;Pfam	IPR006575	RWD;Smart	IPR006575	RWD;PIRSF	IPR017359	UCP038021_RWD	.	H	Q	QQQQQXQQQQQQQQQQQQQQQEQQQQXQQQQQQQQQQQQQQQQQE	4.6	-0.0	0.0	54.0	Tursiops_truncatus;Vicugna_pacos;Canis_familiaris;Pteropus_vampyrus;Equus_caballus;Felis_catus;Microcebus_murinus;Otolemur_garnettii;Pan_troglodytes;Homo_sapiens;Macaca_mulatta;Pongo_pygmaeus;Gorilla_gorilla;Tarsius_syrichta;Oryctolagus_cuniculus;Callithrix_jacchus;Myotis_lucifugus;Tupaia_belangeri;Dasypus_novemcinctus;Tupaia_belangeri;Loxodonta_africana;Dipodomys_ordii;Erinaceus_europaeus;Rattus_norvegicus;Ochotona_princeps;Cavia_porcellus;Sorex_araneus;Mus_musculus;Echinops_telfairi;Procavia_capensis;Choloepus_hoffmanni;Monodelphis_domestica;Macropus_eugenii;Gallus_gallus;Meleagris_gallopavo;Anolis_carolinensis;Taeniopygia_guttata;Xenopus_tropicalis;Danio_rerio;Gasterosteus_aculeatus;Takifugu_rubripes;Tetraodon_nigroviridis;Oryzias_latipes;Ciona_intestinalis;Drosophila_melanogaster	.	Overlapping_Protein_Features=CHAIN:1:319:RWD	domain-containing	protein	2B.|DOMAIN:41:165:RWD.|HELIX:127:143:FT	HELIX	152	165	rs43216839	yes
DOWNSTREAM	1	6450382	forward	A	C	.	ENSBTAG00000020121	RWDD2B	505006	ENSBTAT00000026800	.	A	C	forward	ENSBTAP00000026800	.	.	.	.	.	.	.	.	.	.	.	.	.	.	rs43216844	yes
DOWNSTREAM	1	6452708	forward	A	C	.	ENSBTAG00000020121	RWDD2B	505006	ENSBTAT00000026800	.	A	C	forward	ENSBTAP00000026800	.	.	.	.	.	.	.	.	.	.	.	.	.	.	rs43216846	yes
UPSTREAM	1	6461079	forward	G	A	RNF160	protein	Fragment	[Source:UniProtKB/TrEMBL;Acc:Q2KI81]	ENSBTAG00000000201	RNF160	519526	ENSBTAT00000032432	.	G	A	forward	.	.	.	.	.	.	.	.	.	.	.	.	.	[GO:0003676]:nucleic	acid	binding;[GO:0005488]:binding;[GO:0005515]:protein	binding;[GO:0005634]:nucleus;[GO:0030528]:transcription	regulator	activity;[GO:0050789]:regulation	of	biological	process	.	rs43216854	yes
UPSTREAM	1	6462114	forward	C	Y	RNF160	protein	Fragment	[Source:UniProtKB/TrEMBL;Acc:Q2KI81]	ENSBTAG00000000201	RNF160	519526	ENSBTAT00000032432	.	C	T	forward	.	.	.	.	.	.	.	.	.	.	.	.	.	[GO:0003676]:nucleic	acid	binding;[GO:0005488]:binding;[GO:0005515]:protein	binding;[GO:0005634]:nucleus;[GO:0030528]:transcription	regulator	activity;[GO:0050789]:regulation	of	biological	process	.	.	no
UPSTREAM	1	6462117	forward	T	Y	RNF160	protein	Fragment	[Source:UniProtKB/TrEMBL;Acc:Q2KI81]	ENSBTAG00000000201	RNF160	519526	ENSBTAT00000032432	.	T	C	forward	.	.	.	.	.	.	.	.	.	.	.	.	.	[GO:0003676]:nucleic	acid	binding;[GO:0005488]:binding;[GO:0005515]:protein	binding;[GO:0005634]:nucleus;[GO:0030528]:transcription	regulator	activity;[GO:0050789]:regulation	of	biological	process	.	.	no
UPSTREAM	1	6462123	forward	A	R	RNF160	protein	Fragment	[Source:UniProtKB/TrEMBL;Acc:Q2KI81]	ENSBTAG00000000201	RNF160	519526	ENSBTAT00000032432	.	A	G	forward	.	.	.	.	.	.	.	.	.	.	.	.	.	[GO:0003676]:nucleic	acid	binding;[GO:0005488]:binding;[GO:0005515]:protein	binding;[GO:0005634]:nucleus;[GO:0030528]:transcription	regulator	activity;[GO:0050789]:regulation	of	biological	process	.	.	no
SYNONYMOUS_CODING	1	6470605	forward	G	A	RNF160	protein	Fragment	[Source:UniProtKB/TrEMBL;Acc:Q2KI81]	ENSBTAG00000000201	RNF160	519526	ENSBTAT00000032432	483	G	A	forward	161	.	.	Superfamily	IPR016024	ARM-type_fold	.	.	.	.	.	.	.	.	.	[GO:0003676]:nucleic	acid	binding;[GO:0005488]:binding;[GO:0005515]:protein	binding;[GO:0005634]:nucleus;[GO:0030528]:transcription	regulator	activity;[GO:0050789]:regulation	of	biological	process	.	rs43216866	yes
SYNONYMOUS_CODING	1	6482618	forward	T	C	RNF160	protein	Fragment	[Source:UniProtKB/TrEMBL;Acc:Q2KI81]	ENSBTAG00000000201	RNF160	519526	ENSBTAT00000032432	1812	T	C	forward	604	.	.	Superfamily	IPR016024	ARM-type_fold	.	.	.	.	.	.	.	.	.	[GO:0003676]:nucleic	acid	binding;[GO:0005488]:binding;[GO:0005515]:protein	binding;[GO:0005634]:nucleus;[GO:0030528]:transcription	regulator	activity;[GO:0050789]:regulation	of	biological	process	.	rs43216879	yes
SPLICE_SITE	1	6486233	forward	A	R	RNF160	protein	Fragment	[Source:UniProtKB/TrEMBL;Acc:Q2KI81]	ENSBTAG00000000201	RNF160	519526	ENSBTAT00000032432	2166	A	G	forward	722	.	.	Superfamily	IPR016024	ARM-type_fold	.	.	.	.	.	.	.	.	.	[GO:0003676]:nucleic	acid	binding;[GO:0005488]:binding;[GO:0005515]:protein	binding;[GO:0005634]:nucleus;[GO:0030528]:transcription	regulator	activity;[GO:0050789]:regulation	of	biological	process	.	.	no
NON_SYNONYMOUS_CODING	1	6496175	forward	C	T	RNF160	protein	Fragment	[Source:UniProtKB/TrEMBL;Acc:Q2KI81]	ENSBTAG00000000201	RNF160	519526	ENSBTAT00000032432	3431	C	T	forward	1144	.	.	Superfamily	IPR016024	ARM-type_fold	.	A	V	AAAAAAAAAAAAXXAXAAAAAASAAAXAAANIFFFVIAAAATDTNT	-2.4	0.6	63.0	57.8	Tursiops_truncatus;Vicugna_pacos;Equus_caballus;Felis_catus;Canis_familiaris;Pteropus_vampyrus;Pan_troglodytes;Homo_sapiens;Pongo_pygmaeus;Tarsius_syrichta;Choloepus_hoffmanni;Macaca_mulatta;Dasypus_novemcinctus;Microcebus_murinus;Callithrix_jacchus;Otolemur_garnettii;Spermophilus_tridecemlineatus;Oryctolagus_cuniculus;Tupaia_belangeri;Dipodomys_ordii;Erinaceus_europaeus;Loxodonta_africana;Cavia_porcellus;Sorex_araneus;Ochotona_princeps;Myotis_lucifugus;Echinops_telfairi;Rattus_norvegicus;Mus_musculus;Procavia_capensis;Macropus_eugenii;Monodelphis_domestica;Gallus_gallus;Taeniopygia_guttata;Meleagris_gallopavo;Anolis_carolinensis;Xenopus_tropicalis;Danio_rerio;Gasterosteus_aculeatus;Takifugu_rubripes;Tetraodon_nigroviridis;Oryzias_latipes;Ciona_savignyi;Drosophila_melanogaster;Ciona_intestinalis;Saccharomyces_cerevisiae	[GO:0003676]:nucleic	acid	binding;[GO:0005488]:binding;[GO:0005515]:protein	binding;[GO:0005634]:nucleus;[GO:0030528]:transcription	regulator	activity;[GO:0050789]:regulation	of	biological	process	.	rs43216900	yes
SYNONYMOUS_CODING	1	6515314	forward	C	G	RNF160	protein	Fragment	[Source:UniProtKB/TrEMBL;Acc:Q2KI81]	ENSBTAG00000000201	RNF160	519526	ENSBTAT00000032432	4860	C	G	forward	1620	.	.	.	.	.	.	.	.	.	.	.	.	[GO:0003676]:nucleic	acid	binding;[GO:0005488]:binding;[GO:0005515]:protein	binding;[GO:0005634]:nucleus;[GO:0030528]:transcription	regulator	activity;[GO:0050789]:regulation	of	biological	process	.	rs43216921	yes
UPSTREAM	1	6521019	forward	A	G	.	ENSBTAG00000023697	.	.	ENSBTAT00000000236	.	A	G	forward	ENSBTAP00000051060	.	.	.	.	.	.	.	.	.	.	.	.	[GO:0003676]:nucleic	acid	binding;[GO:0005575]:cellular_component;[GO:0005634]:nucleus;[GO:0005694]:chromosome;[GO:0009987]:cellular	process	.	.	no
UPSTREAM	1	6521880	forward	G	S	.	ENSBTAG00000023697	.	.	ENSBTAT00000000236	.	G	C	forward	ENSBTAP00000051060	.	.	.	.	.	.	.	.	.	.	.	.	[GO:0003676]:nucleic	acid	binding;[GO:0005575]:cellular_component;[GO:0005634]:nucleus;[GO:0005694]:chromosome;[GO:0009987]:cellular	process	.	rs43216928	yes
UPSTREAM	1	6522270	forward	C	T	.	ENSBTAG00000023697	.	.	ENSBTAT00000000236	.	C	T	forward	ENSBTAP00000051060	.	.	.	.	.	.	.	.	.	.	.	.	[GO:0003676]:nucleic	acid	binding;[GO:0005575]:cellular_component;[GO:0005634]:nucleus;[GO:0005694]:chromosome;[GO:0009987]:cellular	process	.	.	no
UPSTREAM	1	6523385	forward	C	A	.	ENSBTAG00000023697	.	.	ENSBTAT00000000236	.	C	A	forward	ENSBTAP00000051060	.	.	.	.	.	.	.	.	.	.	.	.	[GO:0003676]:nucleic	acid	binding;[GO:0005575]:cellular_component;[GO:0005634]:nucleus;[GO:0005694]:chromosome;[GO:0009987]:cellular	process	.	.	no
UPSTREAM	1	6523716	forward	G	A	.	ENSBTAG00000023697	.	.	ENSBTAT00000000236	.	G	A	forward	ENSBTAP00000051060	.	.	.	.	.	.	.	.	.	.	.	.	[GO:0003676]:nucleic	acid	binding;[GO:0005575]:cellular_component;[GO:0005634]:nucleus;[GO:0005694]:chromosome;[GO:0009987]:cellular	process	.	.	no
UPSTREAM	1	6523833	forward	G	A	.	ENSBTAG00000023697	.	.	ENSBTAT00000000236	.	G	A	forward	ENSBTAP00000051060	.	.	.	.	.	.	.	.	.	.	.	.	[GO:0003676]:nucleic	acid	binding;[GO:0005575]:cellular_component;[GO:0005634]:nucleus;[GO:0005694]:chromosome;[GO:0009987]:cellular	process	.	.	no
UPSTREAM	1	6524324	forward	G	T	.	ENSBTAG00000023697	.	.	ENSBTAT00000000236	.	G	T	forward	ENSBTAP00000051060	.	.	.	.	.	.	.	.	.	.	.	.	[GO:0003676]:nucleic	acid	binding;[GO:0005575]:cellular_component;[GO:0005634]:nucleus;[GO:0005694]:chromosome;[GO:0009987]:cellular	process	.	.	no
NON_SYNONYMOUS_CODING	1	6525629	forward	G	A	.	ENSBTAG00000023697	.	.	ENSBTAT00000000236	377	G	A	forward	ENSBTAP00000051060	.	126	Superfamily	IPR009072	Histone-fold;Smart	IPR000558	Histone_H2B	.	S	N	SSSSSSSSSSSSSSSSSSSSSSSSSSS	-3.0	1.0	100.0	86.2	Sus_scrofa;Ornithorhynchus_anatinus;Meleagris_gallopavo;Gallus_gallus;Danio_rerio;Tetraodon_nigroviridis;Gasterosteus_aculeatus;Takifugu_rubripes;Ciona_intestinalis;Caenorhabditis_elegans;Caenorhabditis_elegans;Caenorhabditis_elegans;Caenorhabditis_elegans;Caenorhabditis_elegans;Caenorhabditis_elegans;Caenorhabditis_elegans;Caenorhabditis_elegans;Caenorhabditis_elegans;Caenorhabditis_elegans;Caenorhabditis_elegans;Caenorhabditis_elegans;Caenorhabditis_elegans;Caenorhabditis_elegans;Caenorhabditis_elegans;Caenorhabditis_elegans;Saccharomyces_cerevisiae;Saccharomyces_cerevisiae	[GO:0003676]:nucleic	acid	binding;[GO:0005575]:cellular_component;[GO:0005634]:nucleus;[GO:0005694]:chromosome;[GO:0009987]:cellular	process	.	.	no
DOWNSTREAM	1	6526695	forward	T	G	.	ENSBTAG00000023697	.	.	ENSBTAT00000000236	.	T	G	forward	ENSBTAP00000051060	.	.	.	.	.	.	.	.	.	.	.	.	[GO:0003676]:nucleic	acid	binding;[GO:0005575]:cellular_component;[GO:0005634]:nucleus;[GO:0005694]:chromosome;[GO:0009987]:cellular	process	.	.	no
DOWNSTREAM	1	6527292	forward	C	T	.	ENSBTAG00000023697	.	.	ENSBTAT00000000236	.	C	T	forward	ENSBTAP00000051060	.	.	.	.	.	.	.	.	.	.	.	.	[GO:0003676]:nucleic	acid	binding;[GO:0005575]:cellular_component;[GO:0005634]:nucleus;[GO:0005694]:chromosome;[GO:0009987]:cellular	process	.	.	no
DOWNSTREAM	1	6527674	forward	C	T	.	ENSBTAG00000023697	.	.	ENSBTAT00000000236	.	C	T	forward	ENSBTAP00000051060	.	.	.	.	.	.	.	.	.	.	.	.	[GO:0003676]:nucleic	acid	binding;[GO:0005575]:cellular_component;[GO:0005634]:nucleus;[GO:0005694]:chromosome;[GO:0009987]:cellular	process	.	.	no
DOWNSTREAM	1	6528297	forward	T	Y	.	ENSBTAG00000023697	.	.	ENSBTAT00000000236	.	T	C	forward	ENSBTAP00000051060	.	.	.	.	.	.	.	.	.	.	.	.	[GO:0003676]:nucleic	acid	binding;[GO:0005575]:cellular_component;[GO:0005634]:nucleus;[GO:0005694]:chromosome;[GO:0009987]:cellular	process	.	.	no
DOWNSTREAM	1	6528443	forward	T	C	.	ENSBTAG00000023697	.	.	ENSBTAT00000000236	.	T	C	forward	ENSBTAP00000051060	.	.	.	.	.	.	.	.	.	.	.	.	[GO:0003676]:nucleic	acid	binding;[GO:0005575]:cellular_component;[GO:0005634]:nucleus;[GO:0005694]:chromosome;[GO:0009987]:cellular	process	.	.	no
DOWNSTREAM	1	6528483	forward	C	T	.	ENSBTAG00000023697	.	.	ENSBTAT00000000236	.	C	T	forward	ENSBTAP00000051060	.	.	.	.	.	.	.	.	.	.	.	.	[GO:0003676]:nucleic	acid	binding;[GO:0005575]:cellular_component;[GO:0005634]:nucleus;[GO:0005694]:chromosome;[GO:0009987]:cellular	process	.	.	no
DOWNSTREAM	1	6528670	forward	T	G	.	ENSBTAG00000023697	.	.	ENSBTAT00000000236	.	T	G	forward	ENSBTAP00000051060	.	.	.	.	.	.	.	.	.	.	.	.	[GO:0003676]:nucleic	acid	binding;[GO:0005575]:cellular_component;[GO:0005634]:nucleus;[GO:0005694]:chromosome;[GO:0009987]:cellular	process	.	.	no
DOWNSTREAM	1	6529215	forward	T	C	.	ENSBTAG00000023697	.	.	ENSBTAT00000000236	.	T	C	forward	ENSBTAP00000051060	.	.	.	.	.	.	.	.	.	.	.	.	[GO:0003676]:nucleic	acid	binding;[GO:0005575]:cellular_component;[GO:0005634]:nucleus;[GO:0005694]:chromosome;[GO:0009987]:cellular	process	.	.	no
DOWNSTREAM	1	6529721	forward	T	C	.	ENSBTAG00000023697	.	.	ENSBTAT00000000236	.	T	C	forward	ENSBTAP00000051060	.	.	.	.	.	.	.	.	.	.	.	.	[GO:0003676]:nucleic	acid	binding;[GO:0005575]:cellular_component;[GO:0005634]:nucleus;[GO:0005694]:chromosome;[GO:0009987]:cellular	process	.	.	no
DOWNSTREAM	1	6530119	forward	C	T	.	ENSBTAG00000023697	.	.	ENSBTAT00000000236	.	C	T	forward	ENSBTAP00000051060	.	.	.	.	.	.	.	.	.	.	.	.	[GO:0003676]:nucleic	acid	binding;[GO:0005575]:cellular_component;[GO:0005634]:nucleus;[GO:0005694]:chromosome;[GO:0009987]:cellular	process	.	.	no
DOWNSTREAM	1	6530246	forward	T	C	.	ENSBTAG00000023697	.	.	ENSBTAT00000000236	.	T	C	forward	ENSBTAP00000051060	.	.	.	.	.	.	.	.	.	.	.	.	[GO:0003676]:nucleic	acid	binding;[GO:0005575]:cellular_component;[GO:0005634]:nucleus;[GO:0005694]:chromosome;[GO:0009987]:cellular	process	.	.	no
DOWNSTREAM	1	6530301	forward	C	T	.	ENSBTAG00000023697	.	.	ENSBTAT00000000236	.	C	T	forward	ENSBTAP00000051060	.	.	.	.	.	.	.	.	.	.	.	.	[GO:0003676]:nucleic	acid	binding;[GO:0005575]:cellular_component;[GO:0005634]:nucleus;[GO:0005694]:chromosome;[GO:0009987]:cellular	process	.	.	no
DOWNSTREAM	1	6530470	forward	T	A	.	ENSBTAG00000023697	.	.	ENSBTAT00000000236	.	T	A	forward	ENSBTAP00000051060	.	.	.	.	.	.	.	.	.	.	.	.	[GO:0003676]:nucleic	acid	binding;[GO:0005575]:cellular_component;[GO:0005634]:nucleus;[GO:0005694]:chromosome;[GO:0009987]:cellular	process	.	.	no
DOWNSTREAM	1	6541533	forward	G	A	N-6	adenine-specific	DNA	methyltransferase	1	[Source:RefSeq	peptide;Acc:NP_001076982]	ENSBTAG00000001412	N6AMT1	615200	ENSBTAT00000001851	.	reverse	ENSBTAP00000001851	.	.	.	.	.	.	.	.	.	.	.	.	.	.	[GO:0003676]:nucleic	acid	binding;[GO:0005515]:protein	binding;[GO:0005575]:cellular_component;[GO:0008152]:metabolic	process;[GO:0009987]:cellular	process;[GO:0016740]:transferase	activity;[GO:0050789]:regulation	of	biological	process	.	.	no
DOWNSTREAM	1	6543011	forward	G	R	N-6	adenine-specific	DNA	methyltransferase	1	[Source:RefSeq	peptide;Acc:NP_001076982]	ENSBTAG00000001412	N6AMT1	615200	ENSBTAT00000001851	.	reverse	ENSBTAP00000001851	.	.	.	.	.	.	.	.	.	.	.	.	.	.	[GO:0003676]:nucleic	acid	binding;[GO:0005515]:protein	binding;[GO:0005575]:cellular_component;[GO:0008152]:metabolic	process;[GO:0009987]:cellular	process;[GO:0016740]:transferase	activity;[GO:0050789]:regulation	of	biological	process	.	rs43212637	yes
DOWNSTREAM	1	6544155	forward	C	G	N-6	adenine-specific	DNA	methyltransferase	1	[Source:RefSeq	peptide;Acc:NP_001076982]	ENSBTAG00000001412	N6AMT1	615200	ENSBTAT00000001851	.	reverse	ENSBTAP00000001851	.	.	.	.	.	.	.	.	.	.	.	.	.	.	[GO:0003676]:nucleic	acid	binding;[GO:0005515]:protein	binding;[GO:0005575]:cellular_component;[GO:0008152]:metabolic	process;[GO:0009987]:cellular	process;[GO:0016740]:transferase	activity;[GO:0050789]:regulation	of	biological	process	.	rs43212638	yes
SPLICE_SITE	1	6552092	forward	C	T	N-6	adenine-specific	DNA	methyltransferase	1	[Source:RefSeq	peptide;Acc:NP_001076982]	ENSBTAG00000001412	N6AMT1	615200	ENSBTAT00000001851	403	reverse	ENSBTAP00000001851	.	132	.	.	Superfamily;Pfam	IPR007848	Small_mtfrase;Tigrfam	IPR004557	HemK_rel_arch	.	.	.	.	.	.	.	.	.	[GO:0003676]:nucleic	acid	binding;[GO:0005515]:protein	binding;[GO:0005575]:cellular_component;[GO:0008152]:metabolic	process;[GO:0009987]:cellular	process;[GO:0016740]:transferase	activity;[GO:0050789]:regulation	of	biological	process	Overlapping_Protein_Features=CHAIN:1:214:HemK	methyltransferase	family	member	2.|VAR_SEQ:105:132:Missing	(in	isoform	2).	.	no
UPSTREAM	1	7449504	forward	G	R	.	ENSBTAG00000027052	.	.	ENSBTAT00000038758	.	C	T	reverse	ENSBTAP00000038568	.	.	.	.	.	.	.	.	.	.	.	.	[GO:0008152]:metabolic	process;[GO:0009056]:catabolic	process;[GO:0016787]:hydrolase	activity;[GO:0043170]:macromolecule	metabolic	process	.	.	no
UPSTREAM	1	7450668	forward	A	R	.	ENSBTAG00000027052	.	.	ENSBTAT00000038758	.	T	C	reverse	ENSBTAP00000038568	.	.	.	.	.	.	.	.	.	.	.	.	[GO:0008152]:metabolic	process;[GO:0009056]:catabolic	process;[GO:0016787]:hydrolase	activity;[GO:0043170]:macromolecule	metabolic	process	.	.	no
UPSTREAM	1	7451778	forward	A	G	.	ENSBTAG00000027052	.	.	ENSBTAT00000038758	.	T	C	reverse	ENSBTAP00000038568	.	.	.	.	.	.	.	.	.	.	.	.	[GO:0008152]:metabolic	process;[GO:0009056]:catabolic	process;[GO:0016787]:hydrolase	activity;[GO:0043170]:macromolecule	metabolic	process	.	rs42612526	yes
UPSTREAM	1	7452276	forward	A	R	.	ENSBTAG00000027052	.	.	ENSBTAT00000038758	.	T	C	reverse	ENSBTAP00000038568	.	.	.	.	.	.	.	.	.	.	.	.	[GO:0008152]:metabolic	process;[GO:0009056]:catabolic	process;[GO:0016787]:hydrolase	activity;[GO:0043170]:macromolecule	metabolic	process	.	.	no
DOWNSTREAM	1	8195194	forward	A	G	U2	spliceosomal	RNA	[Source:RFAM;Acc:RF00004]	ENSBTAG00000043678	.	.	ENSBTAT00000060670	.	T	C	reverse	.	.	.	.	.	.	.	.	.	.	.	.	.	.	.	.	no
DOWNSTREAM	1	8198039	forward	G	R	U2	spliceosomal	RNA	[Source:RFAM;Acc:RF00004]	ENSBTAG00000043678	.	.	ENSBTAT00000060670	.	C	T	reverse	.	.	.	.	.	.	.	.	.	.	.	.	.	.	.	.	no
DOWNSTREAM	1	8198191	forward	G	S	U2	spliceosomal	RNA	[Source:RFAM;Acc:RF00004]	ENSBTAG00000043678	.	.	ENSBTAT00000060670	.	C	G	reverse	.	.	.	.	.	.	.	.	.	.	.	.	.	.	.	.	no
DOWNSTREAM	1	8198253	forward	T	Y	U2	spliceosomal	RNA	[Source:RFAM;Acc:RF00004]	ENSBTAG00000043678	.	.	ENSBTAT00000060670	.	A	G	reverse	.	.	.	.	.	.	.	.	.	.	.	.	.	.	.	.	no
DOWNSTREAM	1	8198280	forward	C	M	U2	spliceosomal	RNA	[Source:RFAM;Acc:RF00004]	ENSBTAG00000043678	.	.	ENSBTAT00000060670	.	G	T	reverse	.	.	.	.	.	.	.	.	.	.	.	.	.	.	.	.	no
DOWNSTREAM	1	8198320	forward	T	Y	U2	spliceosomal	RNA	[Source:RFAM;Acc:RF00004]	ENSBTAG00000043678	.	.	ENSBTAT00000060670	.	A	G	reverse	.	.	.	.	.	.	.	.	.	.	.	.	.	.	.	.	no
DOWNSTREAM	1	8198464	forward	C	Y	U2	spliceosomal	RNA	[Source:RFAM;Acc:RF00004]	ENSBTAG00000043678	.	.	ENSBTAT00000060670	.	G	A	reverse	.	.	.	.	.	.	.	.	.	.	.	.	.	.	.	.	no
DOWNSTREAM	1	8198483	forward	A	M	U2	spliceosomal	RNA	[Source:RFAM;Acc:RF00004]	ENSBTAG00000043678	.	.	ENSBTAT00000060670	.	T	G	reverse	.	.	.	.	.	.	.	.	.	.	.	.	.	.	.	.	no
DOWNSTREAM	1	8198522	forward	T	Y	U2	spliceosomal	RNA	[Source:RFAM;Acc:RF00004]	ENSBTAG00000043678	.	.	ENSBTAT00000060670	.	A	G	reverse	.	.	.	.	.	.	.	.	.	.	.	.	.	.	.	.	no
DOWNSTREAM	1	8198753	forward	A	W	U2	spliceosomal	RNA	[Source:RFAM;Acc:RF00004]	ENSBTAG00000043678	.	.	ENSBTAT00000060670	.	T	A	reverse	.	.	.	.	.	.	.	.	.	.	.	.	.	.	.	.	no
DOWNSTREAM	1	8198909	forward	T	C	U2	spliceosomal	RNA	[Source:RFAM;Acc:RF00004]	ENSBTAG00000043678	.	.	ENSBTAT00000060670	.	A	G	reverse	.	.	.	.	.	.	.	.	.	.	.	.	.	.	.	.	no
DOWNSTREAM	1	8198994	forward	T	Y	U2	spliceosomal	RNA	[Source:RFAM;Acc:RF00004]	ENSBTAG00000043678	.	.	ENSBTAT00000060670	.	A	G	reverse	.	.	.	.	.	.	.	.	.	.	.	.	.	.	.	.	no
DOWNSTREAM	1	8199058	forward	T	K	U2	spliceosomal	RNA	[Source:RFAM;Acc:RF00004]	ENSBTAG00000043678	.	.	ENSBTAT00000060670	.	A	C	reverse	.	.	.	.	.	.	.	.	.	.	.	.	.	.	.	.	no
DOWNSTREAM	1	8199073	forward	C	Y	U2	spliceosomal	RNA	[Source:RFAM;Acc:RF00004]	ENSBTAG00000043678	.	.	ENSBTAT00000060670	.	G	A	reverse	.	.	.	.	.	.	.	.	.	.	.	.	.	.	.	.	no
DOWNSTREAM	1	8199166	forward	A	R	U2	spliceosomal	RNA	[Source:RFAM;Acc:RF00004]	ENSBTAG00000043678	.	.	ENSBTAT00000060670	.	T	C	reverse	.	.	.	.	.	.	.	.	.	.	.	.	.	.	.	.	no
DOWNSTREAM	1	8199626	forward	C	M	U2	spliceosomal	RNA	[Source:RFAM;Acc:RF00004]	ENSBTAG00000043678	.	.	ENSBTAT00000060670	.	G	T	reverse	.	.	.	.	.	.	.	.	.	.	.	.	.	.	.	.	no
WITHIN_NON_CODING_GENE	1	8199684	forward	A	W	U2	spliceosomal	RNA	[Source:RFAM;Acc:RF00004]	ENSBTAG00000043678	.	.	ENSBTAT00000060670	.	T	A	reverse	.	.	.	.	.	.	.	.	.	.	.	.	.	.	.	.	no
WITHIN_NON_CODING_GENE	1	8199700	forward	T	Y	U2	spliceosomal	RNA	[Source:RFAM;Acc:RF00004]	ENSBTAG00000043678	.	.	ENSBTAT00000060670	.	A	G	reverse	.	.	.	.	.	.	.	.	.	.	.	.	.	.	.	.	no
WITHIN_NON_CODING_GENE	1	8199722	forward	G	R	U2	spliceosomal	RNA	[Source:RFAM;Acc:RF00004]	ENSBTAG00000043678	.	.	ENSBTAT00000060670	.	C	T	reverse	.	.	.	.	.	.	.	.	.	.	.	.	.	.	.	.	no
WITHIN_NON_CODING_GENE	1	8199756	forward	C	Y	U2	spliceosomal	RNA	[Source:RFAM;Acc:RF00004]	ENSBTAG00000043678	.	.	ENSBTAT00000060670	.	G	A	reverse	.	.	.	.	.	.	.	.	.	.	.	.	.	.	.	.	no
UPSTREAM	1	8200024	forward	A	G	U2	spliceosomal	RNA	[Source:RFAM;Acc:RF00004]	ENSBTAG00000043678	.	.	ENSBTAT00000060670	.	T	C	reverse	.	.	.	.	.	.	.	.	.	.	.	.	.	.	.	.	no
UPSTREAM	1	8201653	forward	T	Y	U2	spliceosomal	RNA	[Source:RFAM;Acc:RF00004]	ENSBTAG00000043678	.	.	ENSBTAT00000060670	.	A	G	reverse	.	.	.	.	.	.	.	.	.	.	.	.	.	.	.	.	no
UPSTREAM	1	8201865	forward	A	R	U2	spliceosomal	RNA	[Source:RFAM;Acc:RF00004]	ENSBTAG00000043678	.	.	ENSBTAT00000060670	.	T	C	reverse	.	.	.	.	.	.	.	.	.	.	.	.	.	.	.	.	no
UPSTREAM	1	8202319	forward	A	R	U2	spliceosomal	RNA	[Source:RFAM;Acc:RF00004]	ENSBTAG00000043678	.	.	ENSBTAT00000060670	.	T	C	reverse	.	.	.	.	.	.	.	.	.	.	.	.	.	.	.	.	no
UPSTREAM	1	8202382	forward	A	C	U2	spliceosomal	RNA	[Source:RFAM;Acc:RF00004]	ENSBTAG00000043678	.	.	ENSBTAT00000060670	.	T	G	reverse	.	.	.	.	.	.	.	.	.	.	.	.	.	.	.	.	no
UPSTREAM	1	8202716	forward	T	Y	U2	spliceosomal	RNA	[Source:RFAM;Acc:RF00004]	ENSBTAG00000043678	.	.	ENSBTAT00000060670	.	A	G	reverse	.	.	.	.	.	.	.	.	.	.	.	.	.	.	.	rs41669880	yes
UPSTREAM	1	8202781	forward	A	W	U2	spliceosomal	RNA	[Source:RFAM;Acc:RF00004]	ENSBTAG00000043678	.	.	ENSBTAT00000060670	.	T	A	reverse	.	.	.	.	.	.	.	.	.	.	.	.	.	.	.	rs41669879	yes
UPSTREAM	1	8203294	forward	G	C	U2	spliceosomal	RNA	[Source:RFAM;Acc:RF00004]	ENSBTAG00000043678	.	.	ENSBTAT00000060670	.	C	G	reverse	.	.	.	.	.	.	.	.	.	.	.	.	.	.	.	.	no
UPSTREAM	1	8204310	forward	A	G	U2	spliceosomal	RNA	[Source:RFAM;Acc:RF00004]	ENSBTAG00000043678	.	.	ENSBTAT00000060670	.	T	C	reverse	.	.	.	.	.	.	.	.	.	.	.	.	.	.	.	rs29025437	yes
UPSTREAM	1	8240770	forward	T	W	Histone	H4	(H4.1)	[Source:UniProtKB/Swiss-Prot;Acc:P62803]	ENSBTAG00000040155	LOC787485	787485	ENSBTAT00000056505	.	T	A	forward	.	.	.	.	.	.	.	.	.	.	.	.	.	[GO:0003676]:nucleic	acid	binding;[GO:0005515]:protein	binding;[GO:0005575]:cellular_component;[GO:0005634]:nucleus;[GO:0005694]:chromosome;[GO:0006139]:nucleobase,	nucleoside,	nucleotide	and	nucleic	acid	metabolic	process;[GO:0009987]:cellular	process;[GO:0030528]:transcription	regulator	activity;[GO:0050789]:regulation	of	biological	process	.	.	no
UPSTREAM	1	8240861	forward	A	W	Histone	H4	(H4.1)	[Source:UniProtKB/Swiss-Prot;Acc:P62803]	ENSBTAG00000040155	LOC787485	787485	ENSBTAT00000056505	.	A	T	forward	.	.	.	.	.	.	.	.	.	.	.	.	.	[GO:0003676]:nucleic	acid	binding;[GO:0005515]:protein	binding;[GO:0005575]:cellular_component;[GO:0005634]:nucleus;[GO:0005694]:chromosome;[GO:0006139]:nucleobase,	nucleoside,	nucleotide	and	nucleic	acid	metabolic	process;[GO:0009987]:cellular	process;[GO:0030528]:transcription	regulator	activity;[GO:0050789]:regulation	of	biological	process	.	.	no
UPSTREAM	1	8240901	forward	G	R	Histone	H4	(H4.1)	[Source:UniProtKB/Swiss-Prot;Acc:P62803]	ENSBTAG00000040155	LOC787485	787485	ENSBTAT00000056505	.	G	A	forward	.	.	.	.	.	.	.	.	.	.	.	.	.	[GO:0003676]:nucleic	acid	binding;[GO:0005515]:protein	binding;[GO:0005575]:cellular_component;[GO:0005634]:nucleus;[GO:0005694]:chromosome;[GO:0006139]:nucleobase,	nucleoside,	nucleotide	and	nucleic	acid	metabolic	process;[GO:0009987]:cellular	process;[GO:0030528]:transcription	regulator	activity;[GO:0050789]:regulation	of	biological	process	.	.	no
UPSTREAM	1	8240937	forward	C	Y	Histone	H4	(H4.1)	[Source:UniProtKB/Swiss-Prot;Acc:P62803]	ENSBTAG00000040155	LOC787485	787485	ENSBTAT00000056505	.	C	T	forward	.	.	.	.	.	.	.	.	.	.	.	.	.	[GO:0003676]:nucleic	acid	binding;[GO:0005515]:protein	binding;[GO:0005575]:cellular_component;[GO:0005634]:nucleus;[GO:0005694]:chromosome;[GO:0006139]:nucleobase,	nucleoside,	nucleotide	and	nucleic	acid	metabolic	process;[GO:0009987]:cellular	process;[GO:0030528]:transcription	regulator	activity;[GO:0050789]:regulation	of	biological	process	.	.	no
UPSTREAM	1	8241048	forward	A	W	Histone	H4	(H4.1)	[Source:UniProtKB/Swiss-Prot;Acc:P62803]	ENSBTAG00000040155	LOC787485	787485	ENSBTAT00000056505	.	A	T	forward	.	.	.	.	.	.	.	.	.	.	.	.	.	[GO:0003676]:nucleic	acid	binding;[GO:0005515]:protein	binding;[GO:0005575]:cellular_component;[GO:0005634]:nucleus;[GO:0005694]:chromosome;[GO:0006139]:nucleobase,	nucleoside,	nucleotide	and	nucleic	acid	metabolic	process;[GO:0009987]:cellular	process;[GO:0030528]:transcription	regulator	activity;[GO:0050789]:regulation	of	biological	process	.	.	no
UPSTREAM	1	8241126	forward	G	S	Histone	H4	(H4.1)	[Source:UniProtKB/Swiss-Prot;Acc:P62803]	ENSBTAG00000040155	LOC787485	787485	ENSBTAT00000056505	.	G	C	forward	.	.	.	.	.	.	.	.	.	.	.	.	.	[GO:0003676]:nucleic	acid	binding;[GO:0005515]:protein	binding;[GO:0005575]:cellular_component;[GO:0005634]:nucleus;[GO:0005694]:chromosome;[GO:0006139]:nucleobase,	nucleoside,	nucleotide	and	nucleic	acid	metabolic	process;[GO:0009987]:cellular	process;[GO:0030528]:transcription	regulator	activity;[GO:0050789]:regulation	of	biological	process	.	.	no
UPSTREAM	1	8242308	forward	C	Y	Histone	H4	(H4.1)	[Source:UniProtKB/Swiss-Prot;Acc:P62803]	ENSBTAG00000040155	LOC787485	787485	ENSBTAT00000056505	.	C	T	forward	.	.	.	.	.	.	.	.	.	.	.	.	.	[GO:0003676]:nucleic	acid	binding;[GO:0005515]:protein	binding;[GO:0005575]:cellular_component;[GO:0005634]:nucleus;[GO:0005694]:chromosome;[GO:0006139]:nucleobase,	nucleoside,	nucleotide	and	nucleic	acid	metabolic	process;[GO:0009987]:cellular	process;[GO:0030528]:transcription	regulator	activity;[GO:0050789]:regulation	of	biological	process	.	.	no
UPSTREAM	1	8242317	forward	G	S	Histone	H4	(H4.1)	[Source:UniProtKB/Swiss-Prot;Acc:P62803]	ENSBTAG00000040155	LOC787485	787485	ENSBTAT00000056505	.	G	C	forward	.	.	.	.	.	.	.	.	.	.	.	.	.	[GO:0003676]:nucleic	acid	binding;[GO:0005515]:protein	binding;[GO:0005575]:cellular_component;[GO:0005634]:nucleus;[GO:0005694]:chromosome;[GO:0006139]:nucleobase,	nucleoside,	nucleotide	and	nucleic	acid	metabolic	process;[GO:0009987]:cellular	process;[GO:0030528]:transcription	regulator	activity;[GO:0050789]:regulation	of	biological	process	.	.	no
UPSTREAM	1	8242862	forward	A	M	Histone	H4	(H4.1)	[Source:UniProtKB/Swiss-Prot;Acc:P62803]	ENSBTAG00000040155	LOC787485	787485	ENSBTAT00000056505	.	A	C	forward	.	.	.	.	.	.	.	.	.	.	.	.	.	[GO:0003676]:nucleic	acid	binding;[GO:0005515]:protein	binding;[GO:0005575]:cellular_component;[GO:0005634]:nucleus;[GO:0005694]:chromosome;[GO:0006139]:nucleobase,	nucleoside,	nucleotide	and	nucleic	acid	metabolic	process;[GO:0009987]:cellular	process;[GO:0030528]:transcription	regulator	activity;[GO:0050789]:regulation	of	biological	process	.	.	no
UPSTREAM	1	8243043	forward	C	Y	Histone	H4	(H4.1)	[Source:UniProtKB/Swiss-Prot;Acc:P62803]	ENSBTAG00000040155	LOC787485	787485	ENSBTAT00000056505	.	C	T	forward	.	.	.	.	.	.	.	.	.	.	.	.	.	[GO:0003676]:nucleic	acid	binding;[GO:0005515]:protein	binding;[GO:0005575]:cellular_component;[GO:0005634]:nucleus;[GO:0005694]:chromosome;[GO:0006139]:nucleobase,	nucleoside,	nucleotide	and	nucleic	acid	metabolic	process;[GO:0009987]:cellular	process;[GO:0030528]:transcription	regulator	activity;[GO:0050789]:regulation	of	biological	process	.	.	no
UPSTREAM	1	8243061	forward	G	K	Histone	H4	(H4.1)	[Source:UniProtKB/Swiss-Prot;Acc:P62803]	ENSBTAG00000040155	LOC787485	787485	ENSBTAT00000056505	.	G	T	forward	.	.	.	.	.	.	.	.	.	.	.	.	.	[GO:0003676]:nucleic	acid	binding;[GO:0005515]:protein	binding;[GO:0005575]:cellular_component;[GO:0005634]:nucleus;[GO:0005694]:chromosome;[GO:0006139]:nucleobase,	nucleoside,	nucleotide	and	nucleic	acid	metabolic	process;[GO:0009987]:cellular	process;[GO:0030528]:transcription	regulator	activity;[GO:0050789]:regulation	of	biological	process	.	.	no
UPSTREAM	1	8243099	forward	A	R	Histone	H4	(H4.1)	[Source:UniProtKB/Swiss-Prot;Acc:P62803]	ENSBTAG00000040155	LOC787485	787485	ENSBTAT00000056505	.	A	G	forward	.	.	.	.	.	.	.	.	.	.	.	.	.	[GO:0003676]:nucleic	acid	binding;[GO:0005515]:protein	binding;[GO:0005575]:cellular_component;[GO:0005634]:nucleus;[GO:0005694]:chromosome;[GO:0006139]:nucleobase,	nucleoside,	nucleotide	and	nucleic	acid	metabolic	process;[GO:0009987]:cellular	process;[GO:0030528]:transcription	regulator	activity;[GO:0050789]:regulation	of	biological	process	.	.	no
UPSTREAM	1	8243141	forward	A	R	Histone	H4	(H4.1)	[Source:UniProtKB/Swiss-Prot;Acc:P62803]	ENSBTAG00000040155	LOC787485	787485	ENSBTAT00000056505	.	A	G	forward	.	.	.	.	.	.	.	.	.	.	.	.	.	[GO:0003676]:nucleic	acid	binding;[GO:0005515]:protein	binding;[GO:0005575]:cellular_component;[GO:0005634]:nucleus;[GO:0005694]:chromosome;[GO:0006139]:nucleobase,	nucleoside,	nucleotide	and	nucleic	acid	metabolic	process;[GO:0009987]:cellular	process;[GO:0030528]:transcription	regulator	activity;[GO:0050789]:regulation	of	biological	process	.	.	no
UPSTREAM	1	8243330	forward	A	R	Histone	H4	(H4.1)	[Source:UniProtKB/Swiss-Prot;Acc:P62803]	ENSBTAG00000040155	LOC787485	787485	ENSBTAT00000056505	.	A	G	forward	.	.	.	.	.	.	.	.	.	.	.	.	.	[GO:0003676]:nucleic	acid	binding;[GO:0005515]:protein	binding;[GO:0005575]:cellular_component;[GO:0005634]:nucleus;[GO:0005694]:chromosome;[GO:0006139]:nucleobase,	nucleoside,	nucleotide	and	nucleic	acid	metabolic	process;[GO:0009987]:cellular	process;[GO:0030528]:transcription	regulator	activity;[GO:0050789]:regulation	of	biological	process	.	.	no
UPSTREAM	1	8243500	forward	A	R	Histone	H4	(H4.1)	[Source:UniProtKB/Swiss-Prot;Acc:P62803]	ENSBTAG00000040155	LOC787485	787485	ENSBTAT00000056505	.	A	G	forward	.	.	.	.	.	.	.	.	.	.	.	.	.	[GO:0003676]:nucleic	acid	binding;[GO:0005515]:protein	binding;[GO:0005575]:cellular_component;[GO:0005634]:nucleus;[GO:0005694]:chromosome;[GO:0006139]:nucleobase,	nucleoside,	nucleotide	and	nucleic	acid	metabolic	process;[GO:0009987]:cellular	process;[GO:0030528]:transcription	regulator	activity;[GO:0050789]:regulation	of	biological	process	.	.	no
UPSTREAM	1	8243540	forward	A	R	Histone	H4	(H4.1)	[Source:UniProtKB/Swiss-Prot;Acc:P62803]	ENSBTAG00000040155	LOC787485	787485	ENSBTAT00000056505	.	A	G	forward	.	.	.	.	.	.	.	.	.	.	.	.	.	[GO:0003676]:nucleic	acid	binding;[GO:0005515]:protein	binding;[GO:0005575]:cellular_component;[GO:0005634]:nucleus;[GO:0005694]:chromosome;[GO:0006139]:nucleobase,	nucleoside,	nucleotide	and	nucleic	acid	metabolic	process;[GO:0009987]:cellular	process;[GO:0030528]:transcription	regulator	activity;[GO:0050789]:regulation	of	biological	process	.	.	no
UPSTREAM	1	8244354	forward	G	R	Histone	H4	(H4.1)	[Source:UniProtKB/Swiss-Prot;Acc:P62803]	ENSBTAG00000040155	LOC787485	787485	ENSBTAT00000056505	.	G	A	forward	.	.	.	.	.	.	.	.	.	.	.	.	.	[GO:0003676]:nucleic	acid	binding;[GO:0005515]:protein	binding;[GO:0005575]:cellular_component;[GO:0005634]:nucleus;[GO:0005694]:chromosome;[GO:0006139]:nucleobase,	nucleoside,	nucleotide	and	nucleic	acid	metabolic	process;[GO:0009987]:cellular	process;[GO:0030528]:transcription	regulator	activity;[GO:0050789]:regulation	of	biological	process	.	.	no
UPSTREAM	1	8244481	forward	C	Y	Histone	H4	(H4.1)	[Source:UniProtKB/Swiss-Prot;Acc:P62803]	ENSBTAG00000040155	LOC787485	787485	ENSBTAT00000056505	.	C	T	forward	.	.	.	.	.	.	.	.	.	.	.	.	.	[GO:0003676]:nucleic	acid	binding;[GO:0005515]:protein	binding;[GO:0005575]:cellular_component;[GO:0005634]:nucleus;[GO:0005694]:chromosome;[GO:0006139]:nucleobase,	nucleoside,	nucleotide	and	nucleic	acid	metabolic	process;[GO:0009987]:cellular	process;[GO:0030528]:transcription	regulator	activity;[GO:0050789]:regulation	of	biological	process	.	.	no
UPSTREAM	1	8244619	forward	G	R	Histone	H4	(H4.1)	[Source:UniProtKB/Swiss-Prot;Acc:P62803]	ENSBTAG00000040155	LOC787485	787485	ENSBTAT00000056505	.	G	A	forward	.	.	.	.	.	.	.	.	.	.	.	.	.	[GO:0003676]:nucleic	acid	binding;[GO:0005515]:protein	binding;[GO:0005575]:cellular_component;[GO:0005634]:nucleus;[GO:0005694]:chromosome;[GO:0006139]:nucleobase,	nucleoside,	nucleotide	and	nucleic	acid	metabolic	process;[GO:0009987]:cellular	process;[GO:0030528]:transcription	regulator	activity;[GO:0050789]:regulation	of	biological	process	.	.	no
UPSTREAM	1	8244666	forward	C	Y	Histone	H4	(H4.1)	[Source:UniProtKB/Swiss-Prot;Acc:P62803]	ENSBTAG00000040155	LOC787485	787485	ENSBTAT00000056505	.	C	T	forward	.	.	.	.	.	.	.	.	.	.	.	.	.	[GO:0003676]:nucleic	acid	binding;[GO:0005515]:protein	binding;[GO:0005575]:cellular_component;[GO:0005634]:nucleus;[GO:0005694]:chromosome;[GO:0006139]:nucleobase,	nucleoside,	nucleotide	and	nucleic	acid	metabolic	process;[GO:0009987]:cellular	process;[GO:0030528]:transcription	regulator	activity;[GO:0050789]:regulation	of	biological	process	.	.	no
UPSTREAM	1	8244686	forward	T	K	Histone	H4	(H4.1)	[Source:UniProtKB/Swiss-Prot;Acc:P62803]	ENSBTAG00000040155	LOC787485	787485	ENSBTAT00000056505	.	T	G	forward	.	.	.	.	.	.	.	.	.	.	.	.	.	[GO:0003676]:nucleic	acid	binding;[GO:0005515]:protein	binding;[GO:0005575]:cellular_component;[GO:0005634]:nucleus;[GO:0005694]:chromosome;[GO:0006139]:nucleobase,	nucleoside,	nucleotide	and	nucleic	acid	metabolic	process;[GO:0009987]:cellular	process;[GO:0030528]:transcription	regulator	activity;[GO:0050789]:regulation	of	biological	process	.	.	no
UPSTREAM	1	8244806	forward	A	R	Histone	H4	(H4.1)	[Source:UniProtKB/Swiss-Prot;Acc:P62803]	ENSBTAG00000040155	LOC787485	787485	ENSBTAT00000056505	.	A	G	forward	.	.	.	.	.	.	.	.	.	.	.	.	.	[GO:0003676]:nucleic	acid	binding;[GO:0005515]:protein	binding;[GO:0005575]:cellular_component;[GO:0005634]:nucleus;[GO:0005694]:chromosome;[GO:0006139]:nucleobase,	nucleoside,	nucleotide	and	nucleic	acid	metabolic	process;[GO:0009987]:cellular	process;[GO:0030528]:transcription	regulator	activity;[GO:0050789]:regulation	of	biological	process	.	.	no
UPSTREAM	1	8244837	forward	C	Y	Histone	H4	(H4.1)	[Source:UniProtKB/Swiss-Prot;Acc:P62803]	ENSBTAG00000040155	LOC787485	787485	ENSBTAT00000056505	.	C	T	forward	.	.	.	.	.	.	.	.	.	.	.	.	.	[GO:0003676]:nucleic	acid	binding;[GO:0005515]:protein	binding;[GO:0005575]:cellular_component;[GO:0005634]:nucleus;[GO:0005694]:chromosome;[GO:0006139]:nucleobase,	nucleoside,	nucleotide	and	nucleic	acid	metabolic	process;[GO:0009987]:cellular	process;[GO:0030528]:transcription	regulator	activity;[GO:0050789]:regulation	of	biological	process	.	.	no
DOWNSTREAM	1	8245281	forward	A	W	Histone	H4	(H4.1)	[Source:UniProtKB/Swiss-Prot;Acc:P62803]	ENSBTAG00000040155	LOC787485	787485	ENSBTAT00000056505	.	A	T	forward	.	.	.	.	.	.	.	.	.	.	.	.	.	[GO:0003676]:nucleic	acid	binding;[GO:0005515]:protein	binding;[GO:0005575]:cellular_component;[GO:0005634]:nucleus;[GO:0005694]:chromosome;[GO:0006139]:nucleobase,	nucleoside,	nucleotide	and	nucleic	acid	metabolic	process;[GO:0009987]:cellular	process;[GO:0030528]:transcription	regulator	activity;[GO:0050789]:regulation	of	biological	process	.	.	no
DOWNSTREAM	1	8245309	forward	C	Y	Histone	H4	(H4.1)	[Source:UniProtKB/Swiss-Prot;Acc:P62803]	ENSBTAG00000040155	LOC787485	787485	ENSBTAT00000056505	.	C	T	forward	.	.	.	.	.	.	.	.	.	.	.	.	.	[GO:0003676]:nucleic	acid	binding;[GO:0005515]:protein	binding;[GO:0005575]:cellular_component;[GO:0005634]:nucleus;[GO:0005694]:chromosome;[GO:0006139]:nucleobase,	nucleoside,	nucleotide	and	nucleic	acid	metabolic	process;[GO:0009987]:cellular	process;[GO:0030528]:transcription	regulator	activity;[GO:0050789]:regulation	of	biological	process	.	.	no
DOWNSTREAM	1	8245405	forward	T	W	Histone	H4	(H4.1)	[Source:UniProtKB/Swiss-Prot;Acc:P62803]	ENSBTAG00000040155	LOC787485	787485	ENSBTAT00000056505	.	T	A	forward	.	.	.	.	.	.	.	.	.	.	.	.	.	[GO:0003676]:nucleic	acid	binding;[GO:0005515]:protein	binding;[GO:0005575]:cellular_component;[GO:0005634]:nucleus;[GO:0005694]:chromosome;[GO:0006139]:nucleobase,	nucleoside,	nucleotide	and	nucleic	acid	metabolic	process;[GO:0009987]:cellular	process;[GO:0030528]:transcription	regulator	activity;[GO:0050789]:regulation	of	biological	process	.	.	no
DOWNSTREAM	1	8245513	forward	T	Y	Histone	H4	(H4.1)	[Source:UniProtKB/Swiss-Prot;Acc:P62803]	ENSBTAG00000040155	LOC787485	787485	ENSBTAT00000056505	.	T	C	forward	.	.	.	.	.	.	.	.	.	.	.	.	.	[GO:0003676]:nucleic	acid	binding;[GO:0005515]:protein	binding;[GO:0005575]:cellular_component;[GO:0005634]:nucleus;[GO:0005694]:chromosome;[GO:0006139]:nucleobase,	nucleoside,	nucleotide	and	nucleic	acid	metabolic	process;[GO:0009987]:cellular	process;[GO:0030528]:transcription	regulator	activity;[GO:0050789]:regulation	of	biological	process	.	.	no
DOWNSTREAM	1	8245938	forward	A	W	Histone	H4	(H4.1)	[Source:UniProtKB/Swiss-Prot;Acc:P62803]	ENSBTAG00000040155	LOC787485	787485	ENSBTAT00000056505	.	A	T	forward	.	.	.	.	.	.	.	.	.	.	.	.	.	[GO:0003676]:nucleic	acid	binding;[GO:0005515]:protein	binding;[GO:0005575]:cellular_component;[GO:0005634]:nucleus;[GO:0005694]:chromosome;[GO:0006139]:nucleobase,	nucleoside,	nucleotide	and	nucleic	acid	metabolic	process;[GO:0009987]:cellular	process;[GO:0030528]:transcription	regulator	activity;[GO:0050789]:regulation	of	biological	process	.	.	no
DOWNSTREAM	1	8246068	forward	C	M	Histone	H4	(H4.1)	[Source:UniProtKB/Swiss-Prot;Acc:P62803]	ENSBTAG00000040155	LOC787485	787485	ENSBTAT00000056505	.	C	A	forward	.	.	.	.	.	.	.	.	.	.	.	.	.	[GO:0003676]:nucleic	acid	binding;[GO:0005515]:protein	binding;[GO:0005575]:cellular_component;[GO:0005634]:nucleus;[GO:0005694]:chromosome;[GO:0006139]:nucleobase,	nucleoside,	nucleotide	and	nucleic	acid	metabolic	process;[GO:0009987]:cellular	process;[GO:0030528]:transcription	regulator	activity;[GO:0050789]:regulation	of	biological	process	.	.	no
DOWNSTREAM	1	8246708	forward	C	Y	Histone	H4	(H4.1)	[Source:UniProtKB/Swiss-Prot;Acc:P62803]	ENSBTAG00000040155	LOC787485	787485	ENSBTAT00000056505	.	C	T	forward	.	.	.	.	.	.	.	.	.	.	.	.	.	[GO:0003676]:nucleic	acid	binding;[GO:0005515]:protein	binding;[GO:0005575]:cellular_component;[GO:0005634]:nucleus;[GO:0005694]:chromosome;[GO:0006139]:nucleobase,	nucleoside,	nucleotide	and	nucleic	acid	metabolic	process;[GO:0009987]:cellular	process;[GO:0030528]:transcription	regulator	activity;[GO:0050789]:regulation	of	biological	process	.	.	no
DOWNSTREAM	1	8246717	forward	G	K	Histone	H4	(H4.1)	[Source:UniProtKB/Swiss-Prot;Acc:P62803]	ENSBTAG00000040155	LOC787485	787485	ENSBTAT00000056505	.	G	T	forward	.	.	.	.	.	.	.	.	.	.	.	.	.	[GO:0003676]:nucleic	acid	binding;[GO:0005515]:protein	binding;[GO:0005575]:cellular_component;[GO:0005634]:nucleus;[GO:0005694]:chromosome;[GO:0006139]:nucleobase,	nucleoside,	nucleotide	and	nucleic	acid	metabolic	process;[GO:0009987]:cellular	process;[GO:0030528]:transcription	regulator	activity;[GO:0050789]:regulation	of	biological	process	.	.	no
DOWNSTREAM	1	8246884	forward	T	Y	Histone	H4	(H4.1)	[Source:UniProtKB/Swiss-Prot;Acc:P62803]	ENSBTAG00000040155	LOC787485	787485	ENSBTAT00000056505	.	T	C	forward	.	.	.	.	.	.	.	.	.	.	.	.	.	[GO:0003676]:nucleic	acid	binding;[GO:0005515]:protein	binding;[GO:0005575]:cellular_component;[GO:0005634]:nucleus;[GO:0005694]:chromosome;[GO:0006139]:nucleobase,	nucleoside,	nucleotide	and	nucleic	acid	metabolic	process;[GO:0009987]:cellular	process;[GO:0030528]:transcription	regulator	activity;[GO:0050789]:regulation	of	biological	process	.	.	no
DOWNSTREAM	1	8247055	forward	A	R	Histone	H4	(H4.1)	[Source:UniProtKB/Swiss-Prot;Acc:P62803]	ENSBTAG00000040155	LOC787485	787485	ENSBTAT00000056505	.	A	G	forward	.	.	.	.	.	.	.	.	.	.	.	.	.	[GO:0003676]:nucleic	acid	binding;[GO:0005515]:protein	binding;[GO:0005575]:cellular_component;[GO:0005634]:nucleus;[GO:0005694]:chromosome;[GO:0006139]:nucleobase,	nucleoside,	nucleotide	and	nucleic	acid	metabolic	process;[GO:0009987]:cellular	process;[GO:0030528]:transcription	regulator	activity;[GO:0050789]:regulation	of	biological	process	.	.	no
DOWNSTREAM	1	8247077	forward	C	Y	Histone	H4	(H4.1)	[Source:UniProtKB/Swiss-Prot;Acc:P62803]	ENSBTAG00000040155	LOC787485	787485	ENSBTAT00000056505	.	C	T	forward	.	.	.	.	.	.	.	.	.	.	.	.	.	[GO:0003676]:nucleic	acid	binding;[GO:0005515]:protein	binding;[GO:0005575]:cellular_component;[GO:0005634]:nucleus;[GO:0005694]:chromosome;[GO:0006139]:nucleobase,	nucleoside,	nucleotide	and	nucleic	acid	metabolic	process;[GO:0009987]:cellular	process;[GO:0030528]:transcription	regulator	activity;[GO:0050789]:regulation	of	biological	process	.	.	no
DOWNSTREAM	1	8247090	forward	G	K	Histone	H4	(H4.1)	[Source:UniProtKB/Swiss-Prot;Acc:P62803]	ENSBTAG00000040155	LOC787485	787485	ENSBTAT00000056505	.	G	T	forward	.	.	.	.	.	.	.	.	.	.	.	.	.	[GO:0003676]:nucleic	acid	binding;[GO:0005515]:protein	binding;[GO:0005575]:cellular_component;[GO:0005634]:nucleus;[GO:0005694]:chromosome;[GO:0006139]:nucleobase,	nucleoside,	nucleotide	and	nucleic	acid	metabolic	process;[GO:0009987]:cellular	process;[GO:0030528]:transcription	regulator	activity;[GO:0050789]:regulation	of	biological	process	.	.	no
DOWNSTREAM	1	8247333	forward	T	K	Histone	H4	(H4.1)	[Source:UniProtKB/Swiss-Prot;Acc:P62803]	ENSBTAG00000040155	LOC787485	787485	ENSBTAT00000056505	.	T	G	forward	.	.	.	.	.	.	.	.	.	.	.	.	.	[GO:0003676]:nucleic	acid	binding;[GO:0005515]:protein	binding;[GO:0005575]:cellular_component;[GO:0005634]:nucleus;[GO:0005694]:chromosome;[GO:0006139]:nucleobase,	nucleoside,	nucleotide	and	nucleic	acid	metabolic	process;[GO:0009987]:cellular	process;[GO:0030528]:transcription	regulator	activity;[GO:0050789]:regulation	of	biological	process	.	.	no
DOWNSTREAM	1	8247614	forward	C	Y	Histone	H4	(H4.1)	[Source:UniProtKB/Swiss-Prot;Acc:P62803]	ENSBTAG00000040155	LOC787485	787485	ENSBTAT00000056505	.	C	T	forward	.	.	.	.	.	.	.	.	.	.	.	.	.	[GO:0003676]:nucleic	acid	binding;[GO:0005515]:protein	binding;[GO:0005575]:cellular_component;[GO:0005634]:nucleus;[GO:0005694]:chromosome;[GO:0006139]:nucleobase,	nucleoside,	nucleotide	and	nucleic	acid	metabolic	process;[GO:0009987]:cellular	process;[GO:0030528]:transcription	regulator	activity;[GO:0050789]:regulation	of	biological	process	.	.	no
DOWNSTREAM	1	8247684	forward	A	R	Histone	H4	(H4.1)	[Source:UniProtKB/Swiss-Prot;Acc:P62803]	ENSBTAG00000040155	LOC787485	787485	ENSBTAT00000056505	.	A	G	forward	.	.	.	.	.	.	.	.	.	.	.	.	.	[GO:0003676]:nucleic	acid	binding;[GO:0005515]:protein	binding;[GO:0005575]:cellular_component;[GO:0005634]:nucleus;[GO:0005694]:chromosome;[GO:0006139]:nucleobase,	nucleoside,	nucleotide	and	nucleic	acid	metabolic	process;[GO:0009987]:cellular	process;[GO:0030528]:transcription	regulator	activity;[GO:0050789]:regulation	of	biological	process	.	.	no
DOWNSTREAM	1	8247720	forward	A	R	Histone	H4	(H4.1)	[Source:UniProtKB/Swiss-Prot;Acc:P62803]	ENSBTAG00000040155	LOC787485	787485	ENSBTAT00000056505	.	A	G	forward	.	.	.	.	.	.	.	.	.	.	.	.	.	[GO:0003676]:nucleic	acid	binding;[GO:0005515]:protein	binding;[GO:0005575]:cellular_component;[GO:0005634]:nucleus;[GO:0005694]:chromosome;[GO:0006139]:nucleobase,	nucleoside,	nucleotide	and	nucleic	acid	metabolic	process;[GO:0009987]:cellular	process;[GO:0030528]:transcription	regulator	activity;[GO:0050789]:regulation	of	biological	process	.	.	no
DOWNSTREAM	1	8247783	forward	G	R	Histone	H4	(H4.1)	[Source:UniProtKB/Swiss-Prot;Acc:P62803]	ENSBTAG00000040155	LOC787485	787485	ENSBTAT00000056505	.	G	A	forward	.	.	.	.	.	.	.	.	.	.	.	.	.	[GO:0003676]:nucleic	acid	binding;[GO:0005515]:protein	binding;[GO:0005575]:cellular_component;[GO:0005634]:nucleus;[GO:0005694]:chromosome;[GO:0006139]:nucleobase,	nucleoside,	nucleotide	and	nucleic	acid	metabolic	process;[GO:0009987]:cellular	process;[GO:0030528]:transcription	regulator	activity;[GO:0050789]:regulation	of	biological	process	.	.	no
DOWNSTREAM	1	8247909	forward	T	K	Histone	H4	(H4.1)	[Source:UniProtKB/Swiss-Prot;Acc:P62803]	ENSBTAG00000040155	LOC787485	787485	ENSBTAT00000056505	.	T	G	forward	.	.	.	.	.	.	.	.	.	.	.	.	.	[GO:0003676]:nucleic	acid	binding;[GO:0005515]:protein	binding;[GO:0005575]:cellular_component;[GO:0005634]:nucleus;[GO:0005694]:chromosome;[GO:0006139]:nucleobase,	nucleoside,	nucleotide	and	nucleic	acid	metabolic	process;[GO:0009987]:cellular	process;[GO:0030528]:transcription	regulator	activity;[GO:0050789]:regulation	of	biological	process	.	.	no
DOWNSTREAM	1	8248027	forward	A	R	Histone	H4	(H4.1)	[Source:UniProtKB/Swiss-Prot;Acc:P62803]	ENSBTAG00000040155	LOC787485	787485	ENSBTAT00000056505	.	A	G	forward	.	.	.	.	.	.	.	.	.	.	.	.	.	[GO:0003676]:nucleic	acid	binding;[GO:0005515]:protein	binding;[GO:0005575]:cellular_component;[GO:0005634]:nucleus;[GO:0005694]:chromosome;[GO:0006139]:nucleobase,	nucleoside,	nucleotide	and	nucleic	acid	metabolic	process;[GO:0009987]:cellular	process;[GO:0030528]:transcription	regulator	activity;[GO:0050789]:regulation	of	biological	process	.	.	no
DOWNSTREAM	1	8248149	forward	T	Y	Histone	H4	(H4.1)	[Source:UniProtKB/Swiss-Prot;Acc:P62803]	ENSBTAG00000040155	LOC787485	787485	ENSBTAT00000056505	.	T	C	forward	.	.	.	.	.	.	.	.	.	.	.	.	.	[GO:0003676]:nucleic	acid	binding;[GO:0005515]:protein	binding;[GO:0005575]:cellular_component;[GO:0005634]:nucleus;[GO:0005694]:chromosome;[GO:0006139]:nucleobase,	nucleoside,	nucleotide	and	nucleic	acid	metabolic	process;[GO:0009987]:cellular	process;[GO:0030528]:transcription	regulator	activity;[GO:0050789]:regulation	of	biological	process	.	.	no
DOWNSTREAM	1	8248249	forward	A	R	Histone	H4	(H4.1)	[Source:UniProtKB/Swiss-Prot;Acc:P62803]	ENSBTAG00000040155	LOC787485	787485	ENSBTAT00000056505	.	A	G	forward	.	.	.	.	.	.	.	.	.	.	.	.	.	[GO:0003676]:nucleic	acid	binding;[GO:0005515]:protein	binding;[GO:0005575]:cellular_component;[GO:0005634]:nucleus;[GO:0005694]:chromosome;[GO:0006139]:nucleobase,	nucleoside,	nucleotide	and	nucleic	acid	metabolic	process;[GO:0009987]:cellular	process;[GO:0030528]:transcription	regulator	activity;[GO:0050789]:regulation	of	biological	process	.	.	no
DOWNSTREAM	1	8248507	forward	A	R	Histone	H4	(H4.1)	[Source:UniProtKB/Swiss-Prot;Acc:P62803]	ENSBTAG00000040155	LOC787485	787485	ENSBTAT00000056505	.	A	G	forward	.	.	.	.	.	.	.	.	.	.	.	.	.	[GO:0003676]:nucleic	acid	binding;[GO:0005515]:protein	binding;[GO:0005575]:cellular_component;[GO:0005634]:nucleus;[GO:0005694]:chromosome;[GO:0006139]:nucleobase,	nucleoside,	nucleotide	and	nucleic	acid	metabolic	process;[GO:0009987]:cellular	process;[GO:0030528]:transcription	regulator	activity;[GO:0050789]:regulation	of	biological	process	.	.	no
DOWNSTREAM	1	8248759	forward	A	W	Histone	H4	(H4.1)	[Source:UniProtKB/Swiss-Prot;Acc:P62803]	ENSBTAG00000040155	LOC787485	787485	ENSBTAT00000056505	.	A	T	forward	.	.	.	.	.	.	.	.	.	.	.	.	.	[GO:0003676]:nucleic	acid	binding;[GO:0005515]:protein	binding;[GO:0005575]:cellular_component;[GO:0005634]:nucleus;[GO:0005694]:chromosome;[GO:0006139]:nucleobase,	nucleoside,	nucleotide	and	nucleic	acid	metabolic	process;[GO:0009987]:cellular	process;[GO:0030528]:transcription	regulator	activity;[GO:0050789]:regulation	of	biological	process	.	.	no
DOWNSTREAM	1	8248783	forward	A	M	Histone	H4	(H4.1)	[Source:UniProtKB/Swiss-Prot;Acc:P62803]	ENSBTAG00000040155	LOC787485	787485	ENSBTAT00000056505	.	A	C	forward	.	.	.	.	.	.	.	.	.	.	.	.	.	[GO:0003676]:nucleic	acid	binding;[GO:0005515]:protein	binding;[GO:0005575]:cellular_component;[GO:0005634]:nucleus;[GO:0005694]:chromosome;[GO:0006139]:nucleobase,	nucleoside,	nucleotide	and	nucleic	acid	metabolic	process;[GO:0009987]:cellular	process;[GO:0030528]:transcription	regulator	activity;[GO:0050789]:regulation	of	biological	process	.	.	no
DOWNSTREAM	1	8248824	forward	C	Y	Histone	H4	(H4.1)	[Source:UniProtKB/Swiss-Prot;Acc:P62803]	ENSBTAG00000040155	LOC787485	787485	ENSBTAT00000056505	.	C	T	forward	.	.	.	.	.	.	.	.	.	.	.	.	.	[GO:0003676]:nucleic	acid	binding;[GO:0005515]:protein	binding;[GO:0005575]:cellular_component;[GO:0005634]:nucleus;[GO:0005694]:chromosome;[GO:0006139]:nucleobase,	nucleoside,	nucleotide	and	nucleic	acid	metabolic	process;[GO:0009987]:cellular	process;[GO:0030528]:transcription	regulator	activity;[GO:0050789]:regulation	of	biological	process	.	.	no
DOWNSTREAM	1	8249087	forward	G	R	Histone	H4	(H4.1)	[Source:UniProtKB/Swiss-Prot;Acc:P62803]	ENSBTAG00000040155	LOC787485	787485	ENSBTAT00000056505	.	G	A	forward	.	.	.	.	.	.	.	.	.	.	.	.	.	[GO:0003676]:nucleic	acid	binding;[GO:0005515]:protein	binding;[GO:0005575]:cellular_component;[GO:0005634]:nucleus;[GO:0005694]:chromosome;[GO:0006139]:nucleobase,	nucleoside,	nucleotide	and	nucleic	acid	metabolic	process;[GO:0009987]:cellular	process;[GO:0030528]:transcription	regulator	activity;[GO:0050789]:regulation	of	biological	process	.	.	no
DOWNSTREAM	1	8249245	forward	A	M	Histone	H4	(H4.1)	[Source:UniProtKB/Swiss-Prot;Acc:P62803]	ENSBTAG00000040155	LOC787485	787485	ENSBTAT00000056505	.	A	C	forward	.	.	.	.	.	.	.	.	.	.	.	.	.	[GO:0003676]:nucleic	acid	binding;[GO:0005515]:protein	binding;[GO:0005575]:cellular_component;[GO:0005634]:nucleus;[GO:0005694]:chromosome;[GO:0006139]:nucleobase,	nucleoside,	nucleotide	and	nucleic	acid	metabolic	process;[GO:0009987]:cellular	process;[GO:0030528]:transcription	regulator	activity;[GO:0050789]:regulation	of	biological	process	.	.	no
DOWNSTREAM	1	8249415	forward	C	Y	Histone	H4	(H4.1)	[Source:UniProtKB/Swiss-Prot;Acc:P62803]	ENSBTAG00000040155	LOC787485	787485	ENSBTAT00000056505	.	C	T	forward	.	.	.	.	.	.	.	.	.	.	.	.	.	[GO:0003676]:nucleic	acid	binding;[GO:0005515]:protein	binding;[GO:0005575]:cellular_component;[GO:0005634]:nucleus;[GO:0005694]:chromosome;[GO:0006139]:nucleobase,	nucleoside,	nucleotide	and	nucleic	acid	metabolic	process;[GO:0009987]:cellular	process;[GO:0030528]:transcription	regulator	activity;[GO:0050789]:regulation	of	biological	process	.	.	no
[truncated: 100,563,992 more chars]
