# Supplementary material for: Whole genome resequencing of black Angus and Holstein cattle for SNP and CNV discovery
Source: BMC Genomics. 2011 Nov 15;12:559. doi: 10.1186/1471-2164-12-559 (PMC3229636; doi:10.1186/1471-2164-12-559)
Supplement: Additional file 2 — Annotated Black Angus SNPs. Tab-delimited text file of Black Angus SNPs identified and annotated in this work. Intergenic and intronic SNPs were removed to reduce the size of the file. [file 1471-2164-12-559-S2.ZIP]

Archive with 3 entries (2 files):
- Black_Angus_SNPs_partial.txt
- __MACOSX/
- __MACOSX/._Black_Angus_SNPs_partial.txt
