# Supplementary material for: Whole genome resequencing of black Angus and Holstein cattle for SNP and CNV discovery
Source: BMC Genomics. 2011 Nov 15;12:559. doi: 10.1186/1471-2164-12-559 (PMC3229636; doi:10.1186/1471-2164-12-559)
Supplement: Additional file 2 — Annotated Black Angus SNPs. Tab-delimited text file of Black Angus SNPs identified and annotated in this work. Intergenic and intronic SNPs were removed to reduce the size of the file. [file 1471-2164-12-559-S2.ZIP › Black_Angus_SNPs_partial.txt]

Functional_Class	Chromosome	Chromosome_Position	Chromosome_Strand	Chromosome_Reference	Chromosome_Reads	Gene_Description	Ensembl_Gene_ID	Entrez_Gene_Name	Entrez_Gene_ID	Ensembl_Transcript_ID	Transcript_SNP_Position	Transcript_SNP_Reference	Transcript_SNP_Reads	Transcript_To_Chromosome_Strand	Ensembl_Protein_ID	UniProt_ID	Amino_Acid_Position	Overlapping_Protein_Domains	Overlapping_Protein_Features	Amino_Acid_Reference	Amino_Acid_Reads	Amino_Acids_In_Orthologues	Alignment_Score_Change	C_blosum	C_ident	Context_Conservation	Orthologue_Species	Gene_Ontology	Model_Annotations	Ref_SNPs	Is_Fully_Known
UPSTREAM	1	34027	forward	A	R	.	ENSBTAG00000039257	.	.	ENSBTAT00000052762	.	A	G	forward	.	.	.	.	.	.	.	.	.	.	.	.	.	.	.	.	no
UPSTREAM	1	34127	forward	G	K	.	ENSBTAG00000039257	.	.	ENSBTAT00000052762	.	G	T	forward	.	.	.	.	.	.	.	.	.	.	.	.	.	.	.	.	no
UPSTREAM	1	34180	forward	A	T	.	ENSBTAG00000039257	.	.	ENSBTAT00000052762	.	A	T	forward	.	.	.	.	.	.	.	.	.	.	.	.	.	.	.	.	no
UPSTREAM	1	34528	forward	G	R	.	ENSBTAG00000039257	.	.	ENSBTAT00000052762	.	G	A	forward	.	.	.	.	.	.	.	.	.	.	.	.	.	.	.	rs43150255	yes
UPSTREAM	1	35353	forward	A	M	.	ENSBTAG00000039257	.	.	ENSBTAT00000052762	.	A	C	forward	.	.	.	.	.	.	.	.	.	.	.	.	.	.	.	.	no
UPSTREAM	1	35681	forward	G	R	.	ENSBTAG00000039257	.	.	ENSBTAT00000052762	.	G	A	forward	.	.	.	.	.	.	.	.	.	.	.	.	.	.	.	.	no
UPSTREAM	1	37112	forward	A	G	.	ENSBTAG00000039257	.	.	ENSBTAT00000052762	.	A	G	forward	.	.	.	.	.	.	.	.	.	.	.	.	.	.	.	.	no
UPSTREAM	1	37140	forward	T	K	.	ENSBTAG00000039257	.	.	ENSBTAT00000052762	.	T	G	forward	.	.	.	.	.	.	.	.	.	.	.	.	.	.	.	.	no
UPSTREAM	1	37180	forward	T	W	.	ENSBTAG00000039257	.	.	ENSBTAT00000052762	.	T	A	forward	.	.	.	.	.	.	.	.	.	.	.	.	.	.	.	.	no
UPSTREAM	1	39005	forward	C	Y	.	ENSBTAG00000038953	.	.	ENSBTAT00000057271	.	C	T	forward	.	.	.	.	.	.	.	.	.	.	.	.	.	.	.	.	no
UPSTREAM	1	39930	forward	T	Y	.	ENSBTAG00000038953	.	.	ENSBTAT00000057271	.	T	C	forward	.	.	.	.	.	.	.	.	.	.	.	.	.	.	.	.	no
UPSTREAM	1	40654	forward	T	Y	.	ENSBTAG00000038953	.	.	ENSBTAT00000057271	.	T	C	forward	.	.	.	.	.	.	.	.	.	.	.	.	.	.	.	.	no
UPSTREAM	1	40667	forward	T	Y	.	ENSBTAG00000038953	.	.	ENSBTAT00000057271	.	T	C	forward	.	.	.	.	.	.	.	.	.	.	.	.	.	.	.	.	no
UPSTREAM	1	41154	forward	C	Y	.	ENSBTAG00000038953	.	.	ENSBTAT00000057271	.	C	T	forward	.	.	.	.	.	.	.	.	.	.	.	.	.	.	.	.	no
WITHIN_NON_CODING_GENE	1	41270	forward	G	A	.	ENSBTAG00000038953	.	.	ENSBTAT00000057271	.	G	A	forward	.	.	.	.	.	.	.	.	.	.	.	.	.	.	.	.	no
WITHIN_NON_CODING_GENE	1	41481	forward	T	Y	.	ENSBTAG00000038953	.	.	ENSBTAT00000057271	.	T	C	forward	.	.	.	.	.	.	.	.	.	.	.	.	.	.	.	.	no
WITHIN_NON_CODING_GENE	1	41489	forward	C	Y	.	ENSBTAG00000038953	.	.	ENSBTAT00000057271	.	C	T	forward	.	.	.	.	.	.	.	.	.	.	.	.	.	.	.	.	no
WITHIN_NON_CODING_GENE	1	41721	forward	C	S	.	ENSBTAG00000038953	.	.	ENSBTAT00000057271	.	C	G	forward	.	.	.	.	.	.	.	.	.	.	.	.	.	.	.	.	no
WITHIN_NON_CODING_GENE	1	41932	forward	T	Y	.	ENSBTAG00000038953	.	.	ENSBTAT00000057271	.	T	C	forward	.	.	.	.	.	.	.	.	.	.	.	.	.	.	.	.	no
WITHIN_NON_CODING_GENE	1	41938	forward	A	R	.	ENSBTAG00000038953	.	.	ENSBTAT00000057271	.	A	G	forward	.	.	.	.	.	.	.	.	.	.	.	.	.	.	.	.	no
DOWNSTREAM	1	42431	forward	A	R	.	ENSBTAG00000039257	.	.	ENSBTAT00000052762	.	A	G	forward	.	.	.	.	.	.	.	.	.	.	.	.	.	.	.	.	no
DOWNSTREAM	1	42725	forward	T	Y	.	ENSBTAG00000039257	.	.	ENSBTAT00000052762	.	T	C	forward	.	.	.	.	.	.	.	.	.	.	.	.	.	.	.	.	no
DOWNSTREAM	1	42784	forward	A	R	.	ENSBTAG00000039257	.	.	ENSBTAT00000052762	.	A	G	forward	.	.	.	.	.	.	.	.	.	.	.	.	.	.	.	.	no
DOWNSTREAM	1	45638	forward	T	K	.	ENSBTAG00000038953	.	.	ENSBTAT00000057271	.	T	G	forward	.	.	.	.	.	.	.	.	.	.	.	.	.	.	.	rs43060603	yes
DOWNSTREAM	1	45787	forward	C	M	.	ENSBTAG00000038953	.	.	ENSBTAT00000057271	.	C	A	forward	.	.	.	.	.	.	.	.	.	.	.	.	.	.	.	rs43060599	yes
DOWNSTREAM	1	45794	forward	A	M	.	ENSBTAG00000038953	.	.	ENSBTAT00000057271	.	A	C	forward	.	.	.	.	.	.	.	.	.	.	.	.	.	.	.	.	no
DOWNSTREAM	1	46137	forward	A	W	.	ENSBTAG00000038953	.	.	ENSBTAT00000057271	.	A	T	forward	.	.	.	.	.	.	.	.	.	.	.	.	.	.	.	rs43060589	yes
DOWNSTREAM	1	46872	forward	G	S	.	ENSBTAG00000038953	.	.	ENSBTAT00000057271	.	G	C	forward	.	.	.	.	.	.	.	.	.	.	.	.	.	.	.	rs43060584	yes
DOWNSTREAM	1	46876	forward	A	R	.	ENSBTAG00000038953	.	.	ENSBTAT00000057271	.	A	G	forward	.	.	.	.	.	.	.	.	.	.	.	.	.	.	.	.	no
DOWNSTREAM	1	46909	forward	G	R	.	ENSBTAG00000038953	.	.	ENSBTAT00000057271	.	G	A	forward	.	.	.	.	.	.	.	.	.	.	.	.	.	.	.	rs43060583	yes
DOWNSTREAM	1	46938	forward	T	K	.	ENSBTAG00000038953	.	.	ENSBTAT00000057271	.	T	G	forward	.	.	.	.	.	.	.	.	.	.	.	.	.	.	.	rs43060580	yes
DOWNSTREAM	1	46980	forward	G	R	.	ENSBTAG00000038953	.	.	ENSBTAT00000057271	.	G	A	forward	.	.	.	.	.	.	.	.	.	.	.	.	.	.	.	rs43060579	yes
DOWNSTREAM	1	46983	forward	A	M	.	ENSBTAG00000038953	.	.	ENSBTAT00000057271	.	A	C	forward	.	.	.	.	.	.	.	.	.	.	.	.	.	.	.	.	no
DOWNSTREAM	1	46996	forward	A	M	.	ENSBTAG00000038953	.	.	ENSBTAT00000057271	.	A	C	forward	.	.	.	.	.	.	.	.	.	.	.	.	.	.	.	.	no
UPSTREAM	1	47795	forward	T	A	.	ENSBTAG00000006858	.	.	ENSBTAT00000051913	.	T	A	forward	ENSBTAP00000050332	.	.	.	.	.	.	.	.	.	.	.	.	[GO:0007154]:cell	communication;[GO:0016020]:membrane	.	rs43060564	yes
UPSTREAM	1	47816	forward	T	W	.	ENSBTAG00000006858	.	.	ENSBTAT00000051913	.	T	A	forward	ENSBTAP00000050332	.	.	.	.	.	.	.	.	.	.	.	.	[GO:0007154]:cell	communication;[GO:0016020]:membrane	.	.	no
UPSTREAM	1	47956	forward	C	M	.	ENSBTAG00000006858	.	.	ENSBTAT00000051913	.	C	A	forward	ENSBTAP00000050332	.	.	.	.	.	.	.	.	.	.	.	.	[GO:0007154]:cell	communication;[GO:0016020]:membrane	.	.	no
UPSTREAM	1	48005	forward	T	K	.	ENSBTAG00000006858	.	.	ENSBTAT00000051913	.	T	G	forward	ENSBTAP00000050332	.	.	.	.	.	.	.	.	.	.	.	.	[GO:0007154]:cell	communication;[GO:0016020]:membrane	.	.	no
UPSTREAM	1	48246	forward	C	M	.	ENSBTAG00000006858	.	.	ENSBTAT00000051913	.	C	A	forward	ENSBTAP00000050332	.	.	.	.	.	.	.	.	.	.	.	.	[GO:0007154]:cell	communication;[GO:0016020]:membrane	.	.	no
UPSTREAM	1	48599	forward	G	K	.	ENSBTAG00000006858	.	.	ENSBTAT00000051913	.	G	T	forward	ENSBTAP00000050332	.	.	.	.	.	.	.	.	.	.	.	.	[GO:0007154]:cell	communication;[GO:0016020]:membrane	.	.	no
UPSTREAM	1	48924	forward	A	M	.	ENSBTAG00000006858	.	.	ENSBTAT00000051913	.	A	C	forward	ENSBTAP00000050332	.	.	.	.	.	.	.	.	.	.	.	.	[GO:0007154]:cell	communication;[GO:0016020]:membrane	.	.	no
UPSTREAM	1	49134	forward	G	R	.	ENSBTAG00000006858	.	.	ENSBTAT00000051913	.	G	A	forward	ENSBTAP00000050332	.	.	.	.	.	.	.	.	.	.	.	.	[GO:0007154]:cell	communication;[GO:0016020]:membrane	.	.	no
UPSTREAM	1	49358	forward	A	R	.	ENSBTAG00000006858	.	.	ENSBTAT00000051913	.	A	G	forward	ENSBTAP00000050332	.	.	.	.	.	.	.	.	.	.	.	.	[GO:0007154]:cell	communication;[GO:0016020]:membrane	.	rs43060546	yes
UPSTREAM	1	49584	forward	G	R	.	ENSBTAG00000006858	.	.	ENSBTAT00000051913	.	G	A	forward	ENSBTAP00000050332	.	.	.	.	.	.	.	.	.	.	.	.	[GO:0007154]:cell	communication;[GO:0016020]:membrane	.	.	no
UPSTREAM	1	49944	forward	G	K	.	ENSBTAG00000006858	.	.	ENSBTAT00000051913	.	G	T	forward	ENSBTAP00000050332	.	.	.	.	.	.	.	.	.	.	.	.	[GO:0007154]:cell	communication;[GO:0016020]:membrane	.	rs43060539	yes
UPSTREAM	1	50204	forward	G	R	.	ENSBTAG00000006858	.	.	ENSBTAT00000051913	.	G	A	forward	ENSBTAP00000050332	.	.	.	.	.	.	.	.	.	.	.	.	[GO:0007154]:cell	communication;[GO:0016020]:membrane	.	.	no
UPSTREAM	1	50208	forward	G	R	.	ENSBTAG00000006858	.	.	ENSBTAT00000051913	.	G	A	forward	ENSBTAP00000050332	.	.	.	.	.	.	.	.	.	.	.	.	[GO:0007154]:cell	communication;[GO:0016020]:membrane	.	.	no
UPSTREAM	1	50653	forward	G	R	.	ENSBTAG00000006858	.	.	ENSBTAT00000051913	.	G	A	forward	ENSBTAP00000050332	.	.	.	.	.	.	.	.	.	.	.	.	[GO:0007154]:cell	communication;[GO:0016020]:membrane	.	.	no
UPSTREAM	1	50699	forward	T	Y	.	ENSBTAG00000006858	.	.	ENSBTAT00000051913	.	T	C	forward	ENSBTAP00000050332	.	.	.	.	.	.	.	.	.	.	.	.	[GO:0007154]:cell	communication;[GO:0016020]:membrane	.	.	no
UPSTREAM	1	50892	forward	A	R	.	ENSBTAG00000006858	.	.	ENSBTAT00000051913	.	A	G	forward	ENSBTAP00000050332	.	.	.	.	.	.	.	.	.	.	.	.	[GO:0007154]:cell	communication;[GO:0016020]:membrane	.	.	no
UPSTREAM	1	50904	forward	G	R	.	ENSBTAG00000006858	.	.	ENSBTAT00000051913	.	G	A	forward	ENSBTAP00000050332	.	.	.	.	.	.	.	.	.	.	.	.	[GO:0007154]:cell	communication;[GO:0016020]:membrane	.	.	no
UPSTREAM	1	51160	forward	G	R	.	ENSBTAG00000006858	.	.	ENSBTAT00000051913	.	G	A	forward	ENSBTAP00000050332	.	.	.	.	.	.	.	.	.	.	.	.	[GO:0007154]:cell	communication;[GO:0016020]:membrane	.	.	no
UPSTREAM	1	51187	forward	A	R	.	ENSBTAG00000006858	.	.	ENSBTAT00000051913	.	A	G	forward	ENSBTAP00000050332	.	.	.	.	.	.	.	.	.	.	.	.	[GO:0007154]:cell	communication;[GO:0016020]:membrane	.	.	no
DOWNSTREAM	1	55422	forward	C	G	.	ENSBTAG00000006858	.	.	ENSBTAT00000051913	.	C	G	forward	ENSBTAP00000050332	.	.	.	.	.	.	.	.	.	.	.	.	[GO:0007154]:cell	communication;[GO:0016020]:membrane	.	.	no
DOWNSTREAM	1	55433	forward	T	Y	.	ENSBTAG00000006858	.	.	ENSBTAT00000051913	.	T	C	forward	ENSBTAP00000050332	.	.	.	.	.	.	.	.	.	.	.	.	[GO:0007154]:cell	communication;[GO:0016020]:membrane	.	.	no
DOWNSTREAM	1	55439	forward	G	R	.	ENSBTAG00000006858	.	.	ENSBTAT00000051913	.	G	A	forward	ENSBTAP00000050332	.	.	.	.	.	.	.	.	.	.	.	.	[GO:0007154]:cell	communication;[GO:0016020]:membrane	.	.	no
DOWNSTREAM	1	55455	forward	C	M	.	ENSBTAG00000006858	.	.	ENSBTAT00000051913	.	C	A	forward	ENSBTAP00000050332	.	.	.	.	.	.	.	.	.	.	.	.	[GO:0007154]:cell	communication;[GO:0016020]:membrane	.	.	no
DOWNSTREAM	1	55471	forward	G	K	.	ENSBTAG00000006858	.	.	ENSBTAT00000051913	.	G	T	forward	ENSBTAP00000050332	.	.	.	.	.	.	.	.	.	.	.	.	[GO:0007154]:cell	communication;[GO:0016020]:membrane	.	.	no
DOWNSTREAM	1	55480	forward	T	Y	.	ENSBTAG00000006858	.	.	ENSBTAT00000051913	.	T	C	forward	ENSBTAP00000050332	.	.	.	.	.	.	.	.	.	.	.	.	[GO:0007154]:cell	communication;[GO:0016020]:membrane	.	.	no
DOWNSTREAM	1	55529	forward	G	R	.	ENSBTAG00000006858	.	.	ENSBTAT00000051913	.	G	A	forward	ENSBTAP00000050332	.	.	.	.	.	.	.	.	.	.	.	.	[GO:0007154]:cell	communication;[GO:0016020]:membrane	.	.	no
DOWNSTREAM	1	55602	forward	G	R	.	ENSBTAG00000006858	.	.	ENSBTAT00000051913	.	G	A	forward	ENSBTAP00000050332	.	.	.	.	.	.	.	.	.	.	.	.	[GO:0007154]:cell	communication;[GO:0016020]:membrane	.	.	no
DOWNSTREAM	1	55610	forward	G	R	.	ENSBTAG00000006858	.	.	ENSBTAT00000051913	.	G	A	forward	ENSBTAP00000050332	.	.	.	.	.	.	.	.	.	.	.	.	[GO:0007154]:cell	communication;[GO:0016020]:membrane	.	.	no
DOWNSTREAM	1	55846	forward	G	A	.	ENSBTAG00000006858	.	.	ENSBTAT00000051913	.	G	A	forward	ENSBTAP00000050332	.	.	.	.	.	.	.	.	.	.	.	.	[GO:0007154]:cell	communication;[GO:0016020]:membrane	.	.	no
DOWNSTREAM	1	55861	forward	A	T	.	ENSBTAG00000006858	.	.	ENSBTAT00000051913	.	A	T	forward	ENSBTAP00000050332	.	.	.	.	.	.	.	.	.	.	.	.	[GO:0007154]:cell	communication;[GO:0016020]:membrane	.	.	no
DOWNSTREAM	1	55984	forward	A	R	.	ENSBTAG00000006858	.	.	ENSBTAT00000051913	.	A	G	forward	ENSBTAP00000050332	.	.	.	.	.	.	.	.	.	.	.	.	[GO:0007154]:cell	communication;[GO:0016020]:membrane	.	.	no
DOWNSTREAM	1	56052	forward	A	W	.	ENSBTAG00000006858	.	.	ENSBTAT00000051913	.	A	T	forward	ENSBTAP00000050332	.	.	.	.	.	.	.	.	.	.	.	.	[GO:0007154]:cell	communication;[GO:0016020]:membrane	.	.	no
DOWNSTREAM	1	56057	forward	A	W	.	ENSBTAG00000006858	.	.	ENSBTAT00000051913	.	A	T	forward	ENSBTAP00000050332	.	.	.	.	.	.	.	.	.	.	.	.	[GO:0007154]:cell	communication;[GO:0016020]:membrane	.	.	no
DOWNSTREAM	1	56121	forward	A	R	.	ENSBTAG00000006858	.	.	ENSBTAT00000051913	.	A	G	forward	ENSBTAP00000050332	.	.	.	.	.	.	.	.	.	.	.	.	[GO:0007154]:cell	communication;[GO:0016020]:membrane	.	.	no
DOWNSTREAM	1	56284	forward	T	W	.	ENSBTAG00000006858	.	.	ENSBTAT00000051913	.	T	A	forward	ENSBTAP00000050332	.	.	.	.	.	.	.	.	.	.	.	.	[GO:0007154]:cell	communication;[GO:0016020]:membrane	.	.	no
DOWNSTREAM	1	56295	forward	A	R	.	ENSBTAG00000006858	.	.	ENSBTAT00000051913	.	A	G	forward	ENSBTAP00000050332	.	.	.	.	.	.	.	.	.	.	.	.	[GO:0007154]:cell	communication;[GO:0016020]:membrane	.	.	no
DOWNSTREAM	1	56344	forward	A	G	.	ENSBTAG00000006858	.	.	ENSBTAT00000051913	.	A	G	forward	ENSBTAP00000050332	.	.	.	.	.	.	.	.	.	.	.	.	[GO:0007154]:cell	communication;[GO:0016020]:membrane	.	.	no
DOWNSTREAM	1	56418	forward	G	R	.	ENSBTAG00000006858	.	.	ENSBTAT00000051913	.	G	A	forward	ENSBTAP00000050332	.	.	.	.	.	.	.	.	.	.	.	.	[GO:0007154]:cell	communication;[GO:0016020]:membrane	.	.	no
DOWNSTREAM	1	56524	forward	T	Y	.	ENSBTAG00000006858	.	.	ENSBTAT00000051913	.	T	C	forward	ENSBTAP00000050332	.	.	.	.	.	.	.	.	.	.	.	.	[GO:0007154]:cell	communication;[GO:0016020]:membrane	.	.	no
DOWNSTREAM	1	56533	forward	C	M	.	ENSBTAG00000006858	.	.	ENSBTAT00000051913	.	C	A	forward	ENSBTAP00000050332	.	.	.	.	.	.	.	.	.	.	.	.	[GO:0007154]:cell	communication;[GO:0016020]:membrane	.	.	no
DOWNSTREAM	1	56764	forward	T	Y	.	ENSBTAG00000006858	.	.	ENSBTAT00000051913	.	T	C	forward	ENSBTAP00000050332	.	.	.	.	.	.	.	.	.	.	.	.	[GO:0007154]:cell	communication;[GO:0016020]:membrane	.	.	no
DOWNSTREAM	1	57196	forward	G	A	.	ENSBTAG00000006858	.	.	ENSBTAT00000051913	.	G	A	forward	ENSBTAP00000050332	.	.	.	.	.	.	.	.	.	.	.	.	[GO:0007154]:cell	communication;[GO:0016020]:membrane	.	.	no
DOWNSTREAM	1	58176	forward	G	R	.	ENSBTAG00000006858	.	.	ENSBTAT00000051913	.	G	A	forward	ENSBTAP00000050332	.	.	.	.	.	.	.	.	.	.	.	.	[GO:0007154]:cell	communication;[GO:0016020]:membrane	.	.	no
DOWNSTREAM	1	59208	forward	A	W	.	ENSBTAG00000006858	.	.	ENSBTAT00000051913	.	A	T	forward	ENSBTAP00000050332	.	.	.	.	.	.	.	.	.	.	.	.	[GO:0007154]:cell	communication;[GO:0016020]:membrane	.	.	no
DOWNSTREAM	1	59300	forward	A	W	.	ENSBTAG00000006858	.	.	ENSBTAT00000051913	.	A	T	forward	ENSBTAP00000050332	.	.	.	.	.	.	.	.	.	.	.	.	[GO:0007154]:cell	communication;[GO:0016020]:membrane	.	.	no
DOWNSTREAM	1	59366	forward	A	R	.	ENSBTAG00000006858	.	.	ENSBTAT00000051913	.	A	G	forward	ENSBTAP00000050332	.	.	.	.	.	.	.	.	.	.	.	.	[GO:0007154]:cell	communication;[GO:0016020]:membrane	.	.	no
DOWNSTREAM	1	60530	forward	C	T	.	ENSBTAG00000035349	.	.	ENSBTAT00000057220	.	G	A	reverse	ENSBTAP00000049693	.	.	.	.	.	.	.	.	.	.	.	.	[GO:0007154]:cell	communication;[GO:0016020]:membrane	.	.	no
DOWNSTREAM	1	60738	forward	G	R	.	ENSBTAG00000035349	.	.	ENSBTAT00000057220	.	C	T	reverse	ENSBTAP00000049693	.	.	.	.	.	.	.	.	.	.	.	.	[GO:0007154]:cell	communication;[GO:0016020]:membrane	.	.	no
SPLICE_SITE	1	61258	forward	T	Y	.	ENSBTAG00000035349	.	.	ENSBTAT00000008992	.	A	G	reverse	ENSBTAP00000008992	.	.	.	.	.	.	.	.	.	.	.	.	[GO:0007154]:cell	communication;[GO:0016020]:membrane	.	.	no
SYNONYMOUS_CODING	1	61679	forward	G	A	.	ENSBTAG00000035349	LOC518213	518213	ENSBTAT00000056519	942	C	T	reverse	ENSBTAP00000049037	.	314	.	.	.	.	.	.	.	.	.	.	[GO:0007154]:cell	communication;[GO:0016020]:membrane	.	.	no
SYNONYMOUS_CODING	1	61953	forward	G	R	.	ENSBTAG00000035349	.	.	ENSBTAT00000057220	870	C	T	reverse	ENSBTAP00000049693	.	290	Superfamily;Prints	.	.	.	.	.	.	.	.	.	[GO:0007154]:cell	communication;[GO:0016020]:membrane	.	.	no
SYNONYMOUS_CODING	1	61964	forward	A	R	.	ENSBTAG00000035349	.	.	ENSBTAT00000057220	859	T	C	reverse	ENSBTAP00000049693	.	287	pfscan	IPR017452	GPCR_Rhodpsn_supfam;Superfamily;Pfam	IPR000276	7TM_GPCR_Rhodpsn;Pfam	IPR000276	GPCR_Rhodpsn;Prints	.	.	.	.	.	.	.	.	.	[GO:0007154]:cell	communication;[GO:0016020]:membrane	.	.	no
NON_SYNONYMOUS_CODING	1	61966	forward	C	S	.	ENSBTAG00000035349	LOC518213	518213	ENSBTAT00000056519	863	G	C	reverse	ENSBTAP00000049037	.	288	pfscan	IPR017452	GPCR_Rhodpsn_supfam;Superfamily;Pfam	IPR000276	7TM_GPCR_Rhodpsn;Pfam	IPR000276	GPCR_Rhodpsn;Prints	.	R	P	PPPPSPPPPPPPPPPPPPPPPPPPPPPPPPPPPPPPPP	8.8	-0.4	0.0	87.3	Vicugna_pacos;Sus_scrofa;Equus_caballus;Pteropus_vampyrus;Pteropus_vampyrus;Pteropus_vampyrus;Macaca_mulatta;Pteropus_vampyrus;Microcebus_murinus;Canis_familiaris;Pteropus_vampyrus;Pteropus_vampyrus;Loxodonta_africana;Tarsius_syrichta;Loxodonta_africana;Oryctolagus_cuniculus;Dasypus_novemcinctus;Spermophilus_tridecemlineatus;Loxodonta_africana;Sorex_araneus;Procavia_capensis;Erinaceus_europaeus;Sorex_araneus;Sorex_araneus;Sorex_araneus;Cavia_porcellus;Echinops_telfairi;Mus_musculus;Rattus_norvegicus;Mus_musculus;Rattus_norvegicus;Mus_musculus;Dipodomys_ordii;Monodelphis_domestica;Macropus_eugenii;Gallus_gallus;Meleagris_gallopavo;Xenopus_tropicalis	[GO:0007154]:cell	communication;[GO:0016020]:membrane	.	.	no
NON_SYNONYMOUS_CODING	1	62033	forward	A	M	.	ENSBTAG00000035349	LOC518213	518213	ENSBTAT00000056519	796	T	G	reverse	ENSBTAP00000049037	.	266	pfscan	IPR017452	GPCR_Rhodpsn_supfam;Superfamily;Pfam	IPR000276	7TM_GPCR_Rhodpsn;Pfam	IPR000276	GPCR_Rhodpsn	.	C	G	GGGGGGGGGGGGDDGGGDCGDGGGGGDGGGGGGDDSSA	6.5	-0.3	2.6	53.7	Vicugna_pacos;Sus_scrofa;Equus_caballus;Pteropus_vampyrus;Pteropus_vampyrus;Pteropus_vampyrus;Macaca_mulatta;Pteropus_vampyrus;Microcebus_murinus;Canis_familiaris;Pteropus_vampyrus;Pteropus_vampyrus;Loxodonta_africana;Tarsius_syrichta;Loxodonta_africana;Oryctolagus_cuniculus;Dasypus_novemcinctus;Spermophilus_tridecemlineatus;Loxodonta_africana;Sorex_araneus;Procavia_capensis;Erinaceus_europaeus;Sorex_araneus;Sorex_araneus;Sorex_araneus;Cavia_porcellus;Echinops_telfairi;Mus_musculus;Rattus_norvegicus;Mus_musculus;Rattus_norvegicus;Mus_musculus;Dipodomys_ordii;Monodelphis_domestica;Macropus_eugenii;Gallus_gallus;Meleagris_gallopavo;Xenopus_tropicalis	[GO:0007154]:cell	communication;[GO:0016020]:membrane	.	.	no
NON_SYNONYMOUS_CODING	1	62072	forward	T	K	.	ENSBTAG00000035349	LOC518213	518213	ENSBTAT00000056519	757	A	C	reverse	ENSBTAP00000049037	.	253	pfscan	IPR017452	GPCR_Rhodpsn_supfam;Superfamily;Pfam	IPR000276	7TM_GPCR_Rhodpsn;Pfam	IPR000276	GPCR_Rhodpsn	.	N	H	HHHHHHHHHHHHHHHHHHHHHHHHHHHHHHHHHHHHYYY	6.8	0.1	0.0	67.7	Vicugna_pacos;Sus_scrofa;Equus_caballus;Pteropus_vampyrus;Pteropus_vampyrus;Pteropus_vampyrus;Macaca_mulatta;Pteropus_vampyrus;Microcebus_murinus;Canis_familiaris;Pteropus_vampyrus;Pteropus_vampyrus;Loxodonta_africana;Tarsius_syrichta;Loxodonta_africana;Oryctolagus_cuniculus;Dasypus_novemcinctus;Dasypus_novemcinctus;Spermophilus_tridecemlineatus;Loxodonta_africana;Sorex_araneus;Procavia_capensis;Erinaceus_europaeus;Sorex_araneus;Sorex_araneus;Sorex_araneus;Cavia_porcellus;Echinops_telfairi;Mus_musculus;Rattus_norvegicus;Mus_musculus;Rattus_norvegicus;Mus_musculus;Dipodomys_ordii;Monodelphis_domestica;Macropus_eugenii;Gallus_gallus;Meleagris_gallopavo;Xenopus_tropicalis	[GO:0007154]:cell	communication;[GO:0016020]:membrane	.	.	no
NON_SYNONYMOUS_CODING	1	62075	forward	T	W	.	ENSBTAG00000035349	LOC518213	518213	ENSBTAT00000056519	754	A	T	reverse	ENSBTAP00000049037	.	252	pfscan	IPR017452	GPCR_Rhodpsn_supfam;Superfamily;Pfam	IPR000276	7TM_GPCR_Rhodpsn;Pfam	IPR000276	GPCR_Rhodpsn	.	N	Y	YYYYYYYYYYYYYYYYYYYYYYYYYYYYYYYYYYYYFFF	8.8	-0.3	0.0	62.1	Vicugna_pacos;Sus_scrofa;Equus_caballus;Pteropus_vampyrus;Pteropus_vampyrus;Pteropus_vampyrus;Macaca_mulatta;Pteropus_vampyrus;Microcebus_murinus;Canis_familiaris;Pteropus_vampyrus;Pteropus_vampyrus;Loxodonta_africana;Tarsius_syrichta;Loxodonta_africana;Oryctolagus_cuniculus;Dasypus_novemcinctus;Dasypus_novemcinctus;Spermophilus_tridecemlineatus;Loxodonta_africana;Sorex_araneus;Procavia_capensis;Erinaceus_europaeus;Sorex_araneus;Sorex_araneus;Sorex_araneus;Cavia_porcellus;Echinops_telfairi;Mus_musculus;Rattus_norvegicus;Mus_musculus;Rattus_norvegicus;Mus_musculus;Dipodomys_ordii;Monodelphis_domestica;Macropus_eugenii;Gallus_gallus;Meleagris_gallopavo;Xenopus_tropicalis	[GO:0007154]:cell	communication;[GO:0016020]:membrane	.	.	no
NON_SYNONYMOUS_CODING	1	62156	forward	G	S	.	ENSBTAG00000035349	LOC518213	518213	ENSBTAT00000056519	673	C	G	reverse	ENSBTAP00000049037	.	225	pfscan	IPR017452	GPCR_Rhodpsn_supfam;Superfamily;Pfam	IPR000276	7TM_GPCR_Rhodpsn;Pfam	IPR000276	GPCR_Rhodpsn;Prints	.	P	A	AAAAAAAAAAAAAAAAAAAAAAAAAAAAAAAAATATAAT	4.7	-0.1	0.0	45.7	Vicugna_pacos;Sus_scrofa;Equus_caballus;Pteropus_vampyrus;Pteropus_vampyrus;Pteropus_vampyrus;Macaca_mulatta;Pteropus_vampyrus;Microcebus_murinus;Canis_familiaris;Pteropus_vampyrus;Pteropus_vampyrus;Loxodonta_africana;Tarsius_syrichta;Loxodonta_africana;Oryctolagus_cuniculus;Dasypus_novemcinctus;Dasypus_novemcinctus;Spermophilus_tridecemlineatus;Loxodonta_africana;Sorex_araneus;Procavia_capensis;Erinaceus_europaeus;Sorex_araneus;Sorex_araneus;Sorex_araneus;Cavia_porcellus;Echinops_telfairi;Mus_musculus;Rattus_norvegicus;Mus_musculus;Rattus_norvegicus;Mus_musculus;Dipodomys_ordii;Monodelphis_domestica;Macropus_eugenii;Gallus_gallus;Meleagris_gallopavo;Xenopus_tropicalis	[GO:0007154]:cell	communication;[GO:0016020]:membrane	.	.	no
NON_SYNONYMOUS_CODING	1	62478	forward	A	M	.	ENSBTAG00000035349	LOC518213	518213	ENSBTAT00000056519	351	T	G	reverse	ENSBTAP00000049037	.	117	pfscan	IPR017452	GPCR_Rhodpsn_supfam;Superfamily;Pfam	IPR000276	7TM_GPCR_Rhodpsn;Pfam	IPR000276	GPCR_Rhodpsn;Prints	.	F	L	LLLLLLLLLLLLLLLLLL	4.0	0.0	0.0	61.6	Sus_scrofa;Equus_caballus;Macaca_mulatta;Canis_familiaris;Loxodonta_africana;Loxodonta_africana;Oryctolagus_cuniculus;Loxodonta_africana;Cavia_porcellus;Mus_musculus;Rattus_norvegicus;Mus_musculus;Rattus_norvegicus;Mus_musculus;Monodelphis_domestica;Gallus_gallus;Meleagris_gallopavo;Xenopus_tropicalis	[GO:0007154]:cell	communication;[GO:0016020]:membrane	.	.	no
NON_SYNONYMOUS_CODING	1	62489	forward	G	R	.	ENSBTAG00000035349	LOC518213	518213	ENSBTAT00000056519	340	C	T	reverse	ENSBTAP00000049037	.	114	pfscan	IPR017452	GPCR_Rhodpsn_supfam;Superfamily;Pfam	IPR000276	7TM_GPCR_Rhodpsn;Pfam	IPR000276	GPCR_Rhodpsn;Prints	.	P	S	SSSSSSSSSSSSSSSVVC	4.3	-0.2	0.0	55.5	Sus_scrofa;Equus_caballus;Macaca_mulatta;Canis_familiaris;Loxodonta_africana;Loxodonta_africana;Oryctolagus_cuniculus;Loxodonta_africana;Cavia_porcellus;Mus_musculus;Rattus_norvegicus;Mus_musculus;Rattus_norvegicus;Mus_musculus;Monodelphis_domestica;Gallus_gallus;Meleagris_gallopavo;Xenopus_tropicalis	[GO:0007154]:cell	communication;[GO:0016020]:membrane	.	.	no
SYNONYMOUS_CODING	1	62625	forward	T	C	.	ENSBTAG00000035349	.	.	ENSBTAT00000057220	198	A	G	reverse	ENSBTAP00000049693	.	66	pfscan	IPR017452	GPCR_Rhodpsn_supfam;Superfamily;Pfam	IPR000276	7TM_GPCR_Rhodpsn;Pfam	IPR000276	GPCR_Rhodpsn	.	.	.	.	.	.	.	.	.	[GO:0007154]:cell	communication;[GO:0016020]:membrane	.	.	no
SYNONYMOUS_CODING	1	62664	forward	A	R	.	ENSBTAG00000035349	.	.	ENSBTAT00000057220	159	T	C	reverse	ENSBTAP00000049693	.	53	pfscan	IPR017452	GPCR_Rhodpsn_supfam;Superfamily;Pfam	IPR000276	7TM_GPCR_Rhodpsn;Pfam	IPR000276	GPCR_Rhodpsn;Prints	.	.	.	.	.	.	.	.	.	[GO:0007154]:cell	communication;[GO:0016020]:membrane	.	.	no
UPSTREAM	1	62983	forward	A	R	.	ENSBTAG00000035349	.	.	ENSBTAT00000057220	.	T	C	reverse	ENSBTAP00000049693	.	.	.	.	.	.	.	.	.	.	.	.	[GO:0007154]:cell	communication;[GO:0016020]:membrane	.	.	no
UPSTREAM	1	63018	forward	T	W	.	ENSBTAG00000035349	.	.	ENSBTAT00000057220	.	A	T	reverse	ENSBTAP00000049693	.	.	.	.	.	.	.	.	.	.	.	.	[GO:0007154]:cell	communication;[GO:0016020]:membrane	.	.	no
UPSTREAM	1	63281	forward	G	S	.	ENSBTAG00000035349	.	.	ENSBTAT00000057220	.	C	G	reverse	ENSBTAP00000049693	.	.	.	.	.	.	.	.	.	.	.	.	[GO:0007154]:cell	communication;[GO:0016020]:membrane	.	.	no
UPSTREAM	1	63289	forward	T	Y	.	ENSBTAG00000035349	.	.	ENSBTAT00000057220	.	A	G	reverse	ENSBTAP00000049693	.	.	.	.	.	.	.	.	.	.	.	.	[GO:0007154]:cell	communication;[GO:0016020]:membrane	.	.	no
UPSTREAM	1	63495	forward	A	M	.	ENSBTAG00000035349	.	.	ENSBTAT00000057220	.	T	G	reverse	ENSBTAP00000049693	.	.	.	.	.	.	.	.	.	.	.	.	[GO:0007154]:cell	communication;[GO:0016020]:membrane	.	.	no
UPSTREAM	1	63542	forward	A	M	.	ENSBTAG00000035349	.	.	ENSBTAT00000057220	.	T	G	reverse	ENSBTAP00000049693	.	.	.	.	.	.	.	.	.	.	.	.	[GO:0007154]:cell	communication;[GO:0016020]:membrane	.	.	no
UPSTREAM	1	64002	forward	A	M	.	ENSBTAG00000035349	.	.	ENSBTAT00000057220	.	T	G	reverse	ENSBTAP00000049693	.	.	.	.	.	.	.	.	.	.	.	.	[GO:0007154]:cell	communication;[GO:0016020]:membrane	.	.	no
UPSTREAM	1	64015	forward	G	K	.	ENSBTAG00000035349	.	.	ENSBTAT00000057220	.	C	A	reverse	ENSBTAP00000049693	.	.	.	.	.	.	.	.	.	.	.	.	[GO:0007154]:cell	communication;[GO:0016020]:membrane	.	.	no
UPSTREAM	1	64017	forward	T	Y	.	ENSBTAG00000035349	.	.	ENSBTAT00000057220	.	A	G	reverse	ENSBTAP00000049693	.	.	.	.	.	.	.	.	.	.	.	.	[GO:0007154]:cell	communication;[GO:0016020]:membrane	.	.	no
UPSTREAM	1	64077	forward	A	R	.	ENSBTAG00000035349	.	.	ENSBTAT00000057220	.	T	C	reverse	ENSBTAP00000049693	.	.	.	.	.	.	.	.	.	.	.	.	[GO:0007154]:cell	communication;[GO:0016020]:membrane	.	.	no
UPSTREAM	1	64603	forward	C	Y	.	ENSBTAG00000035349	.	.	ENSBTAT00000057220	.	G	A	reverse	ENSBTAP00000049693	.	.	.	.	.	.	.	.	.	.	.	.	[GO:0007154]:cell	communication;[GO:0016020]:membrane	.	.	no
UPSTREAM	1	64627	forward	C	Y	.	ENSBTAG00000035349	.	.	ENSBTAT00000057220	.	G	A	reverse	ENSBTAP00000049693	.	.	.	.	.	.	.	.	.	.	.	.	[GO:0007154]:cell	communication;[GO:0016020]:membrane	.	.	no
UPSTREAM	1	64630	forward	T	Y	.	ENSBTAG00000035349	.	.	ENSBTAT00000057220	.	A	G	reverse	ENSBTAP00000049693	.	.	.	.	.	.	.	.	.	.	.	.	[GO:0007154]:cell	communication;[GO:0016020]:membrane	.	.	no
UPSTREAM	1	64637	forward	T	Y	.	ENSBTAG00000035349	.	.	ENSBTAT00000057220	.	A	G	reverse	ENSBTAP00000049693	.	.	.	.	.	.	.	.	.	.	.	.	[GO:0007154]:cell	communication;[GO:0016020]:membrane	.	.	no
UPSTREAM	1	64672	forward	C	Y	.	ENSBTAG00000035349	.	.	ENSBTAT00000057220	.	G	A	reverse	ENSBTAP00000049693	.	.	.	.	.	.	.	.	.	.	.	.	[GO:0007154]:cell	communication;[GO:0016020]:membrane	.	.	no
UPSTREAM	1	64942	forward	T	K	.	ENSBTAG00000035349	.	.	ENSBTAT00000057220	.	A	C	reverse	ENSBTAP00000049693	.	.	.	.	.	.	.	.	.	.	.	.	[GO:0007154]:cell	communication;[GO:0016020]:membrane	.	.	no
UPSTREAM	1	65128	forward	A	M	.	ENSBTAG00000035349	.	.	ENSBTAT00000057220	.	T	G	reverse	ENSBTAP00000049693	.	.	.	.	.	.	.	.	.	.	.	.	[GO:0007154]:cell	communication;[GO:0016020]:membrane	.	.	no
UPSTREAM	1	65156	forward	C	Y	.	ENSBTAG00000035349	.	.	ENSBTAT00000057220	.	G	A	reverse	ENSBTAP00000049693	.	.	.	.	.	.	.	.	.	.	.	.	[GO:0007154]:cell	communication;[GO:0016020]:membrane	.	.	no
UPSTREAM	1	65217	forward	G	R	.	ENSBTAG00000035349	.	.	ENSBTAT00000057220	.	C	T	reverse	ENSBTAP00000049693	.	.	.	.	.	.	.	.	.	.	.	.	[GO:0007154]:cell	communication;[GO:0016020]:membrane	.	.	no
UPSTREAM	1	65231	forward	T	W	.	ENSBTAG00000035349	.	.	ENSBTAT00000057220	.	A	T	reverse	ENSBTAP00000049693	.	.	.	.	.	.	.	.	.	.	.	.	[GO:0007154]:cell	communication;[GO:0016020]:membrane	.	.	no
UPSTREAM	1	66337	forward	A	C	.	ENSBTAG00000035349	.	.	ENSBTAT00000057220	.	T	G	reverse	ENSBTAP00000049693	.	.	.	.	.	.	.	.	.	.	.	.	[GO:0007154]:cell	communication;[GO:0016020]:membrane	.	.	no
UPSTREAM	1	66370	forward	T	C	.	ENSBTAG00000035349	.	.	ENSBTAT00000057220	.	A	G	reverse	ENSBTAP00000049693	.	.	.	.	.	.	.	.	.	.	.	.	[GO:0007154]:cell	communication;[GO:0016020]:membrane	.	.	no
UPSTREAM	1	66397	forward	A	G	.	ENSBTAG00000035349	.	.	ENSBTAT00000057220	.	T	C	reverse	ENSBTAP00000049693	.	.	.	.	.	.	.	.	.	.	.	.	[GO:0007154]:cell	communication;[GO:0016020]:membrane	.	.	no
UPSTREAM	1	66415	forward	G	R	.	ENSBTAG00000035349	.	.	ENSBTAT00000057220	.	C	T	reverse	ENSBTAP00000049693	.	.	.	.	.	.	.	.	.	.	.	.	[GO:0007154]:cell	communication;[GO:0016020]:membrane	.	.	no
UPSTREAM	1	66824	forward	A	W	.	ENSBTAG00000035349	.	.	ENSBTAT00000057220	.	T	A	reverse	ENSBTAP00000049693	.	.	.	.	.	.	.	.	.	.	.	.	[GO:0007154]:cell	communication;[GO:0016020]:membrane	.	.	no
UPSTREAM	1	66832	forward	T	Y	.	ENSBTAG00000035349	.	.	ENSBTAT00000057220	.	A	G	reverse	ENSBTAP00000049693	.	.	.	.	.	.	.	.	.	.	.	.	[GO:0007154]:cell	communication;[GO:0016020]:membrane	.	.	no
UPSTREAM	1	66885	forward	A	M	.	ENSBTAG00000035349	.	.	ENSBTAT00000057220	.	T	G	reverse	ENSBTAP00000049693	.	.	.	.	.	.	.	.	.	.	.	.	[GO:0007154]:cell	communication;[GO:0016020]:membrane	.	.	no
UPSTREAM	1	66898	forward	T	Y	.	ENSBTAG00000035349	.	.	ENSBTAT00000057220	.	A	G	reverse	ENSBTAP00000049693	.	.	.	.	.	.	.	.	.	.	.	.	[GO:0007154]:cell	communication;[GO:0016020]:membrane	.	.	no
UPSTREAM	1	66924	forward	C	Y	.	ENSBTAG00000035349	.	.	ENSBTAT00000057220	.	G	A	reverse	ENSBTAP00000049693	.	.	.	.	.	.	.	.	.	.	.	.	[GO:0007154]:cell	communication;[GO:0016020]:membrane	.	.	no
UPSTREAM	1	66955	forward	C	S	.	ENSBTAG00000035349	.	.	ENSBTAT00000057220	.	G	C	reverse	ENSBTAP00000049693	.	.	.	.	.	.	.	.	.	.	.	.	[GO:0007154]:cell	communication;[GO:0016020]:membrane	.	.	no
UPSTREAM	1	66995	forward	A	R	.	ENSBTAG00000035349	.	.	ENSBTAT00000057220	.	T	C	reverse	ENSBTAP00000049693	.	.	.	.	.	.	.	.	.	.	.	.	[GO:0007154]:cell	communication;[GO:0016020]:membrane	.	.	no
UPSTREAM	1	67142	forward	A	R	.	ENSBTAG00000035349	.	.	ENSBTAT00000057220	.	T	C	reverse	ENSBTAP00000049693	.	.	.	.	.	.	.	.	.	.	.	.	[GO:0007154]:cell	communication;[GO:0016020]:membrane	.	.	no
UPSTREAM	1	67336	forward	C	S	.	ENSBTAG00000035349	.	.	ENSBTAT00000057220	.	G	C	reverse	ENSBTAP00000049693	.	.	.	.	.	.	.	.	.	.	.	.	[GO:0007154]:cell	communication;[GO:0016020]:membrane	.	.	no
UPSTREAM	1	67339	forward	G	S	.	ENSBTAG00000035349	.	.	ENSBTAT00000057220	.	C	G	reverse	ENSBTAP00000049693	.	.	.	.	.	.	.	.	.	.	.	.	[GO:0007154]:cell	communication;[GO:0016020]:membrane	.	.	no
UPSTREAM	1	67591	forward	T	W	.	ENSBTAG00000035349	.	.	ENSBTAT00000057220	.	A	T	reverse	ENSBTAP00000049693	.	.	.	.	.	.	.	.	.	.	.	.	[GO:0007154]:cell	communication;[GO:0016020]:membrane	.	.	no
UPSTREAM	1	67684	forward	C	Y	.	ENSBTAG00000035349	.	.	ENSBTAT00000057220	.	G	A	reverse	ENSBTAP00000049693	.	.	.	.	.	.	.	.	.	.	.	.	[GO:0007154]:cell	communication;[GO:0016020]:membrane	.	.	no
UPSTREAM	1	67790	forward	A	G	.	ENSBTAG00000035349	.	.	ENSBTAT00000057220	.	T	C	reverse	ENSBTAP00000049693	.	.	.	.	.	.	.	.	.	.	.	.	[GO:0007154]:cell	communication;[GO:0016020]:membrane	.	.	no
DOWNSTREAM	1	100177	forward	A	G	.	ENSBTAG00000001753	CLIC6	507243	ENSBTAT00000002299	.	T	C	reverse	ENSBTAP00000002299	.	.	.	.	.	.	.	.	.	.	.	.	[GO:0006810]:transport;[GO:0015075]:ion	transmembrane	transporter	activity;[GO:0016020]:membrane	.	.	no
DOWNSTREAM	1	102836	forward	T	Y	.	ENSBTAG00000001753	CLIC6	507243	ENSBTAT00000002299	.	A	G	reverse	ENSBTAP00000002299	.	.	.	.	.	.	.	.	.	.	.	.	[GO:0006810]:transport;[GO:0015075]:ion	transmembrane	transporter	activity;[GO:0016020]:membrane	.	.	no
DOWNSTREAM	1	236163	forward	G	A	chromobox	homolog	3	[Source:RefSeq	peptide;Acc:NP_001094668]	ENSBTAG00000005540	CBX3	618840	ENSBTAT00000007283	.	C	T	.	.	.	.	.	.	.	.	.	.	.	.	.	.	[GO:0005488]:binding;[GO:0005515]:protein	binding;[GO:0005575]:cellular_component;[GO:0005634]:nucleus;[GO:0005694]:chromosome;[GO:0009987]:cellular	process;[GO:0030528]:transcription	regulator	activity;[GO:0050789]:regulation	of	biological	process	.	.	no
UPSTREAM	1	372792	forward	A	C	potassium	voltage-gated	channel,	Isk-related	family,	member	1	[Source:RefSeq	peptide;Acc:NP_001071445]	ENSBTAG00000001150	KCNE1	528014	A	C	forward	ENSBTAP00000001530	.	.	.	.	.	.	.	.	.	.	.	.	.	.	[GO:0005488]:binding;[GO:0005737]:cytoplasm;[GO:0006810]:transport;[GO:0009987]:cellular	process;[GO:0015075]:ion	transmembrane	transporter	activity;[GO:0016020]:membrane;[GO:0030154]:cell	differentiation	Phenotypes_Gene=Jervell	and	Lange-Nielsen	syndrome|Jervell	and	Lange-Nielsen	syndrome	2|Long	QT	syndrome	2/5|Long	QT	syndrome-5|Several	common	variants	modulate	heart	rate,	PR	interval	and	QRS	duration.	.	no
UPSTREAM	1	372830	forward	T	C	potassium	voltage-gated	channel,	Isk-related	family,	member	1	[Source:RefSeq	peptide;Acc:NP_001071445]	ENSBTAG00000001150	KCNE1	528014	T	C	forward	ENSBTAP00000001530	.	.	.	.	.	.	.	.	.	.	.	.	.	.	[GO:0005488]:binding;[GO:0005737]:cytoplasm;[GO:0006810]:transport;[GO:0009987]:cellular	process;[GO:0015075]:ion	transmembrane	transporter	activity;[GO:0016020]:membrane;[GO:0030154]:cell	differentiation	Phenotypes_Gene=Jervell	and	Lange-Nielsen	syndrome|Jervell	and	Lange-Nielsen	syndrome	2|Long	QT	syndrome	2/5|Long	QT	syndrome-5|Several	common	variants	modulate	heart	rate,	PR	interval	and	QRS	duration.	.	no
UPSTREAM	1	373457	forward	T	C	potassium	voltage-gated	channel,	Isk-related	family,	member	1	[Source:RefSeq	peptide;Acc:NP_001071445]	ENSBTAG00000001150	KCNE1	528014	T	C	forward	ENSBTAP00000001530	.	.	.	.	.	.	.	.	.	.	.	.	.	.	[GO:0005488]:binding;[GO:0005737]:cytoplasm;[GO:0006810]:transport;[GO:0009987]:cellular	process;[GO:0015075]:ion	transmembrane	transporter	activity;[GO:0016020]:membrane;[GO:0030154]:cell	differentiation	Phenotypes_Gene=Jervell	and	Lange-Nielsen	syndrome|Jervell	and	Lange-Nielsen	syndrome	2|Long	QT	syndrome	2/5|Long	QT	syndrome-5|Several	common	variants	modulate	heart	rate,	PR	interval	and	QRS	duration.	.	no
UPSTREAM	1	373491	forward	G	T	potassium	voltage-gated	channel,	Isk-related	family,	member	1	[Source:RefSeq	peptide;Acc:NP_001071445]	ENSBTAG00000001150	KCNE1	528014	G	T	forward	ENSBTAP00000001530	.	.	.	.	.	.	.	.	.	.	.	.	.	.	[GO:0005488]:binding;[GO:0005737]:cytoplasm;[GO:0006810]:transport;[GO:0009987]:cellular	process;[GO:0015075]:ion	transmembrane	transporter	activity;[GO:0016020]:membrane;[GO:0030154]:cell	differentiation	Phenotypes_Gene=Jervell	and	Lange-Nielsen	syndrome|Jervell	and	Lange-Nielsen	syndrome	2|Long	QT	syndrome	2/5|Long	QT	syndrome-5|Several	common	variants	modulate	heart	rate,	PR	interval	and	QRS	duration.	.	no
UPSTREAM	1	374994	forward	C	A	potassium	voltage-gated	channel,	Isk-related	family,	member	1	[Source:RefSeq	peptide;Acc:NP_001071445]	ENSBTAG00000001150	KCNE1	528014	C	A	forward	ENSBTAP00000001530	.	.	.	.	.	.	.	.	.	.	.	.	.	.	[GO:0005488]:binding;[GO:0005737]:cytoplasm;[GO:0006810]:transport;[GO:0009987]:cellular	process;[GO:0015075]:ion	transmembrane	transporter	activity;[GO:0016020]:membrane;[GO:0030154]:cell	differentiation	Phenotypes_Gene=Jervell	and	Lange-Nielsen	syndrome|Jervell	and	Lange-Nielsen	syndrome	2|Long	QT	syndrome	2/5|Long	QT	syndrome-5|Several	common	variants	modulate	heart	rate,	PR	interval	and	QRS	duration.	.	no
SYNONYMOUS_CODING	1	383316	forward	T	C	potassium	voltage-gated	channel,	Isk-related	family,	member	1	[Source:RefSeq	peptide;Acc:NP_001071445]	ENSBTAG00000001150	KCNE1	528014	T	C	forward	ENSBTAP00000001530	.	8	.	.	Pfam	IPR000369	K_chnl_volt-dep_bsu_KCNE	.	.	.	.	.	.	.	.	.	[GO:0005488]:binding;[GO:0005737]:cytoplasm;[GO:0006810]:transport;[GO:0009987]:cellular	process;[GO:0015075]:ion	transmembrane	transporter	activity;[GO:0016020]:membrane;[GO:0030154]:cell	differentiation	Phenotypes_Gene=Jervell	and	Lange-Nielsen	syndrome|Jervell	and	Lange-Nielsen	syndrome	2|Long	QT	syndrome	2/5|Long	QT	syndrome-5|Several	common	variants	modulate	heart	rate,	PR	interval	and	QRS	duration.;Overlapping_Protein_Features=CHAIN:1:129:Potassium	voltage-gated	channel	subfamily|HELIX:4:9:FT	HELIX	13	22	.	no
DOWNSTREAM	1	384574	forward	C	T	potassium	voltage-gated	channel,	Isk-related	family,	member	1	[Source:RefSeq	peptide;Acc:NP_001071445]	ENSBTAG00000001150	KCNE1	528014	C	T	forward	ENSBTAP00000001530	.	.	.	.	.	.	.	.	.	.	.	.	.	.	[GO:0005488]:binding;[GO:0005737]:cytoplasm;[GO:0006810]:transport;[GO:0009987]:cellular	process;[GO:0015075]:ion	transmembrane	transporter	activity;[GO:0016020]:membrane;[GO:0030154]:cell	differentiation	Phenotypes_Gene=Jervell	and	Lange-Nielsen	syndrome|Jervell	and	Lange-Nielsen	syndrome	2|Long	QT	syndrome	2/5|Long	QT	syndrome-5|Several	common	variants	modulate	heart	rate,	PR	interval	and	QRS	duration.	.	no
DOWNSTREAM	1	384717	forward	A	M	potassium	voltage-gated	channel,	Isk-related	family,	member	1	[Source:RefSeq	peptide;Acc:NP_001071445]	ENSBTAG00000001150	KCNE1	528014	A	C	forward	ENSBTAP00000001530	.	.	.	.	.	.	.	.	.	.	.	.	.	.	[GO:0005488]:binding;[GO:0005737]:cytoplasm;[GO:0006810]:transport;[GO:0009987]:cellular	process;[GO:0015075]:ion	transmembrane	transporter	activity;[GO:0016020]:membrane;[GO:0030154]:cell	differentiation	Phenotypes_Gene=Jervell	and	Lange-Nielsen	syndrome|Jervell	and	Lange-Nielsen	syndrome	2|Long	QT	syndrome	2/5|Long	QT	syndrome-5|Several	common	variants	modulate	heart	rate,	PR	interval	and	QRS	duration.	.	no
DOWNSTREAM	1	384814	forward	T	C	potassium	voltage-gated	channel,	Isk-related	family,	member	1	[Source:RefSeq	peptide;Acc:NP_001071445]	ENSBTAG00000001150	KCNE1	528014	T	C	forward	ENSBTAP00000001530	.	.	.	.	.	.	.	.	.	.	.	.	.	.	[GO:0005488]:binding;[GO:0005737]:cytoplasm;[GO:0006810]:transport;[GO:0009987]:cellular	process;[GO:0015075]:ion	transmembrane	transporter	activity;[GO:0016020]:membrane;[GO:0030154]:cell	differentiation	Phenotypes_Gene=Jervell	and	Lange-Nielsen	syndrome|Jervell	and	Lange-Nielsen	syndrome	2|Long	QT	syndrome	2/5|Long	QT	syndrome-5|Several	common	variants	modulate	heart	rate,	PR	interval	and	QRS	duration.	.	no
DOWNSTREAM	1	384956	forward	C	G	potassium	voltage-gated	channel,	Isk-related	family,	member	1	[Source:RefSeq	peptide;Acc:NP_001071445]	ENSBTAG00000001150	KCNE1	528014	C	G	forward	ENSBTAP00000001530	.	.	.	.	.	.	.	.	.	.	.	.	.	.	[GO:0005488]:binding;[GO:0005737]:cytoplasm;[GO:0006810]:transport;[GO:0009987]:cellular	process;[GO:0015075]:ion	transmembrane	transporter	activity;[GO:0016020]:membrane;[GO:0030154]:cell	differentiation	Phenotypes_Gene=Jervell	and	Lange-Nielsen	syndrome|Jervell	and	Lange-Nielsen	syndrome	2|Long	QT	syndrome	2/5|Long	QT	syndrome-5|Several	common	variants	modulate	heart	rate,	PR	interval	and	QRS	duration.	.	no
UPSTREAM	1	396174	forward	C	G	.	ENSBTAG00000026259	LOC787510	787510	ENSBTAT00000037244	.	C	G	forward	ENSBTAP00000037081	.	.	.	.	.	.	.	.	.	.	.	.	.	.	.	no
UPSTREAM	1	398047	forward	T	C	.	ENSBTAG00000026259	LOC787510	787510	ENSBTAT00000037244	.	T	C	forward	ENSBTAP00000037081	.	.	.	.	.	.	.	.	.	.	.	.	.	.	.	no
DOWNSTREAM	1	400765	forward	G	A	.	ENSBTAG00000026259	LOC787510	787510	ENSBTAT00000037244	.	G	A	forward	ENSBTAP00000037081	.	.	.	.	.	.	.	.	.	.	.	.	.	.	.	no
DOWNSTREAM	1	400806	forward	C	T	.	ENSBTAG00000026259	LOC787510	787510	ENSBTAT00000037244	.	C	T	forward	ENSBTAP00000037081	.	.	.	.	.	.	.	.	.	.	.	.	.	.	.	no
DOWNSTREAM	1	400824	forward	C	G	.	ENSBTAG00000026259	LOC787510	787510	ENSBTAT00000037244	.	C	G	forward	ENSBTAP00000037081	.	.	.	.	.	.	.	.	.	.	.	.	.	.	.	no
DOWNSTREAM	1	401040	forward	G	T	.	ENSBTAG00000026259	LOC787510	787510	ENSBTAT00000037244	.	G	T	forward	ENSBTAP00000037081	.	.	.	.	.	.	.	.	.	.	.	.	.	.	.	no
DOWNSTREAM	1	402621	forward	C	T	.	ENSBTAG00000026259	LOC787510	787510	ENSBTAT00000037244	.	C	T	forward	ENSBTAP00000037081	.	.	.	.	.	.	.	.	.	.	.	.	.	.	.	no
DOWNSTREAM	1	432540	forward	G	C	hypothetical	protein	LOC768067	[Source:RefSeq	peptide;Acc:NP_001070592]	ENSBTAG00000013841	MGC134427	768067	ENSBTAT00000018387	.	C	G	.	.	.	.	.	.	.	.	.	.	.	.	.	.	.	.	.	no
DOWNSTREAM	1	432633	forward	C	T	hypothetical	protein	LOC768067	[Source:RefSeq	peptide;Acc:NP_001070592]	ENSBTAG00000013841	MGC134427	768067	ENSBTAT00000018387	.	G	A	.	.	.	.	.	.	.	.	.	.	.	.	.	.	.	.	.	no
DOWNSTREAM	1	433642	forward	T	C	hypothetical	protein	LOC768067	[Source:RefSeq	peptide;Acc:NP_001070592]	ENSBTAG00000013841	MGC134427	768067	ENSBTAT00000018387	.	A	G	.	.	.	.	.	.	.	.	.	.	.	.	.	.	.	.	.	no
DOWNSTREAM	1	434762	forward	A	G	hypothetical	protein	LOC768067	[Source:RefSeq	peptide;Acc:NP_001070592]	ENSBTAG00000013841	MGC134427	768067	ENSBTAT00000018387	.	T	C	.	.	.	.	.	.	.	.	.	.	.	.	.	.	.	.	.	no
DOWNSTREAM	1	434971	forward	G	S	hypothetical	protein	LOC768067	[Source:RefSeq	peptide;Acc:NP_001070592]	ENSBTAG00000013841	MGC134427	768067	ENSBTAT00000018387	.	C	G	.	.	.	.	.	.	.	.	.	.	.	.	.	.	.	.	.	no
UPSTREAM	1	457365	forward	T	C	Protein	FAM165B	[Source:UniProtKB/Swiss-Prot;Acc:A6H770]	ENSBTAG00000011528	.	.	ENSBTAT00000015319	.	A	G	reverse	ENSBTAP00000015319	.	.	.	.	.	.	.	.	.	.	.	.	[GO:0016020]:membrane	.	.	no
UPSTREAM	1	458187	forward	A	T	Protein	FAM165B	[Source:UniProtKB/Swiss-Prot;Acc:A6H770]	ENSBTAG00000011528	.	.	ENSBTAT00000015319	.	T	A	reverse	ENSBTAP00000015319	.	.	.	.	.	.	.	.	.	.	.	.	[GO:0016020]:membrane	.	.	no
UPSTREAM	1	458998	forward	G	A	Protein	FAM165B	[Source:UniProtKB/Swiss-Prot;Acc:A6H770]	ENSBTAG00000011528	.	.	ENSBTAT00000015319	.	C	T	reverse	ENSBTAP00000015319	.	.	.	.	.	.	.	.	.	.	.	.	[GO:0016020]:membrane	.	.	no
UPSTREAM	1	460142	forward	T	G	Protein	FAM165B	[Source:UniProtKB/Swiss-Prot;Acc:A6H770]	ENSBTAG00000011528	.	.	ENSBTAT00000015319	.	A	C	reverse	ENSBTAP00000015319	.	.	.	.	.	.	.	.	.	.	.	.	[GO:0016020]:membrane	.	.	no
UPSTREAM	1	471600	forward	A	G	potassium	voltage-gated	channel,	Isk-related	family,	member	2	[Source:RefSeq	peptide;Acc:NP_001070552]	ENSBTAG00000026260	KCNE2	768025	T	C	reverse	ENSBTAP00000037082	.	.	.	.	.	.	.	.	.	.	.	.	.	.	[GO:0005488]:binding;[GO:0005737]:cytoplasm;[GO:0006810]:transport;[GO:0015075]:ion	transmembrane	transporter	activity;[GO:0016020]:membrane	Phenotypes_Gene=Atrial	fibrillation,	familial|Atrial	fibrillation,	familial,	4|Long	QT	syndrome-6|Genome-wide	association	of	early-onset	myocardial	infarction	with	single	nucleotide	polymorphisms	and	copy	number	variants.;Interactions_Count=1;KEGG=Gastric	acid	secretion	.	no
NON_SYNONYMOUS_CODING	1	748811	forward	T	W	.	ENSBTAG00000021997	ITSN1	510879	ENSBTAT00000029333	4894	A	T	reverse	ENSBTAP00000029333	.	1574	Superfamily	.	K	M	KXKKKKKKKKKKKKKKXKKKKKKKKXKKKKKKKKKKRKKKKK	-5.5	0.9	90.5	92.4	Tursiops_truncatus;Vicugna_pacos;Pteropus_vampyrus;Macaca_mulatta;Pan_troglodytes;Pongo_pygmaeus;Homo_sapiens;Equus_caballus;Tarsius_syrichta;Canis_familiaris;Callithrix_jacchus;Microcebus_murinus;Choloepus_hoffmanni;Otolemur_garnettii;Dasypus_novemcinctus;Felis_catus;Tupaia_belangeri;Echinops_telfairi;Erinaceus_europaeus;Oryctolagus_cuniculus;Dipodomys_ordii;Loxodonta_africana;Ochotona_princeps;Mus_musculus;Rattus_norvegicus;Macropus_eugenii;Monodelphis_domestica;Cavia_porcellus;Procavia_capensis;Sorex_araneus;Ornithorhynchus_anatinus;Gallus_gallus;Meleagris_gallopavo;Anolis_carolinensis;Taeniopygia_guttata;Xenopus_tropicalis;Danio_rerio;Gasterosteus_aculeatus;Takifugu_rubripes;Oryzias_latipes;Tetraodon_nigroviridis;Ciona_savignyi	[GO:0005488]:binding;[GO:0005622]:intracellular;[GO:0007154]:cell	communication;[GO:0030234]:enzyme	regulator	activity;[GO:0050789]:regulation	of	biological	process	Interactions_Count=11;Overlapping_Protein_Features=CHAIN:1:1721:Intersectin-1.|VAR_SEQ:1221:1721:Missing	(in	isoform	2	and	isoform	3).	.	no
UPSTREAM	1	988224	forward	T	Y	.	ENSBTAG00000021997	ITSN1	510879	ENSBTAT00000029333	.	A	G	reverse	ENSBTAP00000029333	.	.	.	.	.	.	.	.	.	.	.	.	[GO:0005488]:binding;[GO:0005622]:intracellular;[GO:0007154]:cell	communication;[GO:0030234]:enzyme	regulator	activity;[GO:0050789]:regulation	of	biological	process	Interactions_Count=11	.	no
UPSTREAM	1	1074606	forward	C	G	SON	DNA-binding	protein	[Source:RefSeq	peptide;Acc:NP_001077163]	ENSBTAG00000008482	SON	516462	ENSBTAT00000011175	.	G	C	.	.	.	.	.	.	.	.	.	.	.	.	.	.	[GO:0003676]:nucleic	acid	binding;[GO:0005515]:protein	binding;[GO:0005622]:intracellular;[GO:0050789]:regulation	of	biological	process	.	.	no
DOWNSTREAM	1	1177680	forward	T	C	Small	nucleolar	RNA	SNORA20	[Source:RFAM;Acc:RF00401]	ENSBTAG00000043399	.	.	ENSBTAT00000060391	.	A	G	.	.	.	.	.	.	.	.	.	.	.	.	.	.	.	.	.	no
DOWNSTREAM	1	1177856	forward	A	G	Small	nucleolar	RNA	SNORA20	[Source:RFAM;Acc:RF00401]	ENSBTAG00000043399	.	.	ENSBTAT00000060391	.	T	C	.	.	.	.	.	.	.	.	.	.	.	.	.	.	.	.	.	no
DOWNSTREAM	1	1177934	forward	T	C	Small	nucleolar	RNA	SNORA20	[Source:RFAM;Acc:RF00401]	ENSBTAG00000043399	.	.	ENSBTAT00000060391	.	A	G	.	.	.	.	.	.	.	.	.	.	.	.	.	.	.	.	.	no
UPSTREAM	1	1179073	forward	A	C	Small	nucleolar	RNA	SNORA20	[Source:RFAM;Acc:RF00401]	ENSBTAG00000043399	.	.	ENSBTAT00000060391	.	T	G	.	.	.	.	.	.	.	.	.	.	.	.	.	.	.	.	.	no
UPSTREAM	1	1180643	forward	C	Y	Small	nucleolar	RNA	SNORA20	[Source:RFAM;Acc:RF00401]	ENSBTAG00000043399	.	.	ENSBTAT00000060391	.	G	A	.	.	.	.	.	.	.	.	.	.	.	.	.	.	.	.	.	no
UPSTREAM	1	1181947	forward	A	T	Small	nucleolar	RNA	SNORA20	[Source:RFAM;Acc:RF00401]	ENSBTAG00000043399	.	.	ENSBTAT00000060391	.	T	A	.	.	.	.	.	.	.	.	.	.	.	.	.	.	.	.	.	no
UPSTREAM	1	1183358	forward	G	A	Small	nucleolar	RNA	SNORA20	[Source:RFAM;Acc:RF00401]	ENSBTAG00000043399	.	.	ENSBTAT00000060391	.	C	T	.	.	.	.	.	.	.	.	.	.	.	.	.	.	.	.	.	no
DOWNSTREAM	1	1184239	forward	A	C	Interferon	gamma	receptor	2	Fragment	[Source:UniProtKB/TrEMBL;Acc:Q05FF0]	ENSBTAG00000012899	IFNGR2	514889	ENSBTAT00000017147	.	T	ENSBTAP00000017147	.	.	.	.	.	.	.	.	.	.	.	.	.	.	[GO:0004872]:receptor	activity	Phenotypes_Gene=Mycobacterial	infection,	atypical,	familial	disseminated;Interactions_Count=2;KEGG=Chagas	disease|Cytokine-cytokine	receptor	interaction|Jak-STAT	signaling	pathway|Leishmaniasis|Natural	killer	cell	mediated	cytotoxicity	.	no
DOWNSTREAM	1	1184972	forward	C	T	Interferon	gamma	receptor	2	Fragment	[Source:UniProtKB/TrEMBL;Acc:Q05FF0]	ENSBTAG00000012899	IFNGR2	514889	ENSBTAT00000017147	.	G	ENSBTAP00000017147	.	.	.	.	.	.	.	.	.	.	.	.	.	.	[GO:0004872]:receptor	activity	Phenotypes_Gene=Mycobacterial	infection,	atypical,	familial	disseminated;Interactions_Count=2;KEGG=Chagas	disease|Cytokine-cytokine	receptor	interaction|Jak-STAT	signaling	pathway|Leishmaniasis|Natural	killer	cell	mediated	cytotoxicity	.	no
DOWNSTREAM	1	1185233	forward	A	G	Interferon	gamma	receptor	2	Fragment	[Source:UniProtKB/TrEMBL;Acc:Q05FF0]	ENSBTAG00000012899	IFNGR2	514889	ENSBTAT00000017147	.	T	ENSBTAP00000017147	.	.	.	.	.	.	.	.	.	.	.	.	.	.	[GO:0004872]:receptor	activity	Phenotypes_Gene=Mycobacterial	infection,	atypical,	familial	disseminated;Interactions_Count=2;KEGG=Chagas	disease|Cytokine-cytokine	receptor	interaction|Jak-STAT	signaling	pathway|Leishmaniasis|Natural	killer	cell	mediated	cytotoxicity	.	no
DOWNSTREAM	1	1185432	forward	A	G	Interferon	gamma	receptor	2	Fragment	[Source:UniProtKB/TrEMBL;Acc:Q05FF0]	ENSBTAG00000012899	IFNGR2	514889	ENSBTAT00000017147	.	T	ENSBTAP00000017147	.	.	.	.	.	.	.	.	.	.	.	.	.	.	[GO:0004872]:receptor	activity	Phenotypes_Gene=Mycobacterial	infection,	atypical,	familial	disseminated;Interactions_Count=2;KEGG=Chagas	disease|Cytokine-cytokine	receptor	interaction|Jak-STAT	signaling	pathway|Leishmaniasis|Natural	killer	cell	mediated	cytotoxicity	.	no
DOWNSTREAM	1	1185662	forward	A	C	Interferon	gamma	receptor	2	Fragment	[Source:UniProtKB/TrEMBL;Acc:Q05FF0]	ENSBTAG00000012899	IFNGR2	514889	ENSBTAT00000017147	.	T	ENSBTAP00000017147	.	.	.	.	.	.	.	.	.	.	.	.	.	.	[GO:0004872]:receptor	activity	Phenotypes_Gene=Mycobacterial	infection,	atypical,	familial	disseminated;Interactions_Count=2;KEGG=Chagas	disease|Cytokine-cytokine	receptor	interaction|Jak-STAT	signaling	pathway|Leishmaniasis|Natural	killer	cell	mediated	cytotoxicity	.	no
DOWNSTREAM	1	1186060	forward	G	A	Interferon	gamma	receptor	2	Fragment	[Source:UniProtKB/TrEMBL;Acc:Q05FF0]	ENSBTAG00000012899	IFNGR2	514889	ENSBTAT00000017147	.	C	ENSBTAP00000017147	.	.	.	.	.	.	.	.	.	.	.	.	.	.	[GO:0004872]:receptor	activity	Phenotypes_Gene=Mycobacterial	infection,	atypical,	familial	disseminated;Interactions_Count=2;KEGG=Chagas	disease|Cytokine-cytokine	receptor	interaction|Jak-STAT	signaling	pathway|Leishmaniasis|Natural	killer	cell	mediated	cytotoxicity	.	no
DOWNSTREAM	1	1187337	forward	T	C	Interferon	gamma	receptor	2	Fragment	[Source:UniProtKB/TrEMBL;Acc:Q05FF0]	ENSBTAG00000012899	IFNGR2	514889	ENSBTAT00000017147	.	A	ENSBTAP00000017147	.	.	.	.	.	.	.	.	.	.	.	.	.	.	[GO:0004872]:receptor	activity	Phenotypes_Gene=Mycobacterial	infection,	atypical,	familial	disseminated;Interactions_Count=2;KEGG=Chagas	disease|Cytokine-cytokine	receptor	interaction|Jak-STAT	signaling	pathway|Leishmaniasis|Natural	killer	cell	mediated	cytotoxicity	.	no
SYNONYMOUS_CODING	1	1187701	forward	T	C	Interferon	gamma	receptor	2	Fragment	[Source:UniProtKB/TrEMBL;Acc:Q05FF0]	ENSBTAG00000012899	IFNGR2	514889	ENSBTAT00000017147	864	A	ENSBTAP00000017147	.	288	.	.	.	.	.	.	.	.	.	.	.	.	[GO:0004872]:receptor	activity	Phenotypes_Gene=Mycobacterial	infection,	atypical,	familial	disseminated;Interactions_Count=2;KEGG=Chagas	disease|Cytokine-cytokine	receptor	interaction|Jak-STAT	signaling	pathway|Leishmaniasis|Natural	killer	cell	mediated	cytotoxicity	.	no
SYNONYMOUS_CODING	1	1187794	forward	A	G	Interferon	gamma	receptor	2	Fragment	[Source:UniProtKB/TrEMBL;Acc:Q05FF0]	ENSBTAG00000012899	IFNGR2	514889	ENSBTAT00000017147	771	T	ENSBTAP00000017147	.	257	.	.	.	.	.	.	.	.	.	.	.	.	[GO:0004872]:receptor	activity	Phenotypes_Gene=Mycobacterial	infection,	atypical,	familial	disseminated;Interactions_Count=2;KEGG=Chagas	disease|Cytokine-cytokine	receptor	interaction|Jak-STAT	signaling	pathway|Leishmaniasis|Natural	killer	cell	mediated	cytotoxicity	.	no
DOWNSTREAM	1	1275712	forward	G	A	Interferon-alpha/beta	receptor	alpha	chain	Precursor	(IFN-alpha-REC)	[Source:UniProtKB/Swiss-Prot;Acc:Q04790]	ENSBTAG00000021819	IFNAR1	282257	ENSBTAT00000029080	.	reverse	ENSBTAP00000029080	INAR1_BOVIN	.	.	.	.	.	.	.	.	.	.	.	.	.	[GO:0004872]:receptor	activity;[GO:0005515]:protein	binding;[GO:0008150]:biological_process;[GO:0009987]:cellular	process;[GO:0016020]:membrane;[GO:0032501]:multicellular	organismal	process;[GO:0050789]:regulation	of	biological	process	Interactions_Count=3;KEGG=Cytokine-cytokine	receptor	interaction|Jak-STAT	signaling	pathway|Natural	killer	cell	mediated	cytotoxicity|Toll-like	receptor	signaling	pathway	.	no
DOWNSTREAM	1	1277559	forward	A	G	Interferon-alpha/beta	receptor	alpha	chain	Precursor	(IFN-alpha-REC)	[Source:UniProtKB/Swiss-Prot;Acc:Q04790]	ENSBTAG00000021819	IFNAR1	282257	ENSBTAT00000029080	.	reverse	ENSBTAP00000029080	INAR1_BOVIN	.	.	.	.	.	.	.	.	.	.	.	.	.	[GO:0004872]:receptor	activity;[GO:0005515]:protein	binding;[GO:0008150]:biological_process;[GO:0009987]:cellular	process;[GO:0016020]:membrane;[GO:0032501]:multicellular	organismal	process;[GO:0050789]:regulation	of	biological	process	Interactions_Count=3;KEGG=Cytokine-cytokine	receptor	interaction|Jak-STAT	signaling	pathway|Natural	killer	cell	mediated	cytotoxicity|Toll-like	receptor	signaling	pathway	.	no
DOWNSTREAM	1	1277563	forward	C	T	Interferon-alpha/beta	receptor	alpha	chain	Precursor	(IFN-alpha-REC)	[Source:UniProtKB/Swiss-Prot;Acc:Q04790]	ENSBTAG00000021819	IFNAR1	282257	ENSBTAT00000029080	.	reverse	ENSBTAP00000029080	INAR1_BOVIN	.	.	.	.	.	.	.	.	.	.	.	.	.	[GO:0004872]:receptor	activity;[GO:0005515]:protein	binding;[GO:0008150]:biological_process;[GO:0009987]:cellular	process;[GO:0016020]:membrane;[GO:0032501]:multicellular	organismal	process;[GO:0050789]:regulation	of	biological	process	Interactions_Count=3;KEGG=Cytokine-cytokine	receptor	interaction|Jak-STAT	signaling	pathway|Natural	killer	cell	mediated	cytotoxicity|Toll-like	receptor	signaling	pathway	.	no
5PRIME_UTR	1	1306927	forward	G	A	Interferon-alpha/beta	receptor	alpha	chain	Precursor	(IFN-alpha-REC)	[Source:UniProtKB/Swiss-Prot;Acc:Q04790]	ENSBTAG00000021819	IFNAR1	282257	ENSBTAT00000029080	56	reverse	ENSBTAP00000029080	INAR1_BOVIN	.	.	.	.	.	.	.	.	.	.	.	.	.	[GO:0004872]:receptor	activity;[GO:0005515]:protein	binding;[GO:0008150]:biological_process;[GO:0009987]:cellular	process;[GO:0016020]:membrane;[GO:0032501]:multicellular	organismal	process;[GO:0050789]:regulation	of	biological	process	Interactions_Count=3;KEGG=Cytokine-cytokine	receptor	interaction|Jak-STAT	signaling	pathway|Natural	killer	cell	mediated	cytotoxicity|Toll-like	receptor	signaling	pathway	rs43214182	yes
UPSTREAM	1	1307158	forward	G	A	Interferon-alpha/beta	receptor	alpha	chain	Precursor	(IFN-alpha-REC)	[Source:UniProtKB/Swiss-Prot;Acc:Q04790]	ENSBTAG00000021819	IFNAR1	282257	ENSBTAT00000029080	.	reverse	ENSBTAP00000029080	INAR1_BOVIN	.	.	.	.	.	.	.	.	.	.	.	.	.	[GO:0004872]:receptor	activity;[GO:0005515]:protein	binding;[GO:0008150]:biological_process;[GO:0009987]:cellular	process;[GO:0016020]:membrane;[GO:0032501]:multicellular	organismal	process;[GO:0050789]:regulation	of	biological	process	Interactions_Count=3;KEGG=Cytokine-cytokine	receptor	interaction|Jak-STAT	signaling	pathway|Natural	killer	cell	mediated	cytotoxicity|Toll-like	receptor	signaling	pathway	.	no
UPSTREAM	1	1308405	forward	G	T	Interferon-alpha/beta	receptor	alpha	chain	Precursor	(IFN-alpha-REC)	[Source:UniProtKB/Swiss-Prot;Acc:Q04790]	ENSBTAG00000021819	IFNAR1	282257	ENSBTAT00000029080	.	reverse	ENSBTAP00000029080	INAR1_BOVIN	.	.	.	.	.	.	.	.	.	.	.	.	.	[GO:0004872]:receptor	activity;[GO:0005515]:protein	binding;[GO:0008150]:biological_process;[GO:0009987]:cellular	process;[GO:0016020]:membrane;[GO:0032501]:multicellular	organismal	process;[GO:0050789]:regulation	of	biological	process	Interactions_Count=3;KEGG=Cytokine-cytokine	receptor	interaction|Jak-STAT	signaling	pathway|Natural	killer	cell	mediated	cytotoxicity|Toll-like	receptor	signaling	pathway	.	no
UPSTREAM	1	1309958	forward	G	A	Interferon-alpha/beta	receptor	alpha	chain	Precursor	(IFN-alpha-REC)	[Source:UniProtKB/Swiss-Prot;Acc:Q04790]	ENSBTAG00000021819	IFNAR1	282257	ENSBTAT00000029080	.	reverse	ENSBTAP00000029080	INAR1_BOVIN	.	.	.	.	.	.	.	.	.	.	.	.	.	[GO:0004872]:receptor	activity;[GO:0005515]:protein	binding;[GO:0008150]:biological_process;[GO:0009987]:cellular	process;[GO:0016020]:membrane;[GO:0032501]:multicellular	organismal	process;[GO:0050789]:regulation	of	biological	process	Interactions_Count=3;KEGG=Cytokine-cytokine	receptor	interaction|Jak-STAT	signaling	pathway|Natural	killer	cell	mediated	cytotoxicity|Toll-like	receptor	signaling	pathway	.	no
DOWNSTREAM	1	1369412	forward	T	C	interleukin	10	receptor,	beta	[Source:RefSeq	peptide;Acc:NP_001070443]	ENSBTAG00000019404	IL10RB	767864	ENSBTAT00000025852	.	A	ENSBTAP00000025852	.	.	.	.	.	.	.	.	.	.	.	.	.	.	[GO:0004872]:receptor	activity;[GO:0005515]:protein	binding;[GO:0016020]:membrane;[GO:0032501]:multicellular	organismal	process	Phenotypes_Gene=Hepatitis	B	virus,	susceptibility	to|Inflammatory	bowel	disease	25;Interactions_Count=1;KEGG=Cytokine-cytokine	receptor	interaction|Jak-STAT	signaling	pathway	.	no
DOWNSTREAM	1	1370362	forward	G	A	interleukin	10	receptor,	beta	[Source:RefSeq	peptide;Acc:NP_001070443]	ENSBTAG00000019404	IL10RB	767864	ENSBTAT00000025852	.	C	ENSBTAP00000025852	.	.	.	.	.	.	.	.	.	.	.	.	.	.	[GO:0004872]:receptor	activity;[GO:0005515]:protein	binding;[GO:0016020]:membrane;[GO:0032501]:multicellular	organismal	process	Phenotypes_Gene=Hepatitis	B	virus,	susceptibility	to|Inflammatory	bowel	disease	25;Interactions_Count=1;KEGG=Cytokine-cytokine	receptor	interaction|Jak-STAT	signaling	pathway	.	no
DOWNSTREAM	1	1371064	forward	C	T	interleukin	10	receptor,	beta	[Source:RefSeq	peptide;Acc:NP_001070443]	ENSBTAG00000019404	IL10RB	767864	ENSBTAT00000025852	.	G	ENSBTAP00000025852	.	.	.	.	.	.	.	.	.	.	.	.	.	.	[GO:0004872]:receptor	activity;[GO:0005515]:protein	binding;[GO:0016020]:membrane;[GO:0032501]:multicellular	organismal	process	Phenotypes_Gene=Hepatitis	B	virus,	susceptibility	to|Inflammatory	bowel	disease	25;Interactions_Count=1;KEGG=Cytokine-cytokine	receptor	interaction|Jak-STAT	signaling	pathway	.	no
DOWNSTREAM	1	1371395	forward	T	C	interleukin	10	receptor,	beta	[Source:RefSeq	peptide;Acc:NP_001070443]	ENSBTAG00000019404	IL10RB	767864	ENSBTAT00000025852	.	A	ENSBTAP00000025852	.	.	.	.	.	.	.	.	.	.	.	.	.	.	[GO:0004872]:receptor	activity;[GO:0005515]:protein	binding;[GO:0016020]:membrane;[GO:0032501]:multicellular	organismal	process	Phenotypes_Gene=Hepatitis	B	virus,	susceptibility	to|Inflammatory	bowel	disease	25;Interactions_Count=1;KEGG=Cytokine-cytokine	receptor	interaction|Jak-STAT	signaling	pathway	.	no
DOWNSTREAM	1	1371634	forward	G	A	interleukin	10	receptor,	beta	[Source:RefSeq	peptide;Acc:NP_001070443]	ENSBTAG00000019404	IL10RB	767864	ENSBTAT00000025852	.	C	ENSBTAP00000025852	.	.	.	.	.	.	.	.	.	.	.	.	.	.	[GO:0004872]:receptor	activity;[GO:0005515]:protein	binding;[GO:0016020]:membrane;[GO:0032501]:multicellular	organismal	process	Phenotypes_Gene=Hepatitis	B	virus,	susceptibility	to|Inflammatory	bowel	disease	25;Interactions_Count=1;KEGG=Cytokine-cytokine	receptor	interaction|Jak-STAT	signaling	pathway	.	no
DOWNSTREAM	1	1371875	forward	T	C	interleukin	10	receptor,	beta	[Source:RefSeq	peptide;Acc:NP_001070443]	ENSBTAG00000019404	IL10RB	767864	ENSBTAT00000025852	.	A	ENSBTAP00000025852	.	.	.	.	.	.	.	.	.	.	.	.	.	.	[GO:0004872]:receptor	activity;[GO:0005515]:protein	binding;[GO:0016020]:membrane;[GO:0032501]:multicellular	organismal	process	Phenotypes_Gene=Hepatitis	B	virus,	susceptibility	to|Inflammatory	bowel	disease	25;Interactions_Count=1;KEGG=Cytokine-cytokine	receptor	interaction|Jak-STAT	signaling	pathway	.	no
DOWNSTREAM	1	1371963	forward	G	A	interleukin	10	receptor,	beta	[Source:RefSeq	peptide;Acc:NP_001070443]	ENSBTAG00000019404	IL10RB	767864	ENSBTAT00000025852	.	C	ENSBTAP00000025852	.	.	.	.	.	.	.	.	.	.	.	.	.	.	[GO:0004872]:receptor	activity;[GO:0005515]:protein	binding;[GO:0016020]:membrane;[GO:0032501]:multicellular	organismal	process	Phenotypes_Gene=Hepatitis	B	virus,	susceptibility	to|Inflammatory	bowel	disease	25;Interactions_Count=1;KEGG=Cytokine-cytokine	receptor	interaction|Jak-STAT	signaling	pathway	.	no
DOWNSTREAM	1	1372623	forward	G	T	interleukin	10	receptor,	beta	[Source:RefSeq	peptide;Acc:NP_001070443]	ENSBTAG00000019404	IL10RB	767864	ENSBTAT00000025852	.	C	ENSBTAP00000025852	.	.	.	.	.	.	.	.	.	.	.	.	.	.	[GO:0004872]:receptor	activity;[GO:0005515]:protein	binding;[GO:0016020]:membrane;[GO:0032501]:multicellular	organismal	process	Phenotypes_Gene=Hepatitis	B	virus,	susceptibility	to|Inflammatory	bowel	disease	25;Interactions_Count=1;KEGG=Cytokine-cytokine	receptor	interaction|Jak-STAT	signaling	pathway	.	no
DOWNSTREAM	1	1372699	forward	T	G	interleukin	10	receptor,	beta	[Source:RefSeq	peptide;Acc:NP_001070443]	ENSBTAG00000019404	IL10RB	767864	ENSBTAT00000025852	.	A	ENSBTAP00000025852	.	.	.	.	.	.	.	.	.	.	.	.	.	.	[GO:0004872]:receptor	activity;[GO:0005515]:protein	binding;[GO:0016020]:membrane;[GO:0032501]:multicellular	organismal	process	Phenotypes_Gene=Hepatitis	B	virus,	susceptibility	to|Inflammatory	bowel	disease	25;Interactions_Count=1;KEGG=Cytokine-cytokine	receptor	interaction|Jak-STAT	signaling	pathway	.	no
DOWNSTREAM	1	1372985	forward	T	C	interleukin	10	receptor,	beta	[Source:RefSeq	peptide;Acc:NP_001070443]	ENSBTAG00000019404	IL10RB	767864	ENSBTAT00000025852	.	A	ENSBTAP00000025852	.	.	.	.	.	.	.	.	.	.	.	.	.	.	[GO:0004872]:receptor	activity;[GO:0005515]:protein	binding;[GO:0016020]:membrane;[GO:0032501]:multicellular	organismal	process	Phenotypes_Gene=Hepatitis	B	virus,	susceptibility	to|Inflammatory	bowel	disease	25;Interactions_Count=1;KEGG=Cytokine-cytokine	receptor	interaction|Jak-STAT	signaling	pathway	.	no
DOWNSTREAM	1	1373120	forward	T	C	interleukin	10	receptor,	beta	[Source:RefSeq	peptide;Acc:NP_001070443]	ENSBTAG00000019404	IL10RB	767864	ENSBTAT00000025852	.	A	ENSBTAP00000025852	.	.	.	.	.	.	.	.	.	.	.	.	.	.	[GO:0004872]:receptor	activity;[GO:0005515]:protein	binding;[GO:0016020]:membrane;[GO:0032501]:multicellular	organismal	process	Phenotypes_Gene=Hepatitis	B	virus,	susceptibility	to|Inflammatory	bowel	disease	25;Interactions_Count=1;KEGG=Cytokine-cytokine	receptor	interaction|Jak-STAT	signaling	pathway	.	no
DOWNSTREAM	1	1373284	forward	T	C	interleukin	10	receptor,	beta	[Source:RefSeq	peptide;Acc:NP_001070443]	ENSBTAG00000019404	IL10RB	767864	ENSBTAT00000025852	.	A	ENSBTAP00000025852	.	.	.	.	.	.	.	.	.	.	.	.	.	.	[GO:0004872]:receptor	activity;[GO:0005515]:protein	binding;[GO:0016020]:membrane;[GO:0032501]:multicellular	organismal	process	Phenotypes_Gene=Hepatitis	B	virus,	susceptibility	to|Inflammatory	bowel	disease	25;Interactions_Count=1;KEGG=Cytokine-cytokine	receptor	interaction|Jak-STAT	signaling	pathway	.	no
DOWNSTREAM	1	1373387	forward	G	A	interleukin	10	receptor,	beta	[Source:RefSeq	peptide;Acc:NP_001070443]	ENSBTAG00000019404	IL10RB	767864	ENSBTAT00000025852	.	C	ENSBTAP00000025852	.	.	.	.	.	.	.	.	.	.	.	.	.	.	[GO:0004872]:receptor	activity;[GO:0005515]:protein	binding;[GO:0016020]:membrane;[GO:0032501]:multicellular	organismal	process	Phenotypes_Gene=Hepatitis	B	virus,	susceptibility	to|Inflammatory	bowel	disease	25;Interactions_Count=1;KEGG=Cytokine-cytokine	receptor	interaction|Jak-STAT	signaling	pathway	.	no
DOWNSTREAM	1	1373763	forward	T	C	interleukin	10	receptor,	beta	[Source:RefSeq	peptide;Acc:NP_001070443]	ENSBTAG00000019404	IL10RB	767864	ENSBTAT00000025852	.	A	ENSBTAP00000025852	.	.	.	.	.	.	.	.	.	.	.	.	.	.	[GO:0004872]:receptor	activity;[GO:0005515]:protein	binding;[GO:0016020]:membrane;[GO:0032501]:multicellular	organismal	process	Phenotypes_Gene=Hepatitis	B	virus,	susceptibility	to|Inflammatory	bowel	disease	25;Interactions_Count=1;KEGG=Cytokine-cytokine	receptor	interaction|Jak-STAT	signaling	pathway	.	no
3PRIME_UTR	1	1374181	forward	C	T	interleukin	10	receptor,	beta	[Source:RefSeq	peptide;Acc:NP_001070443]	ENSBTAG00000019404	IL10RB	767864	ENSBTAT00000025852	1688	G	ENSBTAP00000025852	.	.	.	.	.	.	.	.	.	.	.	.	.	.	[GO:0004872]:receptor	activity;[GO:0005515]:protein	binding;[GO:0016020]:membrane;[GO:0032501]:multicellular	organismal	process	Phenotypes_Gene=Hepatitis	B	virus,	susceptibility	to|Inflammatory	bowel	disease	25;Interactions_Count=1;KEGG=Cytokine-cytokine	receptor	interaction|Jak-STAT	signaling	pathway	.	no
3PRIME_UTR	1	1374257	forward	C	G	interleukin	10	receptor,	beta	[Source:RefSeq	peptide;Acc:NP_001070443]	ENSBTAG00000019404	IL10RB	767864	ENSBTAT00000025852	1612	G	ENSBTAP00000025852	.	.	.	.	.	.	.	.	.	.	.	.	.	.	[GO:0004872]:receptor	activity;[GO:0005515]:protein	binding;[GO:0016020]:membrane;[GO:0032501]:multicellular	organismal	process	Phenotypes_Gene=Hepatitis	B	virus,	susceptibility	to|Inflammatory	bowel	disease	25;Interactions_Count=1;KEGG=Cytokine-cytokine	receptor	interaction|Jak-STAT	signaling	pathway	.	no
SYNONYMOUS_CODING	1	1374981	forward	A	G	interleukin	10	receptor,	beta	[Source:RefSeq	peptide;Acc:NP_001070443]	ENSBTAG00000019404	IL10RB	767864	ENSBTAT00000025852	888	T	ENSBTAP00000025852	.	278	.	.	.	.	.	.	.	.	.	.	.	.	[GO:0004872]:receptor	activity;[GO:0005515]:protein	binding;[GO:0016020]:membrane;[GO:0032501]:multicellular	organismal	process	Phenotypes_Gene=Hepatitis	B	virus,	susceptibility	to|Inflammatory	bowel	disease	25;Interactions_Count=1;KEGG=Cytokine-cytokine	receptor	interaction|Jak-STAT	signaling	pathway	.	no
SPLICE_SITE	1	1375010	forward	G	C	interleukin	10	receptor,	beta	[Source:RefSeq	peptide;Acc:NP_001070443]	ENSBTAG00000019404	IL10RB	767864	ENSBTAT00000025852	.	C	ENSBTAP00000025852	.	.	.	.	.	.	.	.	.	.	.	.	.	.	[GO:0004872]:receptor	activity;[GO:0005515]:protein	binding;[GO:0016020]:membrane;[GO:0032501]:multicellular	organismal	process	Phenotypes_Gene=Hepatitis	B	virus,	susceptibility	to|Inflammatory	bowel	disease	25;Interactions_Count=1;KEGG=Cytokine-cytokine	receptor	interaction|Jak-STAT	signaling	pathway	.	no
SPLICE_SITE	1	1380977	forward	T	A	interleukin	10	receptor,	beta	[Source:RefSeq	peptide;Acc:NP_001070443]	ENSBTAG00000019404	IL10RB	767864	ENSBTAT00000025852	.	A	ENSBTAP00000025852	.	.	.	.	.	.	.	.	.	.	.	.	.	.	[GO:0004872]:receptor	activity;[GO:0005515]:protein	binding;[GO:0016020]:membrane;[GO:0032501]:multicellular	organismal	process	Phenotypes_Gene=Hepatitis	B	virus,	susceptibility	to|Inflammatory	bowel	disease	25;Interactions_Count=1;KEGG=Cytokine-cytokine	receptor	interaction|Jak-STAT	signaling	pathway	.	no
NON_SYNONYMOUS_CODING	1	1388618	forward	T	G	interleukin	10	receptor,	beta	[Source:RefSeq	peptide;Acc:NP_001070443]	ENSBTAG00000019404	IL10RB	767864	ENSBTAT00000025852	657	A	ENSBTAP00000025852	.	201	.	.	Superfamily	IPR008957	Fibronectin_typ-III-like_fold;Pfam	IPR001187	Tissue_factor;Smart	IPR003961	FN_III	.	K	N	NNNNNNNNNNNXNNNNNNNNNNNNNNNNNNNNYNLNPKK	4.8	0.0	5.1	52.1	Tursiops_truncatus;Macaca_mulatta;Pteropus_vampyrus;Homo_sapiens;Pan_troglodytes;Gorilla_gorilla;Callithrix_jacchus;Equus_caballus;Pongo_pygmaeus;Felis_catus;Canis_familiaris;Tarsius_syrichta;Choloepus_hoffmanni;Spermophilus_tridecemlineatus;Loxodonta_africana;Tupaia_belangeri;Dasypus_novemcinctus;Cavia_porcellus;Microcebus_murinus;Ochotona_princeps;Dipodomys_ordii;Oryctolagus_cuniculus;Echinops_telfairi;Mus_musculus;Procavia_capensis;Rattus_norvegicus;Myotis_lucifugus;Macropus_eugenii;Monodelphis_domestica;Ornithorhynchus_anatinus;Gallus_gallus;Meleagris_gallopavo;Anolis_carolinensis;Taeniopygia_guttata;Gasterosteus_aculeatus;Danio_rerio;Tetraodon_nigroviridis;Danio_rerio;Danio_rerio	[GO:0004872]:receptor	activity;[GO:0005515]:protein	binding;[GO:0016020]:membrane;[GO:0032501]:multicellular	organismal	process	Phenotypes_Gene=Hepatitis	B	virus,	susceptibility	to|Inflammatory	bowel	disease	25;Interactions_Count=1;KEGG=Cytokine-cytokine	receptor	interaction|Jak-STAT	signaling	pathway	.	no
NON_SYNONYMOUS_CODING	1	1388646	forward	T	C	interleukin	10	receptor,	beta	[Source:RefSeq	peptide;Acc:NP_001070443]	ENSBTAG00000019404	IL10RB	767864	ENSBTAT00000025852	629	A	ENSBTAP00000025852	.	192	.	.	Superfamily	IPR008957	Fibronectin_typ-III-like_fold;Pfam	IPR001187	Tissue_factor;Smart	IPR003961	FN_III;Prints	.	Q	R	QQQQQQQQQQRXQQQQRQQQQHQQQQQQQQQKRQEQQQ	-3.0	0.8	81.6	73.8	Tursiops_truncatus;Macaca_mulatta;Pteropus_vampyrus;Homo_sapiens;Pan_troglodytes;Gorilla_gorilla;Callithrix_jacchus;Equus_caballus;Pongo_pygmaeus;Felis_catus;Canis_familiaris;Tarsius_syrichta;Choloepus_hoffmanni;Spermophilus_tridecemlineatus;Loxodonta_africana;Tupaia_belangeri;Cavia_porcellus;Microcebus_murinus;Ochotona_princeps;Dipodomys_ordii;Oryctolagus_cuniculus;Echinops_telfairi;Mus_musculus;Procavia_capensis;Rattus_norvegicus;Myotis_lucifugus;Macropus_eugenii;Monodelphis_domestica;Ornithorhynchus_anatinus;Gallus_gallus;Meleagris_gallopavo;Anolis_carolinensis;Taeniopygia_guttata;Gasterosteus_aculeatus;Danio_rerio;Tetraodon_nigroviridis;Danio_rerio;Danio_rerio	[GO:0004872]:receptor	activity;[GO:0005515]:protein	binding;[GO:0016020]:membrane;[GO:0032501]:multicellular	organismal	process	Phenotypes_Gene=Hepatitis	B	virus,	susceptibility	to|Inflammatory	bowel	disease	25;Interactions_Count=1;KEGG=Cytokine-cytokine	receptor	interaction|Jak-STAT	signaling	pathway	.	no
NON_SYNONYMOUS_CODING	1	1388712	forward	G	A	interleukin	10	receptor,	beta	[Source:RefSeq	peptide;Acc:NP_001070443]	ENSBTAG00000019404	IL10RB	767864	ENSBTAT00000025852	563	C	ENSBTAP00000025852	.	170	.	.	Superfamily	IPR008957	Fibronectin_typ-III-like_fold;Pfam	IPR001187	Tissue_factor;Smart	IPR003961	FN_III	.	S	L	PQPQQQQPQPPXQQQQXEQHQKQQQQPEEEHHEQTKVTS	-2.1	-0.0	2.6	39.0	Tursiops_truncatus;Macaca_mulatta;Pteropus_vampyrus;Homo_sapiens;Pan_troglodytes;Gorilla_gorilla;Callithrix_jacchus;Equus_caballus;Pongo_pygmaeus;Felis_catus;Canis_familiaris;Tarsius_syrichta;Choloepus_hoffmanni;Spermophilus_tridecemlineatus;Loxodonta_africana;Tupaia_belangeri;Dasypus_novemcinctus;Cavia_porcellus;Microcebus_murinus;Ochotona_princeps;Dipodomys_ordii;Oryctolagus_cuniculus;Echinops_telfairi;Mus_musculus;Procavia_capensis;Rattus_norvegicus;Myotis_lucifugus;Macropus_eugenii;Monodelphis_domestica;Ornithorhynchus_anatinus;Gallus_gallus;Meleagris_gallopavo;Anolis_carolinensis;Taeniopygia_guttata;Gasterosteus_aculeatus;Danio_rerio;Tetraodon_nigroviridis;Danio_rerio;Danio_rerio	[GO:0004872]:receptor	activity;[GO:0005515]:protein	binding;[GO:0016020]:membrane;[GO:0032501]:multicellular	organismal	process	Phenotypes_Gene=Hepatitis	B	virus,	susceptibility	to|Inflammatory	bowel	disease	25;Interactions_Count=1;KEGG=Cytokine-cytokine	receptor	interaction|Jak-STAT	signaling	pathway	.	no
UPSTREAM	1	1441727	forward	T	Y	Interferon-alpha/beta	receptor	beta	chain	Precursor	(Interferon	alpha/beta	receptor	2)(IFN-alpha-REC)(Type	I	interferon	receptor)(IFN-R)	IFNAR2	282258	ENSBTAT00000020239	.	A	G	reverse	ENSBTAP00000020239	INAR2_BOVIN	.	.	.	.	.	.	.	.	.	.	.	.	.	[GO:0004872]:receptor	activity;[GO:0005515]:protein	binding;[GO:0005615]:extracellular	space;[GO:0009987]:cellular	process;[GO:0016020]:membrane;[GO:0050789]:regulation	of	biological	process	Phenotypes_Gene=Hepatitis	B	virus,	susceptibility	to;Interactions_Count=7;KEGG=Cytokine-cytokine	receptor	interaction|Jak-STAT	signaling	pathway|Natural	killer	cell	mediated	cytotoxicity|Toll-like	receptor	signaling	pathway	.	no
DOWNSTREAM	1	1495884	forward	T	C	.	ENSBTAG00000037925	.	.	ENSBTAT00000057022	.	A	G	reverse	.	.	.	.	.	.	.	.	.	.	.	.	.	.	.	.	no
DOWNSTREAM	1	1495892	forward	C	Y	.	ENSBTAG00000037925	.	.	ENSBTAT00000057022	.	G	A	reverse	.	.	.	.	.	.	.	.	.	.	.	.	.	.	.	.	no
DOWNSTREAM	1	1496340	forward	C	A	.	ENSBTAG00000037925	.	.	ENSBTAT00000057022	.	G	T	reverse	.	.	.	.	.	.	.	.	.	.	.	.	.	.	.	.	no
DOWNSTREAM	1	1497601	forward	A	G	.	ENSBTAG00000037925	.	.	ENSBTAT00000057022	.	T	C	reverse	.	.	.	.	.	.	.	.	.	.	.	.	.	.	.	.	no
DOWNSTREAM	1	1498276	forward	G	T	.	ENSBTAG00000037925	.	.	ENSBTAT00000057022	.	C	A	reverse	.	.	.	.	.	.	.	.	.	.	.	.	.	.	.	.	no
UPSTREAM	1	1501301	forward	G	A	.	ENSBTAG00000037925	.	.	ENSBTAT00000057022	.	C	T	reverse	.	.	.	.	.	.	.	.	.	.	.	.	.	.	.	.	no
UPSTREAM	1	1591326	forward	T	Y	.	ENSBTAG00000037547	OLIG1	539307	ENSBTAT00000054480	.	A	G	reverse	ENSBTAP00000052609	.	.	.	.	.	.	.	.	.	.	.	.	[GO:0005634]:nucleus;[GO:0030528]:transcription	regulator	activity;[GO:0050789]:regulation	of	biological	process	.	.	no
UPSTREAM	1	1591338	forward	T	Y	.	ENSBTAG00000037547	OLIG1	539307	ENSBTAT00000054480	.	A	G	reverse	ENSBTAP00000052609	.	.	.	.	.	.	.	.	.	.	.	.	[GO:0005634]:nucleus;[GO:0030528]:transcription	regulator	activity;[GO:0050789]:regulation	of	biological	process	.	.	no
UPSTREAM	1	1591392	forward	A	R	.	ENSBTAG00000037547	OLIG1	539307	ENSBTAT00000054480	.	T	C	reverse	ENSBTAP00000052609	.	.	.	.	.	.	.	.	.	.	.	.	[GO:0005634]:nucleus;[GO:0030528]:transcription	regulator	activity;[GO:0050789]:regulation	of	biological	process	.	.	no
UPSTREAM	1	1591401	forward	A	W	.	ENSBTAG00000037547	OLIG1	539307	ENSBTAT00000054480	.	T	A	reverse	ENSBTAP00000052609	.	.	.	.	.	.	.	.	.	.	.	.	[GO:0005634]:nucleus;[GO:0030528]:transcription	regulator	activity;[GO:0050789]:regulation	of	biological	process	.	.	no
UPSTREAM	1	1591422	forward	A	M	.	ENSBTAG00000037547	OLIG1	539307	ENSBTAT00000054480	.	T	G	reverse	ENSBTAP00000052609	.	.	.	.	.	.	.	.	.	.	.	.	[GO:0005634]:nucleus;[GO:0030528]:transcription	regulator	activity;[GO:0050789]:regulation	of	biological	process	.	.	no
UPSTREAM	1	1850477	forward	G	A	PREDICTED:	Bos	taurus	misc_RNA	(LOC515053),	miscRNA.	[Source:RefSeq	DNA;Acc:XR_027735]	ENSBTAG00000043993	C1H21orf62	515053	ENSBTAT00000061032	A	forward	ENSBTAP00000053519	.	.	.	.	.	.	.	.	.	.	.	.	.	.	.	.	.	no
UPSTREAM	1	1850579	forward	G	A	PREDICTED:	Bos	taurus	misc_RNA	(LOC515053),	miscRNA.	[Source:RefSeq	DNA;Acc:XR_027735]	ENSBTAG00000043993	C1H21orf62	515053	ENSBTAT00000061032	A	forward	ENSBTAP00000053519	.	.	.	.	.	.	.	.	.	.	.	.	.	.	.	.	.	no
UPSTREAM	1	1850584	forward	A	R	PREDICTED:	Bos	taurus	misc_RNA	(LOC515053),	miscRNA.	[Source:RefSeq	DNA;Acc:XR_027735]	ENSBTAG00000043993	C1H21orf62	515053	ENSBTAT00000061032	G	forward	ENSBTAP00000053519	.	.	.	.	.	.	.	.	.	.	.	.	.	.	.	.	.	no
UPSTREAM	1	1850608	forward	C	T	PREDICTED:	Bos	taurus	misc_RNA	(LOC515053),	miscRNA.	[Source:RefSeq	DNA;Acc:XR_027735]	ENSBTAG00000043993	C1H21orf62	515053	ENSBTAT00000061032	T	forward	ENSBTAP00000053519	.	.	.	.	.	.	.	.	.	.	.	.	.	.	.	.	.	no
UPSTREAM	1	1851127	forward	C	T	PREDICTED:	Bos	taurus	misc_RNA	(LOC515053),	miscRNA.	[Source:RefSeq	DNA;Acc:XR_027735]	ENSBTAG00000043993	C1H21orf62	515053	ENSBTAT00000061032	T	forward	ENSBTAP00000053519	.	.	.	.	.	.	.	.	.	.	.	.	.	.	.	.	.	no
UPSTREAM	1	1851152	forward	T	C	PREDICTED:	Bos	taurus	misc_RNA	(LOC515053),	miscRNA.	[Source:RefSeq	DNA;Acc:XR_027735]	ENSBTAG00000043993	C1H21orf62	515053	ENSBTAT00000061032	C	forward	ENSBTAP00000053519	.	.	.	.	.	.	.	.	.	.	.	.	.	.	.	.	.	no
NON_SYNONYMOUS_CODING	1	1855610	forward	A	G	PREDICTED:	Bos	taurus	misc_RNA	(LOC515053),	miscRNA.	[Source:RefSeq	DNA;Acc:XR_027735]	ENSBTAG00000043993	C1H21orf62	515053	ENSBTAT00000061032	G	forward	ENSBTAP00000053519	.	71	.	.	.	.	I	V	VVVIAVVVMVMIMMIL	0.2	0.6	18.8	58.2	Equus_caballus;Tupaia_belangeri;Macaca_mulatta;Canis_familiaris;Loxodonta_africana;Sus_scrofa;Gorilla_gorilla;Homo_sapiens;Mus_musculus;Oryctolagus_cuniculus;Rattus_norvegicus;Monodelphis_domestica;Gallus_gallus;Meleagris_gallopavo;Anolis_carolinensis;Gasterosteus_aculeatus	.	.	rs43710324	yes
SYNONYMOUS_CODING	1	1855933	forward	T	C	PREDICTED:	Bos	taurus	misc_RNA	(LOC515053),	miscRNA.	[Source:RefSeq	DNA;Acc:XR_027735]	ENSBTAG00000043993	C1H21orf62	515053	ENSBTAT00000061032	C	forward	ENSBTAP00000053519	.	178	.	.	.	.	.	.	.	.	.	.	.	.	.	.	.	no
DOWNSTREAM	1	2004957	forward	A	C	PREDICTED:	Bos	taurus	misc_RNA	(LOC515053),	miscRNA.	[Source:RefSeq	DNA;Acc:XR_027735]	ENSBTAG00000043993	C1H21orf62	515053	ENSBTAT00000061032	C	forward	ENSBTAP00000053519	.	.	.	.	.	.	.	.	.	.	.	.	.	.	.	.	.	no
DOWNSTREAM	1	2062207	forward	A	G	C1H21ORF63	protein	[Source:UniProtKB/TrEMBL;Acc:A0JNK2]	ENSBTAG00000017310	.	.	ENSBTAT00000023019	.	T	C	reverse	ENSBTAP00000023019	.	.	.	.	.	.	.	.	.	.	.	.	.	.	.	no
DOWNSTREAM	1	2062241	forward	T	C	C1H21ORF63	protein	[Source:UniProtKB/TrEMBL;Acc:A0JNK2]	ENSBTAG00000017310	.	.	ENSBTAT00000023019	.	A	G	reverse	ENSBTAP00000023019	.	.	.	.	.	.	.	.	.	.	.	.	.	.	.	no
DOWNSTREAM	1	2062260	forward	T	G	C1H21ORF63	protein	[Source:UniProtKB/TrEMBL;Acc:A0JNK2]	ENSBTAG00000017310	.	.	ENSBTAT00000023019	.	A	C	reverse	ENSBTAP00000023019	.	.	.	.	.	.	.	.	.	.	.	.	.	.	.	no
DOWNSTREAM	1	2062332	forward	T	C	C1H21ORF63	protein	[Source:UniProtKB/TrEMBL;Acc:A0JNK2]	ENSBTAG00000017310	.	.	ENSBTAT00000023019	.	A	G	reverse	ENSBTAP00000023019	.	.	.	.	.	.	.	.	.	.	.	.	.	.	.	no
DOWNSTREAM	1	2062512	forward	A	G	C1H21ORF63	protein	[Source:UniProtKB/TrEMBL;Acc:A0JNK2]	ENSBTAG00000017310	.	.	ENSBTAT00000023019	.	T	C	reverse	ENSBTAP00000023019	.	.	.	.	.	.	.	.	.	.	.	.	.	.	.	no
DOWNSTREAM	1	2063174	forward	C	T	C1H21ORF63	protein	[Source:UniProtKB/TrEMBL;Acc:A0JNK2]	ENSBTAG00000017310	.	.	ENSBTAT00000023019	.	G	A	reverse	ENSBTAP00000023019	.	.	.	.	.	.	.	.	.	.	.	.	.	.	.	no
DOWNSTREAM	1	2063180	forward	T	C	C1H21ORF63	protein	[Source:UniProtKB/TrEMBL;Acc:A0JNK2]	ENSBTAG00000017310	.	.	ENSBTAT00000023019	.	A	G	reverse	ENSBTAP00000023019	.	.	.	.	.	.	.	.	.	.	.	.	.	.	.	no
DOWNSTREAM	1	2063294	forward	C	T	C1H21ORF63	protein	[Source:UniProtKB/TrEMBL;Acc:A0JNK2]	ENSBTAG00000017310	.	.	ENSBTAT00000023019	.	G	A	reverse	ENSBTAP00000023019	.	.	.	.	.	.	.	.	.	.	.	.	.	.	.	no
DOWNSTREAM	1	2063605	forward	A	G	C1H21ORF63	protein	[Source:UniProtKB/TrEMBL;Acc:A0JNK2]	ENSBTAG00000017310	.	.	ENSBTAT00000023019	.	T	C	reverse	ENSBTAP00000023019	.	.	.	.	.	.	.	.	.	.	.	.	.	.	.	no
DOWNSTREAM	1	2064801	forward	G	A	C1H21ORF63	protein	[Source:UniProtKB/TrEMBL;Acc:A0JNK2]	ENSBTAG00000017310	.	.	ENSBTAT00000023019	.	C	T	reverse	ENSBTAP00000023019	.	.	.	.	.	.	.	.	.	.	.	.	.	.	.	no
DOWNSTREAM	1	2065170	forward	A	G	C1H21ORF63	protein	[Source:UniProtKB/TrEMBL;Acc:A0JNK2]	ENSBTAG00000017310	.	.	ENSBTAT00000023019	.	T	C	reverse	ENSBTAP00000023019	.	.	.	.	.	.	.	.	.	.	.	.	.	.	.	no
UPSTREAM	1	2169209	forward	T	C	C1H21ORF63	protein	[Source:UniProtKB/TrEMBL;Acc:A0JNK2]	ENSBTAG00000017310	.	.	ENSBTAT00000023019	.	A	G	reverse	ENSBTAP00000023019	.	.	.	.	.	.	.	.	.	.	.	.	.	.	.	no
UPSTREAM	1	2169671	forward	G	T	C1H21ORF63	protein	[Source:UniProtKB/TrEMBL;Acc:A0JNK2]	ENSBTAG00000017310	.	.	ENSBTAT00000023019	.	C	A	reverse	ENSBTAP00000023019	.	.	.	.	.	.	.	.	.	.	.	.	.	.	.	no
UPSTREAM	1	2171970	forward	G	C	C1H21ORF63	protein	[Source:UniProtKB/TrEMBL;Acc:A0JNK2]	ENSBTAG00000017310	.	.	ENSBTAT00000023019	.	C	G	reverse	ENSBTAP00000023019	.	.	.	.	.	.	.	.	.	.	.	.	.	.	.	no
UPSTREAM	1	2186778	forward	G	A	.	ENSBTAG00000012412	URB1	530483	ENSBTAT00000016473	.	G	A	forward	ENSBTAP00000016473	.	.	.	.	.	.	.	.	.	.	.	.	[GO:0005488]:binding	.	.	no
UPSTREAM	1	2187067	forward	C	T	.	ENSBTAG00000012412	URB1	530483	ENSBTAT00000016473	.	C	T	forward	ENSBTAP00000016473	.	.	.	.	.	.	.	.	.	.	.	.	[GO:0005488]:binding	.	.	no
UPSTREAM	1	2187084	forward	G	A	.	ENSBTAG00000012412	URB1	530483	ENSBTAT00000016473	.	G	A	forward	ENSBTAP00000016473	.	.	.	.	.	.	.	.	.	.	.	.	[GO:0005488]:binding	.	.	no
UPSTREAM	1	2187258	forward	G	C	.	ENSBTAG00000012412	URB1	530483	ENSBTAT00000016473	.	G	C	forward	ENSBTAP00000016473	.	.	.	.	.	.	.	.	.	.	.	.	[GO:0005488]:binding	.	.	no
UPSTREAM	1	2187316	forward	A	C	.	ENSBTAG00000012412	URB1	530483	ENSBTAT00000016473	.	A	C	forward	ENSBTAP00000016473	.	.	.	.	.	.	.	.	.	.	.	.	[GO:0005488]:binding	.	.	no
UPSTREAM	1	2187350	forward	A	G	.	ENSBTAG00000012412	URB1	530483	ENSBTAT00000016473	.	A	G	forward	ENSBTAP00000016473	.	.	.	.	.	.	.	.	.	.	.	.	[GO:0005488]:binding	.	.	no
UPSTREAM	1	2187398	forward	C	T	.	ENSBTAG00000012412	URB1	530483	ENSBTAT00000016473	.	C	T	forward	ENSBTAP00000016473	.	.	.	.	.	.	.	.	.	.	.	.	[GO:0005488]:binding	.	.	no
UPSTREAM	1	2187414	forward	C	T	.	ENSBTAG00000012412	URB1	530483	ENSBTAT00000016473	.	C	T	forward	ENSBTAP00000016473	.	.	.	.	.	.	.	.	.	.	.	.	[GO:0005488]:binding	.	.	no
UPSTREAM	1	2187435	forward	C	G	.	ENSBTAG00000012412	URB1	530483	ENSBTAT00000016473	.	C	G	forward	ENSBTAP00000016473	.	.	.	.	.	.	.	.	.	.	.	.	[GO:0005488]:binding	.	.	no
UPSTREAM	1	2187578	forward	C	T	.	ENSBTAG00000012412	URB1	530483	ENSBTAT00000016473	.	C	T	forward	ENSBTAP00000016473	.	.	.	.	.	.	.	.	.	.	.	.	[GO:0005488]:binding	.	.	no
UPSTREAM	1	2188160	forward	T	C	.	ENSBTAG00000012412	URB1	530483	ENSBTAT00000016473	.	T	C	forward	ENSBTAP00000016473	.	.	.	.	.	.	.	.	.	.	.	.	[GO:0005488]:binding	.	.	no
UPSTREAM	1	2188809	forward	C	A	.	ENSBTAG00000012412	URB1	530483	ENSBTAT00000016473	.	C	A	forward	ENSBTAP00000016473	.	.	.	.	.	.	.	.	.	.	.	.	[GO:0005488]:binding	.	.	no
UPSTREAM	1	2188990	forward	A	G	.	ENSBTAG00000012412	URB1	530483	ENSBTAT00000016473	.	A	G	forward	ENSBTAP00000016473	.	.	.	.	.	.	.	.	.	.	.	.	[GO:0005488]:binding	.	.	no
UPSTREAM	1	2189890	forward	C	T	.	ENSBTAG00000012412	URB1	530483	ENSBTAT00000016473	.	C	T	forward	ENSBTAP00000016473	.	.	.	.	.	.	.	.	.	.	.	.	[GO:0005488]:binding	.	.	no
UPSTREAM	1	2189903	forward	T	G	.	ENSBTAG00000012412	URB1	530483	ENSBTAT00000016473	.	T	G	forward	ENSBTAP00000016473	.	.	.	.	.	.	.	.	.	.	.	.	[GO:0005488]:binding	.	.	no
UPSTREAM	1	2190607	forward	T	C	.	ENSBTAG00000012412	URB1	530483	ENSBTAT00000016473	.	T	C	forward	ENSBTAP00000016473	.	.	.	.	.	.	.	.	.	.	.	.	[GO:0005488]:binding	.	.	no
UPSTREAM	1	2190778	forward	G	C	.	ENSBTAG00000012412	URB1	530483	ENSBTAT00000016473	.	G	C	forward	ENSBTAP00000016473	.	.	.	.	.	.	.	.	.	.	.	.	[GO:0005488]:binding	.	.	no
UPSTREAM	1	2190817	forward	T	A	.	ENSBTAG00000012412	URB1	530483	ENSBTAT00000016473	.	T	A	forward	ENSBTAP00000016473	.	.	.	.	.	.	.	.	.	.	.	.	[GO:0005488]:binding	.	.	no
UPSTREAM	1	2191151	forward	C	T	.	ENSBTAG00000012412	URB1	530483	ENSBTAT00000016473	.	C	T	forward	ENSBTAP00000016473	.	.	.	.	.	.	.	.	.	.	.	.	[GO:0005488]:binding	.	.	no
SYNONYMOUS_CODING	1	2204564	forward	A	G	.	ENSBTAG00000012412	URB1	530483	ENSBTAT00000016473	633	A	G	forward	ENSBTAP00000016473	.	211	.	.	.	.	.	.	.	.	.	.	[GO:0005488]:binding	Overlapping_Protein_Features=CHAIN:1:2271:Nucleolar	pre-ribosomal-associated	.	no
NON_SYNONYMOUS_CODING	1	2219243	forward	C	G	.	ENSBTAG00000012412	URB1	530483	ENSBTAT00000016473	1512	C	G	forward	ENSBTAP00000016473	.	504	.	.	H	Q	QXQQQQEQQQQQQQPQQQEXQQELQEQQEEENNQEANNE	3.1	-0.0	0.0	47.1	Tursiops_truncatus;Vicugna_pacos;Pteropus_vampyrus;Equus_caballus;Felis_catus;Canis_familiaris;Microcebus_murinus;Homo_sapiens;Gorilla_gorilla;Pongo_pygmaeus;Pan_troglodytes;Tarsius_syrichta;Callithrix_jacchus;Otolemur_garnettii;Macaca_mulatta;Dasypus_novemcinctus;Tupaia_belangeri;Loxodonta_africana;Myotis_lucifugus;Spermophilus_tridecemlineatus;Oryctolagus_cuniculus;Dipodomys_ordii;Cavia_porcellus;Erinaceus_europaeus;Echinops_telfairi;Mus_musculus;Procavia_capensis;Ochotona_princeps;Rattus_norvegicus;Macropus_eugenii;Monodelphis_domestica;Meleagris_gallopavo;Gallus_gallus;Anolis_carolinensis;Gasterosteus_aculeatus;Danio_rerio;Takifugu_rubripes;Tetraodon_nigroviridis;Drosophila_melanogaster	[GO:0005488]:binding	Overlapping_Protein_Features=CHAIN:1:2271:Nucleolar	pre-ribosomal-associated	.	no
NON_SYNONYMOUS_CODING	1	2219292	forward	A	G	.	ENSBTAG00000012412	URB1	530483	ENSBTAT00000016473	1561	A	G	forward	ENSBTAP00000016473	.	521	.	.	M	V	VXVVVAVDDDDEEVEPVXEERAKADKVEKKSKV	0.7	-0.2	0.0	31.0	Tursiops_truncatus;Vicugna_pacos;Pteropus_vampyrus;Equus_caballus;Felis_catus;Canis_familiaris;Microcebus_murinus;Homo_sapiens;Gorilla_gorilla;Pongo_pygmaeus;Pan_troglodytes;Tarsius_syrichta;Callithrix_jacchus;Otolemur_garnettii;Macaca_mulatta;Tupaia_belangeri;Loxodonta_africana;Spermophilus_tridecemlineatus;Oryctolagus_cuniculus;Dipodomys_ordii;Cavia_porcellus;Echinops_telfairi;Mus_musculus;Procavia_capensis;Ochotona_princeps;Rattus_norvegicus;Monodelphis_domestica;Meleagris_gallopavo;Gasterosteus_aculeatus;Danio_rerio;Takifugu_rubripes;Tetraodon_nigroviridis;Drosophila_melanogaster	[GO:0005488]:binding	Overlapping_Protein_Features=CHAIN:1:2271:Nucleolar	pre-ribosomal-associated	.	no
SPLICE_SITE	1	2220117	forward	A	G	.	ENSBTAG00000012412	URB1	530483	ENSBTAT00000016473	.	A	G	forward	ENSBTAP00000016473	.	.	.	.	.	.	.	.	.	.	.	.	[GO:0005488]:binding	.	.	no
SYNONYMOUS_CODING	1	2223442	forward	A	C	.	ENSBTAG00000012412	URB1	530483	ENSBTAT00000016473	1815	A	C	forward	ENSBTAP00000016473	.	605	.	.	.	.	.	.	.	.	.	.	[GO:0005488]:binding	Overlapping_Protein_Features=CHAIN:1:2271:Nucleolar	pre-ribosomal-associated	.	no
NON_SYNONYMOUS_CODING	1	2225094	forward	T	C	.	ENSBTAG00000012412	URB1	530483	ENSBTAT00000016473	2000	T	C	forward	ENSBTAP00000016473	.	667	.	.	M	T	TTTTTTTTTTTTTTTTXTPTTTTXTTATTTITTTLLVVNF	4.2	-0.1	0.0	49.9	Tursiops_truncatus;Vicugna_pacos;Pteropus_vampyrus;Equus_caballus;Felis_catus;Canis_familiaris;Microcebus_murinus;Homo_sapiens;Gorilla_gorilla;Pongo_pygmaeus;Pan_troglodytes;Tarsius_syrichta;Callithrix_jacchus;Otolemur_garnettii;Macaca_mulatta;Dasypus_novemcinctus;Tupaia_belangeri;Loxodonta_africana;Myotis_lucifugus;Spermophilus_tridecemlineatus;Oryctolagus_cuniculus;Dipodomys_ordii;Cavia_porcellus;Erinaceus_europaeus;Echinops_telfairi;Mus_musculus;Procavia_capensis;Ochotona_princeps;Rattus_norvegicus;Macropus_eugenii;Monodelphis_domestica;Meleagris_gallopavo;Gallus_gallus;Anolis_carolinensis;Gasterosteus_aculeatus;Danio_rerio;Takifugu_rubripes;Tetraodon_nigroviridis;Caenorhabditis_elegans;Drosophila_melanogaster	[GO:0005488]:binding	Overlapping_Protein_Features=CHAIN:1:2271:Nucleolar	pre-ribosomal-associated	.	no
SPLICE_SITE	1	2225137	forward	C	T	.	ENSBTAG00000012412	URB1	530483	ENSBTAT00000016473	2043	C	T	forward	ENSBTAP00000016473	.	681	.	.	.	.	.	.	.	.	.	.	[GO:0005488]:binding	Overlapping_Protein_Features=CHAIN:1:2271:Nucleolar	pre-ribosomal-associated	.	no
SPLICE_SITE	1	2225819	forward	C	T	.	ENSBTAG00000012412	URB1	530483	ENSBTAT00000016473	.	C	T	forward	ENSBTAP00000016473	.	.	.	.	.	.	.	.	.	.	.	.	[GO:0005488]:binding	.	.	no
SYNONYMOUS_CODING	1	2228133	forward	C	T	.	ENSBTAG00000012412	URB1	530483	ENSBTAT00000016473	2379	C	T	forward	ENSBTAP00000016473	.	793	.	.	.	.	.	.	.	.	.	.	[GO:0005488]:binding	Overlapping_Protein_Features=CHAIN:1:2271:Nucleolar	pre-ribosomal-associated	.	no
NON_SYNONYMOUS_CODING	1	2228291	forward	T	G	.	ENSBTAG00000012412	URB1	530483	ENSBTAT00000016473	2537	T	G	forward	ENSBTAP00000016473	.	846	.	.	L	R	RRRRRRRRRRRRRRRRRRXRRRRXRQHRQRRQQKRHQQN	5.7	-0.5	0.0	62.2	Tursiops_truncatus;Vicugna_pacos;Pteropus_vampyrus;Equus_caballus;Felis_catus;Canis_familiaris;Microcebus_murinus;Homo_sapiens;Gorilla_gorilla;Pongo_pygmaeus;Pan_troglodytes;Tarsius_syrichta;Callithrix_jacchus;Otolemur_garnettii;Macaca_mulatta;Dasypus_novemcinctus;Tupaia_belangeri;Loxodonta_africana;Myotis_lucifugus;Spermophilus_tridecemlineatus;Oryctolagus_cuniculus;Dipodomys_ordii;Cavia_porcellus;Erinaceus_europaeus;Echinops_telfairi;Mus_musculus;Procavia_capensis;Ochotona_princeps;Rattus_norvegicus;Macropus_eugenii;Monodelphis_domestica;Meleagris_gallopavo;Gallus_gallus;Anolis_carolinensis;Gasterosteus_aculeatus;Danio_rerio;Takifugu_rubripes;Tetraodon_nigroviridis;Drosophila_melanogaster	[GO:0005488]:binding	Overlapping_Protein_Features=CHAIN:1:2271:Nucleolar	pre-ribosomal-associated	.	no
NON_SYNONYMOUS_CODING	1	2230249	forward	C	G	.	ENSBTAG00000012412	URB1	530483	ENSBTAT00000016473	2676	C	G	forward	ENSBTAP00000016473	.	892	pfscan	.	D	E	EXEEEEEEEEEEEEKEXEEEEEKEEKEEKEEDDEVTDDN	1.8	0.3	10.3	45.2	Tursiops_truncatus;Vicugna_pacos;Pteropus_vampyrus;Equus_caballus;Felis_catus;Canis_familiaris;Microcebus_murinus;Homo_sapiens;Gorilla_gorilla;Pongo_pygmaeus;Pan_troglodytes;Tarsius_syrichta;Callithrix_jacchus;Otolemur_garnettii;Macaca_mulatta;Dasypus_novemcinctus;Tupaia_belangeri;Loxodonta_africana;Myotis_lucifugus;Spermophilus_tridecemlineatus;Oryctolagus_cuniculus;Dipodomys_ordii;Cavia_porcellus;Erinaceus_europaeus;Echinops_telfairi;Mus_musculus;Procavia_capensis;Ochotona_princeps;Rattus_norvegicus;Macropus_eugenii;Monodelphis_domestica;Meleagris_gallopavo;Gallus_gallus;Anolis_carolinensis;Gasterosteus_aculeatus;Danio_rerio;Takifugu_rubripes;Tetraodon_nigroviridis;Drosophila_melanogaster	[GO:0005488]:binding	Overlapping_Protein_Features=CHAIN:1:2271:Nucleolar	pre-ribosomal-associated	.	no
SYNONYMOUS_CODING	1	2230342	forward	C	T	.	ENSBTAG00000012412	URB1	530483	ENSBTAT00000016473	2769	C	T	forward	ENSBTAP00000016473	.	923	pfscan	.	.	.	.	.	.	.	.	.	[GO:0005488]:binding	Overlapping_Protein_Features=CHAIN:1:2271:Nucleolar	pre-ribosomal-associated	.	no
NON_SYNONYMOUS_CODING	1	2234594	forward	G	A	.	ENSBTAG00000012412	URB1	530483	ENSBTAT00000016473	3883	G	A	forward	ENSBTAP00000016473	.	1295	.	.	A	T	TTTATTNSSSSNNXNSNSXXDXDXDDSDDNNGGDRHQKQK	0.9	-0.1	2.5	43.2	Tursiops_truncatus;Vicugna_pacos;Pteropus_vampyrus;Equus_caballus;Felis_catus;Canis_familiaris;Microcebus_murinus;Homo_sapiens;Gorilla_gorilla;Pongo_pygmaeus;Pan_troglodytes;Tarsius_syrichta;Callithrix_jacchus;Otolemur_garnettii;Macaca_mulatta;Dasypus_novemcinctus;Tupaia_belangeri;Loxodonta_africana;Myotis_lucifugus;Spermophilus_tridecemlineatus;Oryctolagus_cuniculus;Dipodomys_ordii;Cavia_porcellus;Erinaceus_europaeus;Echinops_telfairi;Mus_musculus;Procavia_capensis;Ochotona_princeps;Rattus_norvegicus;Macropus_eugenii;Monodelphis_domestica;Meleagris_gallopavo;Gallus_gallus;Anolis_carolinensis;Gasterosteus_aculeatus;Danio_rerio;Oryzias_latipes;Takifugu_rubripes;Tetraodon_nigroviridis;Drosophila_melanogaster	[GO:0005488]:binding	Overlapping_Protein_Features=CHAIN:1:2271:Nucleolar	pre-ribosomal-associated	.	no
SYNONYMOUS_CODING	1	2247734	forward	G	A	.	ENSBTAG00000012412	URB1	530483	ENSBTAT00000016473	4650	G	A	forward	ENSBTAP00000016473	.	1550	.	.	.	.	.	.	.	.	.	.	[GO:0005488]:binding	Overlapping_Protein_Features=CHAIN:1:2271:Nucleolar	pre-ribosomal-associated	.	no
SYNONYMOUS_CODING	1	2265217	forward	C	T	.	ENSBTAG00000012412	URB1	530483	ENSBTAT00000016473	5754	C	T	forward	ENSBTAP00000016473	.	1918	.	.	.	.	.	.	.	.	.	.	[GO:0005488]:binding	Overlapping_Protein_Features=CHAIN:1:2271:Nucleolar	pre-ribosomal-associated	.	no
SYNONYMOUS_CODING	1	2266109	forward	C	T	.	ENSBTAG00000012412	URB1	530483	ENSBTAT00000016473	6241	C	T	forward	ENSBTAP00000016473	.	2081	.	.	.	.	.	.	.	.	.	.	[GO:0005488]:binding	Overlapping_Protein_Features=CHAIN:1:2271:Nucleolar	pre-ribosomal-associated	.	no
SYNONYMOUS_CODING	1	2266153	forward	A	G	.	ENSBTAG00000012412	URB1	530483	ENSBTAT00000016473	6285	A	G	forward	ENSBTAP00000016473	.	2095	.	.	.	.	.	.	.	.	.	.	[GO:0005488]:binding	Overlapping_Protein_Features=CHAIN:1:2271:Nucleolar	pre-ribosomal-associated	.	no
NON_SYNONYMOUS_CODING	1	2266278	forward	A	G	.	ENSBTAG00000012412	URB1	530483	ENSBTAT00000016473	6410	A	G	forward	ENSBTAP00000016473	.	2137	.	.	E	G	GGGRQEGGGGGXGGGXGGEGGGEGGGGGDESSGGCESCC	3.7	-0.2	12.8	33.4	Tursiops_truncatus;Vicugna_pacos;Pteropus_vampyrus;Equus_caballus;Felis_catus;Canis_familiaris;Microcebus_murinus;Homo_sapiens;Gorilla_gorilla;Pongo_pygmaeus;Pan_troglodytes;Tarsius_syrichta;Callithrix_jacchus;Otolemur_garnettii;Macaca_mulatta;Tupaia_belangeri;Loxodonta_africana;Myotis_lucifugus;Spermophilus_tridecemlineatus;Oryctolagus_cuniculus;Dipodomys_ordii;Cavia_porcellus;Erinaceus_europaeus;Echinops_telfairi;Mus_musculus;Procavia_capensis;Ochotona_princeps;Rattus_norvegicus;Macropus_eugenii;Monodelphis_domestica;Meleagris_gallopavo;Gallus_gallus;Ornithorhynchus_anatinus;Xenopus_tropicalis;Gasterosteus_aculeatus;Danio_rerio;Oryzias_latipes;Takifugu_rubripes;Tetraodon_nigroviridis	[GO:0005488]:binding	Overlapping_Protein_Features=CHAIN:1:2271:Nucleolar	pre-ribosomal-associated	.	no
NON_SYNONYMOUS_CODING	1	2267677	forward	C	T	.	ENSBTAG00000012412	URB1	530483	ENSBTAT00000016473	6632	C	T	forward	ENSBTAP00000016473	.	2211	.	.	T	I	TTTTSTTTTTTTTTTTTTNTTTSTTITTTTMMTMLLLMMKS	-3.7	0.6	65.9	66.1	Tursiops_truncatus;Vicugna_pacos;Pteropus_vampyrus;Equus_caballus;Felis_catus;Canis_familiaris;Microcebus_murinus;Homo_sapiens;Gorilla_gorilla;Pongo_pygmaeus;Pan_troglodytes;Tarsius_syrichta;Callithrix_jacchus;Otolemur_garnettii;Macaca_mulatta;Tupaia_belangeri;Loxodonta_africana;Myotis_lucifugus;Spermophilus_tridecemlineatus;Oryctolagus_cuniculus;Dipodomys_ordii;Cavia_porcellus;Erinaceus_europaeus;Echinops_telfairi;Mus_musculus;Procavia_capensis;Ochotona_princeps;Rattus_norvegicus;Macropus_eugenii;Monodelphis_domestica;Meleagris_gallopavo;Gallus_gallus;Ornithorhynchus_anatinus;Xenopus_tropicalis;Gasterosteus_aculeatus;Danio_rerio;Oryzias_latipes;Takifugu_rubripes;Tetraodon_nigroviridis;Caenorhabditis_elegans;Drosophila_melanogaster	[GO:0005488]:binding	Overlapping_Protein_Features=CHAIN:1:2271:Nucleolar	pre-ribosomal-associated	.	no
DOWNSTREAM	1	2270722	forward	C	T	.	ENSBTAG00000012412	URB1	530483	ENSBTAT00000016473	.	C	T	forward	ENSBTAP00000016473	.	.	.	.	.	.	.	.	.	.	.	.	[GO:0005488]:binding	.	.	no
DOWNSTREAM	1	2271195	forward	G	A	.	ENSBTAG00000012412	URB1	530483	ENSBTAT00000016473	.	G	A	forward	ENSBTAP00000016473	.	.	.	.	.	.	.	.	.	.	.	.	[GO:0005488]:binding	.	.	no
UPSTREAM	1	2285402	forward	T	G	.	ENSBTAG00000023718	MRAP	505743	ENSBTAT00000032472	.	A	C	reverse	ENSBTAP00000032404	.	.	.	.	.	.	.	.	.	.	.	.	.	Phenotypes_Gene=Glucocorticoid	deficiency	2	.	no
UPSTREAM	1	2285741	forward	G	A	.	ENSBTAG00000023718	MRAP	505743	ENSBTAT00000032472	.	C	T	reverse	ENSBTAP00000032404	.	.	.	.	.	.	.	.	.	.	.	.	.	Phenotypes_Gene=Glucocorticoid	deficiency	2	.	no
UPSTREAM	1	2286037	forward	A	C	.	ENSBTAG00000023718	MRAP	505743	ENSBTAT00000032472	.	T	G	reverse	ENSBTAP00000032404	.	.	.	.	.	.	.	.	.	.	.	.	.	Phenotypes_Gene=Glucocorticoid	deficiency	2	.	no
UPSTREAM	1	2287386	forward	C	T	.	ENSBTAG00000023718	MRAP	505743	ENSBTAT00000032472	.	G	A	reverse	ENSBTAP00000032404	.	.	.	.	.	.	.	.	.	.	.	.	.	Phenotypes_Gene=Glucocorticoid	deficiency	2	.	no
UPSTREAM	1	2287491	forward	T	C	.	ENSBTAG00000023718	MRAP	505743	ENSBTAT00000032472	.	A	G	reverse	ENSBTAP00000032404	.	.	.	.	.	.	.	.	.	.	.	.	.	Phenotypes_Gene=Glucocorticoid	deficiency	2	.	no
UPSTREAM	1	2288765	forward	A	T	.	ENSBTAG00000023718	MRAP	505743	ENSBTAT00000032472	.	T	A	reverse	ENSBTAP00000032404	.	.	.	.	.	.	.	.	.	.	.	.	.	Phenotypes_Gene=Glucocorticoid	deficiency	2	.	no
UPSTREAM	1	2289926	forward	T	Y	.	ENSBTAG00000023718	MRAP	505743	ENSBTAT00000032472	.	A	G	reverse	ENSBTAP00000032404	.	.	.	.	.	.	.	.	.	.	.	.	.	Phenotypes_Gene=Glucocorticoid	deficiency	2	.	no
UPSTREAM	1	2294750	forward	C	T	Protein	Mis18-alpha	[Source:UniProtKB/Swiss-Prot;Acc:A5D7N9]	ENSBTAG00000016619	MIS18A	510809	ENSBTAT00000022106	.	C	T	forward	ENSBTAP00000022106	.	.	.	.	.	.	.	.	.	.	.	.	[GO:0005634]:nucleus;[GO:0005694]:chromosome;[GO:0009987]:cellular	process	.	.	no
UPSTREAM	1	2295287	forward	G	A	Protein	Mis18-alpha	[Source:UniProtKB/Swiss-Prot;Acc:A5D7N9]	ENSBTAG00000016619	MIS18A	510809	ENSBTAT00000022106	.	G	A	forward	ENSBTAP00000022106	.	.	.	.	.	.	.	.	.	.	.	.	[GO:0005634]:nucleus;[GO:0005694]:chromosome;[GO:0009987]:cellular	process	.	.	no
UPSTREAM	1	2297961	forward	G	A	Protein	Mis18-alpha	[Source:UniProtKB/Swiss-Prot;Acc:A5D7N9]	ENSBTAG00000016619	MIS18A	510809	ENSBTAT00000022106	.	G	A	forward	ENSBTAP00000022106	.	.	.	.	.	.	.	.	.	.	.	.	[GO:0005634]:nucleus;[GO:0005694]:chromosome;[GO:0009987]:cellular	process	.	.	no
UPSTREAM	1	2298432	forward	T	A	Protein	Mis18-alpha	[Source:UniProtKB/Swiss-Prot;Acc:A5D7N9]	ENSBTAG00000016619	MIS18A	510809	ENSBTAT00000022106	.	T	A	forward	ENSBTAP00000022106	.	.	.	.	.	.	.	.	.	.	.	.	[GO:0005634]:nucleus;[GO:0005694]:chromosome;[GO:0009987]:cellular	process	.	.	no
UPSTREAM	1	2298517	forward	C	T	Protein	Mis18-alpha	[Source:UniProtKB/Swiss-Prot;Acc:A5D7N9]	ENSBTAG00000016619	MIS18A	510809	ENSBTAT00000022106	.	C	T	forward	ENSBTAP00000022106	.	.	.	.	.	.	.	.	.	.	.	.	[GO:0005634]:nucleus;[GO:0005694]:chromosome;[GO:0009987]:cellular	process	.	.	no
NON_SYNONYMOUS_CODING	1	2298911	forward	G	T	Protein	Mis18-alpha	[Source:UniProtKB/Swiss-Prot;Acc:A5D7N9]	ENSBTAG00000016619	MIS18A	510809	ENSBTAT00000022106	227	G	T	forward	ENSBTAP00000022106	.	.	.	CHAIN:1:235:Protein	Mis18-alpha.	R	L	RRRRRRLLLLLLLRARRSRRRRPGGQG	-2.2	0.3	48.1	42.5	Tursiops_truncatus;Vicugna_pacos;Equus_caballus;Canis_familiaris;Felis_catus;Pteropus_vampyrus;Callithrix_jacchus;Pan_troglodytes;Gorilla_gorilla;Homo_sapiens;Pongo_pygmaeus;Otolemur_garnettii;Microcebus_murinus;Dipodomys_ordii;Dasypus_novemcinctus;Loxodonta_africana;Oryctolagus_cuniculus;Cavia_porcellus;Erinaceus_europaeus;Procavia_capensis;Ochotona_princeps;Rattus_norvegicus;Mus_musculus;Gallus_gallus;Meleagris_gallopavo;Taeniopygia_guttata;Anolis_carolinensis	[GO:0005634]:nucleus;[GO:0005694]:chromosome;[GO:0009987]:cellular	process	Overlapping_Protein_Features=CHAIN:1:233:Protein	Mis18-alpha.	.	no
DOWNSTREAM	1	2587977	forward	G	A	.	ENSBTAG00000020762	HUNK	537640	ENSBTAT00000027668	.	C	T	reverse	ENSBTAP00000027668	.	.	.	.	.	.	.	.	.	.	.	.	[GO:0005488]:binding;[GO:0008152]:metabolic	process;[GO:0016301]:kinase	activity;[GO:0043170]:macromolecule	metabolic	process	Phenotypes_Gene=Genome-wide	association	study	of	generalized	vitiligo	in	an	isolated	European	founder	population	identifies	SMOC2,	in	close	proximity	to	IDDM8.	.	no
SYNONYMOUS_CODING	1	2609006	forward	G	A	.	ENSBTAG00000020762	HUNK	537640	ENSBTAT00000027668	981	C	T	reverse	ENSBTAP00000027668	.	327	.	.	.	.	.	.	.	.	.	.	[GO:0005488]:binding;[GO:0008152]:metabolic	process;[GO:0016301]:kinase	activity;[GO:0043170]:macromolecule	metabolic	process	Phenotypes_Gene=Genome-wide	association	study	of	generalized	vitiligo	in	an	isolated	European	founder	population	identifies	SMOC2,	in	close	proximity	to	IDDM8.;Overlapping_Protein_Features=CHAIN:1:714:Hormonally	up-regulated	neu	tumor-	.	no
UPSTREAM	1	2673025	forward	G	A	.	ENSBTAG00000020762	HUNK	537640	ENSBTAT00000027668	.	C	T	reverse	ENSBTAP00000027668	.	.	.	.	.	.	.	.	.	.	.	.	[GO:0005488]:binding;[GO:0008152]:metabolic	process;[GO:0016301]:kinase	activity;[GO:0043170]:macromolecule	metabolic	process	Phenotypes_Gene=Genome-wide	association	study	of	generalized	vitiligo	in	an	isolated	European	founder	population	identifies	SMOC2,	in	close	proximity	to	IDDM8.	.	no
UPSTREAM	1	2866927	forward	C	T	.	ENSBTAG00000018855	SFRS15	541016	ENSBTAT00000025104	.	C	T	forward	ENSBTAP00000025104	.	.	.	.	.	.	.	.	.	.	.	.	[GO:0003676]:nucleic	acid	binding	.	rs43192865	yes
UPSTREAM	1	2867318	forward	G	R	.	ENSBTAG00000018855	SFRS15	541016	ENSBTAT00000025104	.	G	A	forward	ENSBTAP00000025104	.	.	.	.	.	.	.	.	.	.	.	.	[GO:0003676]:nucleic	acid	binding	.	.	no
UPSTREAM	1	2869650	forward	T	Y	.	ENSBTAG00000018855	SFRS15	541016	ENSBTAT00000025104	.	T	C	forward	ENSBTAP00000025104	.	.	.	.	.	.	.	.	.	.	.	.	[GO:0003676]:nucleic	acid	binding	.	.	no
UPSTREAM	1	2870432	forward	A	C	.	ENSBTAG00000018855	SFRS15	541016	ENSBTAT00000025104	.	A	C	forward	ENSBTAP00000025104	.	.	.	.	.	.	.	.	.	.	.	.	[GO:0003676]:nucleic	acid	binding	.	rs43192863	yes
DOWNSTREAM	1	2911608	forward	G	R	.	ENSBTAG00000018855	SFRS15	541016	ENSBTAT00000025104	.	G	A	forward	ENSBTAP00000025104	.	.	.	.	.	.	.	.	.	.	.	.	[GO:0003676]:nucleic	acid	binding	.	.	no
SPLICE_SITE	1	2914487	forward	C	T	Superoxide	dismutase	[Cu-Zn]	(EC	1.15.1.1)	[Source:UniProtKB/Swiss-Prot;Acc:P00442]	ENSBTAG00000018854	SOD1	507743	ENSBTAT00000032452	.	G	ENSBTAP00000032384	SODC_BOVIN	.	.	.	.	.	.	.	.	.	.	.	.	.	[GO:0005488]:binding;[GO:0005515]:protein	binding;[GO:0005575]:cellular_component;[GO:0005576]:extracellular	region;[GO:0005615]:extracellular	space;[GO:0005623]:cell;[GO:0005634]:nucleus;[GO:0005737]:cytoplasm;[GO:0006139]:nucleobase,	nucleoside,	nucleotide	and	nucleic	acid	metabolic	process;[GO:0006519]:cellular	amino	acid	and	derivative	metabolic	process;[GO:0007154]:cell	communication;[GO:0007275]:multicellular	organismal	development;[GO:0007610]:behavior;[GO:0008150]:biological_process;[GO:0008152]:metabolic	process;[GO:0008219]:cell	death;[GO:0009058]:biosynthetic	process;[GO:0009987]:cellular	process;[GO:0016020]:membrane;[GO:0016209]:antioxidant	activity;[GO:0016491]:oxidoreductase	activity;[GO:0032501]:multicellular	organismal	process;[GO:0050789]:regulation	of	biological	process;[GO:0050896]:response	to	stimulus;[GO:0051704]:multi-organism	process	Phenotypes_Gene=Amyotrophic	lateral	sclerosis,	due	to	SOD1	deficiency;Interactions_Count=6;KEGG=Amyotrophic	lateral	sclerosis	(ALS)|Huntington&aposs	disease|Peroxisome|Prion	diseases	rs43211381	yes
UPSTREAM	1	2921115	forward	T	C	Superoxide	dismutase	[Cu-Zn]	(EC	1.15.1.1)	[Source:UniProtKB/Swiss-Prot;Acc:P00442]	ENSBTAG00000018854	SOD1	507743	ENSBTAT00000032452	.	A	ENSBTAP00000032384	SODC_BOVIN	.	.	.	.	.	.	.	.	.	.	.	.	.	[GO:0005488]:binding;[GO:0005515]:protein	binding;[GO:0005575]:cellular_component;[GO:0005576]:extracellular	region;[GO:0005615]:extracellular	space;[GO:0005623]:cell;[GO:0005634]:nucleus;[GO:0005737]:cytoplasm;[GO:0006139]:nucleobase,	nucleoside,	nucleotide	and	nucleic	acid	metabolic	process;[GO:0006519]:cellular	amino	acid	and	derivative	metabolic	process;[GO:0007154]:cell	communication;[GO:0007275]:multicellular	organismal	development;[GO:0007610]:behavior;[GO:0008150]:biological_process;[GO:0008152]:metabolic	process;[GO:0008219]:cell	death;[GO:0009058]:biosynthetic	process;[GO:0009987]:cellular	process;[GO:0016020]:membrane;[GO:0016209]:antioxidant	activity;[GO:0016491]:oxidoreductase	activity;[GO:0032501]:multicellular	organismal	process;[GO:0050789]:regulation	of	biological	process;[GO:0050896]:response	to	stimulus;[GO:0051704]:multi-organism	process	Phenotypes_Gene=Amyotrophic	lateral	sclerosis,	due	to	SOD1	deficiency;Interactions_Count=6;KEGG=Amyotrophic	lateral	sclerosis	(ALS)|Huntington&aposs	disease|Peroxisome|Prion	diseases	.	no
UPSTREAM	1	2923406	forward	A	R	Superoxide	dismutase	[Cu-Zn]	(EC	1.15.1.1)	[Source:UniProtKB/Swiss-Prot;Acc:P00442]	ENSBTAG00000018854	SOD1	507743	ENSBTAT00000032452	.	T	ENSBTAP00000032384	SODC_BOVIN	.	.	.	.	.	.	.	.	.	.	.	.	.	[GO:0005488]:binding;[GO:0005515]:protein	binding;[GO:0005575]:cellular_component;[GO:0005576]:extracellular	region;[GO:0005615]:extracellular	space;[GO:0005623]:cell;[GO:0005634]:nucleus;[GO:0005737]:cytoplasm;[GO:0006139]:nucleobase,	nucleoside,	nucleotide	and	nucleic	acid	metabolic	process;[GO:0006519]:cellular	amino	acid	and	derivative	metabolic	process;[GO:0007154]:cell	communication;[GO:0007275]:multicellular	organismal	development;[GO:0007610]:behavior;[GO:0008150]:biological_process;[GO:0008152]:metabolic	process;[GO:0008219]:cell	death;[GO:0009058]:biosynthetic	process;[GO:0009987]:cellular	process;[GO:0016020]:membrane;[GO:0016209]:antioxidant	activity;[GO:0016491]:oxidoreductase	activity;[GO:0032501]:multicellular	organismal	process;[GO:0050789]:regulation	of	biological	process;[GO:0050896]:response	to	stimulus;[GO:0051704]:multi-organism	process	Phenotypes_Gene=Amyotrophic	lateral	sclerosis,	due	to	SOD1	deficiency;Interactions_Count=6;KEGG=Amyotrophic	lateral	sclerosis	(ALS)|Huntington&aposs	disease|Peroxisome|Prion	diseases	.	no
SYNONYMOUS_CODING	1	3431161	forward	G	A	T-cell	lymphoma	invasion	and	metastasis	1	[Source:RefSeq	peptide;Acc:NP_001071477]	ENSBTAG00000017839	TIAM1	536517	ENSBTAT00000023716	A	forward	ENSBTAP00000023716	.	304	.	.	.	.	.	.	.	.	.	.	.	.	[GO:0004871]:signal	transducer	activity;[GO:0005488]:binding;[GO:0005515]:protein	binding;[GO:0005622]:intracellular;[GO:0007154]:cell	communication;[GO:0016020]:membrane;[GO:0030234]:enzyme	regulator	activity;[GO:0050789]:regulation	of	biological	process	Interactions_Count=8;KEGG=Chemokine	signaling	pathway|Regulation	of	actin	cytoskeleton;Overlapping_Protein_Features=CHAIN:2:1591:T-lymphoma	invasion	and	metastasis-	.	no
NON_SYNONYMOUS_CODING	1	3448141	forward	A	G	T-cell	lymphoma	invasion	and	metastasis	1	[Source:RefSeq	peptide;Acc:NP_001071477]	ENSBTAG00000017839	TIAM1	536517	ENSBTAT00000023716	G	forward	ENSBTAP00000023716	.	407	.	.	.	.	T	A	AAAAAAAAXAAAAAAAAAVXXXAAAAAAGAAAAAAAAAAAAAAAVTD	3.1	0.0	2.1	73.5	Tursiops_truncatus;Equus_caballus;Pteropus_vampyrus;Felis_catus;Otolemur_garnettii;Tarsius_syrichta;Canis_familiaris;Choloepus_hoffmanni;Tupaia_belangeri;Oryctolagus_cuniculus;Callithrix_jacchus;Pongo_pygmaeus;Macaca_mulatta;Gorilla_gorilla;Pan_troglodytes;Microcebus_murinus;Cavia_porcellus;Homo_sapiens;Loxodonta_africana;Ochotona_princeps;Sorex_araneus;Vicugna_pacos;Dasypus_novemcinctus;Spermophilus_tridecemlineatus;Rattus_norvegicus;Mus_musculus;Echinops_telfairi;Dipodomys_ordii;Erinaceus_europaeus;Procavia_capensis;Macropus_eugenii;Monodelphis_domestica;Gallus_gallus;Meleagris_gallopavo;Anolis_carolinensis;Taeniopygia_guttata;Tetraodon_nigroviridis;Takifugu_rubripes;Oryzias_latipes;Gasterosteus_aculeatus;Danio_rerio;Gasterosteus_aculeatus;Oryzias_latipes;Danio_rerio;Drosophila_melanogaster;Caenorhabditis_elegans;Saccharomyces_cerevisiae	[GO:0004871]:signal	transducer	activity;[GO:0005488]:binding;[GO:0005515]:protein	binding;[GO:0005622]:intracellular;[GO:0007154]:cell	communication;[GO:0016020]:membrane;[GO:0030234]:enzyme	regulator	activity;[GO:0050789]:regulation	of	biological	process	Interactions_Count=8;KEGG=Chemokine	signaling	pathway|Regulation	of	actin	cytoskeleton;Overlapping_Protein_Features=CHAIN:2:1591:T-lymphoma	invasion	and	metastasis-	rs43213622	yes
SYNONYMOUS_CODING	1	3455292	forward	T	C	T-cell	lymphoma	invasion	and	metastasis	1	[Source:RefSeq	peptide;Acc:NP_001071477]	ENSBTAG00000017839	TIAM1	536517	ENSBTAT00000023716	C	forward	ENSBTAP00000023716	.	491	.	.	pfscan	IPR001849	Pleckstrin_homology;Superfamily;Pfam	IPR001849	Pleckstrin_homology;Smart	IPR001849	Pleckstrin_homology	.	.	.	.	.	.	.	.	.	[GO:0004871]:signal	transducer	activity;[GO:0005488]:binding;[GO:0005515]:protein	binding;[GO:0005622]:intracellular;[GO:0007154]:cell	communication;[GO:0016020]:membrane;[GO:0030234]:enzyme	regulator	activity;[GO:0050789]:regulation	of	biological	process	Interactions_Count=8;KEGG=Chemokine	signaling	pathway|Regulation	of	actin	cytoskeleton;Overlapping_Protein_Features=CHAIN:2:1591:T-lymphoma	invasion	and	metastasis-|DOMAIN:434:549:PH	1.	rs43214778	yes
SYNONYMOUS_CODING	1	3455352	forward	A	G	T-cell	lymphoma	invasion	and	metastasis	1	[Source:RefSeq	peptide;Acc:NP_001071477]	ENSBTAG00000017839	TIAM1	536517	ENSBTAT00000023716	G	forward	ENSBTAP00000023716	.	511	.	.	pfscan	IPR001849	Pleckstrin_homology;Superfamily;Pfam	IPR001849	Pleckstrin_homology;Smart	IPR001849	Pleckstrin_homology	.	.	.	.	.	.	.	.	.	[GO:0004871]:signal	transducer	activity;[GO:0005488]:binding;[GO:0005515]:protein	binding;[GO:0005622]:intracellular;[GO:0007154]:cell	communication;[GO:0016020]:membrane;[GO:0030234]:enzyme	regulator	activity;[GO:0050789]:regulation	of	biological	process	Interactions_Count=8;KEGG=Chemokine	signaling	pathway|Regulation	of	actin	cytoskeleton;Overlapping_Protein_Features=CHAIN:2:1591:T-lymphoma	invasion	and	metastasis-|DOMAIN:434:549:PH	1.	rs43214777	yes
SYNONYMOUS_CODING	1	3469923	forward	C	Y	T-cell	lymphoma	invasion	and	metastasis	1	[Source:RefSeq	peptide;Acc:NP_001071477]	ENSBTAG00000017839	TIAM1	536517	ENSBTAT00000023716	T	forward	ENSBTAP00000023716	.	546	.	.	pfscan	IPR001849	Pleckstrin_homology;Superfamily;Pfam	IPR001849	Pleckstrin_homology;Smart	IPR001849	Pleckstrin_homology	.	.	.	.	.	.	.	.	.	[GO:0004871]:signal	transducer	activity;[GO:0005488]:binding;[GO:0005515]:protein	binding;[GO:0005622]:intracellular;[GO:0007154]:cell	communication;[GO:0016020]:membrane;[GO:0030234]:enzyme	regulator	activity;[GO:0050789]:regulation	of	biological	process	Interactions_Count=8;KEGG=Chemokine	signaling	pathway|Regulation	of	actin	cytoskeleton;Overlapping_Protein_Features=CHAIN:2:1591:T-lymphoma	invasion	and	metastasis-|DOMAIN:434:549:PH	1.	.	no
SYNONYMOUS_CODING	1	3480767	forward	A	C	T-cell	lymphoma	invasion	and	metastasis	1	[Source:RefSeq	peptide;Acc:NP_001071477]	ENSBTAG00000017839	TIAM1	536517	ENSBTAT00000023716	C	forward	ENSBTAP00000023716	.	683	.	.	.	.	.	.	.	.	.	.	.	.	[GO:0004871]:signal	transducer	activity;[GO:0005488]:binding;[GO:0005515]:protein	binding;[GO:0005622]:intracellular;[GO:0007154]:cell	communication;[GO:0016020]:membrane;[GO:0030234]:enzyme	regulator	activity;[GO:0050789]:regulation	of	biological	process	Interactions_Count=8;KEGG=Chemokine	signaling	pathway|Regulation	of	actin	cytoskeleton;Overlapping_Protein_Features=CHAIN:2:1591:T-lymphoma	invasion	and	metastasis-	.	no
SPLICE_SITE	1	3561092	forward	G	C	T-cell	lymphoma	invasion	and	metastasis	1	[Source:RefSeq	peptide;Acc:NP_001071477]	ENSBTAG00000017839	TIAM1	536517	ENSBTAT00000023716	C	forward	ENSBTAP00000023716	.	.	.	.	.	.	.	.	.	.	.	.	.	.	[GO:0004871]:signal	transducer	activity;[GO:0005488]:binding;[GO:0005515]:protein	binding;[GO:0005622]:intracellular;[GO:0007154]:cell	communication;[GO:0016020]:membrane;[GO:0030234]:enzyme	regulator	activity;[GO:0050789]:regulation	of	biological	process	Interactions_Count=8;KEGG=Chemokine	signaling	pathway|Regulation	of	actin	cytoskeleton	.	no
SYNONYMOUS_CODING	1	3583410	forward	C	Y	T-cell	lymphoma	invasion	and	metastasis	1	[Source:RefSeq	peptide;Acc:NP_001071477]	ENSBTAG00000017839	TIAM1	536517	ENSBTAT00000023716	T	forward	ENSBTAP00000023716	.	1358	.	.	Superfamily;Pfam	IPR001849	Pleckstrin_homology;Smart	IPR001849	Pleckstrin_homology	.	.	.	.	.	.	.	.	.	[GO:0004871]:signal	transducer	activity;[GO:0005488]:binding;[GO:0005515]:protein	binding;[GO:0005622]:intracellular;[GO:0007154]:cell	communication;[GO:0016020]:membrane;[GO:0030234]:enzyme	regulator	activity;[GO:0050789]:regulation	of	biological	process	Interactions_Count=8;KEGG=Chemokine	signaling	pathway|Regulation	of	actin	cytoskeleton;Overlapping_Protein_Features=CHAIN:2:1591:T-lymphoma	invasion	and	metastasis-|DOMAIN:1261:1397:PH	2.	rs43209261	yes
DOWNSTREAM	1	3590879	forward	C	Y	T-cell	lymphoma	invasion	and	metastasis	1	[Source:RefSeq	peptide;Acc:NP_001071477]	ENSBTAG00000017839	TIAM1	536517	ENSBTAT00000023716	T	forward	ENSBTAP00000023716	.	.	.	.	.	.	.	.	.	.	.	.	.	.	[GO:0004871]:signal	transducer	activity;[GO:0005488]:binding;[GO:0005515]:protein	binding;[GO:0005622]:intracellular;[GO:0007154]:cell	communication;[GO:0016020]:membrane;[GO:0030234]:enzyme	regulator	activity;[GO:0050789]:regulation	of	biological	process	Interactions_Count=8;KEGG=Chemokine	signaling	pathway|Regulation	of	actin	cytoskeleton	rs43209232	yes
DOWNSTREAM	1	3590937	forward	A	R	T-cell	lymphoma	invasion	and	metastasis	1	[Source:RefSeq	peptide;Acc:NP_001071477]	ENSBTAG00000017839	TIAM1	536517	ENSBTAT00000023716	G	forward	ENSBTAP00000023716	.	.	.	.	.	.	.	.	.	.	.	.	.	.	[GO:0004871]:signal	transducer	activity;[GO:0005488]:binding;[GO:0005515]:protein	binding;[GO:0005622]:intracellular;[GO:0007154]:cell	communication;[GO:0016020]:membrane;[GO:0030234]:enzyme	regulator	activity;[GO:0050789]:regulation	of	biological	process	Interactions_Count=8;KEGG=Chemokine	signaling	pathway|Regulation	of	actin	cytoskeleton	rs43209231	yes
DOWNSTREAM	1	3591830	forward	T	K	T-cell	lymphoma	invasion	and	metastasis	1	[Source:RefSeq	peptide;Acc:NP_001071477]	ENSBTAG00000017839	TIAM1	536517	ENSBTAT00000023716	G	forward	ENSBTAP00000023716	.	.	.	.	.	.	.	.	.	.	.	.	.	.	[GO:0004871]:signal	transducer	activity;[GO:0005488]:binding;[GO:0005515]:protein	binding;[GO:0005622]:intracellular;[GO:0007154]:cell	communication;[GO:0016020]:membrane;[GO:0030234]:enzyme	regulator	activity;[GO:0050789]:regulation	of	biological	process	Interactions_Count=8;KEGG=Chemokine	signaling	pathway|Regulation	of	actin	cytoskeleton	rs43217219	yes
DOWNSTREAM	1	3592107	forward	A	R	T-cell	lymphoma	invasion	and	metastasis	1	[Source:RefSeq	peptide;Acc:NP_001071477]	ENSBTAG00000017839	TIAM1	536517	ENSBTAT00000023716	G	forward	ENSBTAP00000023716	.	.	.	.	.	.	.	.	.	.	.	.	.	.	[GO:0004871]:signal	transducer	activity;[GO:0005488]:binding;[GO:0005515]:protein	binding;[GO:0005622]:intracellular;[GO:0007154]:cell	communication;[GO:0016020]:membrane;[GO:0030234]:enzyme	regulator	activity;[GO:0050789]:regulation	of	biological	process	Interactions_Count=8;KEGG=Chemokine	signaling	pathway|Regulation	of	actin	cytoskeleton	rs43217217	yes
DOWNSTREAM	1	3592272	forward	C	M	T-cell	lymphoma	invasion	and	metastasis	1	[Source:RefSeq	peptide;Acc:NP_001071477]	ENSBTAG00000017839	TIAM1	536517	ENSBTAT00000023716	A	forward	ENSBTAP00000023716	.	.	.	.	.	.	.	.	.	.	.	.	.	.	[GO:0004871]:signal	transducer	activity;[GO:0005488]:binding;[GO:0005515]:protein	binding;[GO:0005622]:intracellular;[GO:0007154]:cell	communication;[GO:0016020]:membrane;[GO:0030234]:enzyme	regulator	activity;[GO:0050789]:regulation	of	biological	process	Interactions_Count=8;KEGG=Chemokine	signaling	pathway|Regulation	of	actin	cytoskeleton	rs43217216	yes
DOWNSTREAM	1	3592443	forward	G	K	T-cell	lymphoma	invasion	and	metastasis	1	[Source:RefSeq	peptide;Acc:NP_001071477]	ENSBTAG00000017839	TIAM1	536517	ENSBTAT00000023716	T	forward	ENSBTAP00000023716	.	.	.	.	.	.	.	.	.	.	.	.	.	.	[GO:0004871]:signal	transducer	activity;[GO:0005488]:binding;[GO:0005515]:protein	binding;[GO:0005622]:intracellular;[GO:0007154]:cell	communication;[GO:0016020]:membrane;[GO:0030234]:enzyme	regulator	activity;[GO:0050789]:regulation	of	biological	process	Interactions_Count=8;KEGG=Chemokine	signaling	pathway|Regulation	of	actin	cytoskeleton	.	no
DOWNSTREAM	1	3593164	forward	C	Y	T-cell	lymphoma	invasion	and	metastasis	1	[Source:RefSeq	peptide;Acc:NP_001071477]	ENSBTAG00000017839	TIAM1	536517	ENSBTAT00000023716	T	forward	ENSBTAP00000023716	.	.	.	.	.	.	.	.	.	.	.	.	.	.	[GO:0004871]:signal	transducer	activity;[GO:0005488]:binding;[GO:0005515]:protein	binding;[GO:0005622]:intracellular;[GO:0007154]:cell	communication;[GO:0016020]:membrane;[GO:0030234]:enzyme	regulator	activity;[GO:0050789]:regulation	of	biological	process	Interactions_Count=8;KEGG=Chemokine	signaling	pathway|Regulation	of	actin	cytoskeleton	rs43217214	yes
DOWNSTREAM	1	3593546	forward	G	R	T-cell	lymphoma	invasion	and	metastasis	1	[Source:RefSeq	peptide;Acc:NP_001071477]	ENSBTAG00000017839	TIAM1	536517	ENSBTAT00000023716	A	forward	ENSBTAP00000023716	.	.	.	.	.	.	.	.	.	.	.	.	.	.	[GO:0004871]:signal	transducer	activity;[GO:0005488]:binding;[GO:0005515]:protein	binding;[GO:0005622]:intracellular;[GO:0007154]:cell	communication;[GO:0016020]:membrane;[GO:0030234]:enzyme	regulator	activity;[GO:0050789]:regulation	of	biological	process	Interactions_Count=8;KEGG=Chemokine	signaling	pathway|Regulation	of	actin	cytoskeleton	rs43217210	yes
DOWNSTREAM	1	3593993	forward	T	Y	T-cell	lymphoma	invasion	and	metastasis	1	[Source:RefSeq	peptide;Acc:NP_001071477]	ENSBTAG00000017839	TIAM1	536517	ENSBTAT00000023716	C	forward	ENSBTAP00000023716	.	.	.	.	.	.	.	.	.	.	.	.	.	.	[GO:0004871]:signal	transducer	activity;[GO:0005488]:binding;[GO:0005515]:protein	binding;[GO:0005622]:intracellular;[GO:0007154]:cell	communication;[GO:0016020]:membrane;[GO:0030234]:enzyme	regulator	activity;[GO:0050789]:regulation	of	biological	process	Interactions_Count=8;KEGG=Chemokine	signaling	pathway|Regulation	of	actin	cytoskeleton	rs43217205	yes
DOWNSTREAM	1	3594057	forward	T	K	T-cell	lymphoma	invasion	and	metastasis	1	[Source:RefSeq	peptide;Acc:NP_001071477]	ENSBTAG00000017839	TIAM1	536517	ENSBTAT00000023716	G	forward	ENSBTAP00000023716	.	.	.	.	.	.	.	.	.	.	.	.	.	.	[GO:0004871]:signal	transducer	activity;[GO:0005488]:binding;[GO:0005515]:protein	binding;[GO:0005622]:intracellular;[GO:0007154]:cell	communication;[GO:0016020]:membrane;[GO:0030234]:enzyme	regulator	activity;[GO:0050789]:regulation	of	biological	process	Interactions_Count=8;KEGG=Chemokine	signaling	pathway|Regulation	of	actin	cytoskeleton	rs43217204	yes
DOWNSTREAM	1	3594159	forward	C	Y	T-cell	lymphoma	invasion	and	metastasis	1	[Source:RefSeq	peptide;Acc:NP_001071477]	ENSBTAG00000017839	TIAM1	536517	ENSBTAT00000023716	T	forward	ENSBTAP00000023716	.	.	.	.	.	.	.	.	.	.	.	.	.	.	[GO:0004871]:signal	transducer	activity;[GO:0005488]:binding;[GO:0005515]:protein	binding;[GO:0005622]:intracellular;[GO:0007154]:cell	communication;[GO:0016020]:membrane;[GO:0030234]:enzyme	regulator	activity;[GO:0050789]:regulation	of	biological	process	Interactions_Count=8;KEGG=Chemokine	signaling	pathway|Regulation	of	actin	cytoskeleton	rs43217202	yes
DOWNSTREAM	1	3594566	forward	G	A	T-cell	lymphoma	invasion	and	metastasis	1	[Source:RefSeq	peptide;Acc:NP_001071477]	ENSBTAG00000017839	TIAM1	536517	ENSBTAT00000023716	A	forward	ENSBTAP00000023716	.	.	.	.	.	.	.	.	.	.	.	.	.	.	[GO:0004871]:signal	transducer	activity;[GO:0005488]:binding;[GO:0005515]:protein	binding;[GO:0005622]:intracellular;[GO:0007154]:cell	communication;[GO:0016020]:membrane;[GO:0030234]:enzyme	regulator	activity;[GO:0050789]:regulation	of	biological	process	Interactions_Count=8;KEGG=Chemokine	signaling	pathway|Regulation	of	actin	cytoskeleton	rs43217201	yes
DOWNSTREAM	1	3594692	forward	T	Y	T-cell	lymphoma	invasion	and	metastasis	1	[Source:RefSeq	peptide;Acc:NP_001071477]	ENSBTAG00000017839	TIAM1	536517	ENSBTAT00000023716	C	forward	ENSBTAP00000023716	.	.	.	.	.	.	.	.	.	.	.	.	.	.	[GO:0004871]:signal	transducer	activity;[GO:0005488]:binding;[GO:0005515]:protein	binding;[GO:0005622]:intracellular;[GO:0007154]:cell	communication;[GO:0016020]:membrane;[GO:0030234]:enzyme	regulator	activity;[GO:0050789]:regulation	of	biological	process	Interactions_Count=8;KEGG=Chemokine	signaling	pathway|Regulation	of	actin	cytoskeleton	rs43217200	yes
DOWNSTREAM	1	3594755	forward	C	Y	T-cell	lymphoma	invasion	and	metastasis	1	[Source:RefSeq	peptide;Acc:NP_001071477]	ENSBTAG00000017839	TIAM1	536517	ENSBTAT00000023716	T	forward	ENSBTAP00000023716	.	.	.	.	.	.	.	.	.	.	.	.	.	.	[GO:0004871]:signal	transducer	activity;[GO:0005488]:binding;[GO:0005515]:protein	binding;[GO:0005622]:intracellular;[GO:0007154]:cell	communication;[GO:0016020]:membrane;[GO:0030234]:enzyme	regulator	activity;[GO:0050789]:regulation	of	biological	process	Interactions_Count=8;KEGG=Chemokine	signaling	pathway|Regulation	of	actin	cytoskeleton	.	no
DOWNSTREAM	1	3662132	forward	G	A	.	ENSBTAG00000004530	.	.	ENSBTAT00000055201	.	C	T	reverse	ENSBTAP00000052969	.	.	.	.	.	.	.	.	.	.	.	.	[GO:0003676]:nucleic	acid	binding	.	.	no
DOWNSTREAM	1	3663744	forward	G	R	.	ENSBTAG00000004530	.	.	ENSBTAT00000055201	.	C	T	reverse	ENSBTAP00000052969	.	.	.	.	.	.	.	.	.	.	.	.	[GO:0003676]:nucleic	acid	binding	.	.	no
DOWNSTREAM	1	3664305	forward	C	M	.	ENSBTAG00000004530	.	.	ENSBTAT00000055201	.	G	T	reverse	ENSBTAP00000052969	.	.	.	.	.	.	.	.	.	.	.	.	[GO:0003676]:nucleic	acid	binding	.	rs43212782	yes
DOWNSTREAM	1	3665267	forward	G	R	.	ENSBTAG00000004530	.	.	ENSBTAT00000055201	.	C	T	reverse	ENSBTAP00000052969	.	.	.	.	.	.	.	.	.	.	.	.	[GO:0003676]:nucleic	acid	binding	.	.	no
UPSTREAM	1	3669077	forward	C	M	.	ENSBTAG00000004530	.	.	ENSBTAT00000055201	.	G	T	reverse	ENSBTAP00000052969	.	.	.	.	.	.	.	.	.	.	.	.	[GO:0003676]:nucleic	acid	binding	.	.	no
UPSTREAM	1	3838504	forward	C	Y	keratin	associated	protein	11-1	[Source:RefSeq	peptide;Acc:NP_001074209]	ENSBTAG00000034869	KRTAP11-1	781604	ENSBTAT00000049339	.	C	ENSBTAP00000046243	.	.	.	.	.	.	.	.	.	.	.	.	.	.	[GO:0005575]:cellular_component	.	.	no
UPSTREAM	1	3839554	forward	A	R	keratin	associated	protein	11-1	[Source:RefSeq	peptide;Acc:NP_001074209]	ENSBTAG00000034869	KRTAP11-1	781604	ENSBTAT00000049339	.	A	ENSBTAP00000046243	.	.	.	.	.	.	.	.	.	.	.	.	.	.	[GO:0005575]:cellular_component	.	.	no
DOWNSTREAM	1	3842022	forward	C	Y	keratin	associated	protein	11-1	[Source:RefSeq	peptide;Acc:NP_001074209]	ENSBTAG00000034869	KRTAP11-1	781604	ENSBTAT00000049339	.	C	ENSBTAP00000046243	.	.	.	.	.	.	.	.	.	.	.	.	.	.	[GO:0005575]:cellular_component	.	.	no
DOWNSTREAM	1	3842911	forward	T	G	keratin	associated	protein	11-1	[Source:RefSeq	peptide;Acc:NP_001074209]	ENSBTAG00000034869	KRTAP11-1	781604	ENSBTAT00000049339	.	T	ENSBTAP00000046243	.	.	.	.	.	.	.	.	.	.	.	.	.	.	[GO:0005575]:cellular_component	.	.	no
DOWNSTREAM	1	3843178	forward	A	G	keratin	associated	protein	11-1	[Source:RefSeq	peptide;Acc:NP_001074209]	ENSBTAG00000034869	KRTAP11-1	781604	ENSBTAT00000049339	.	A	ENSBTAP00000046243	.	.	.	.	.	.	.	.	.	.	.	.	.	.	[GO:0005575]:cellular_component	.	rs43210990	yes
DOWNSTREAM	1	3843916	forward	A	M	keratin	associated	protein	11-1	[Source:RefSeq	peptide;Acc:NP_001074209]	ENSBTAG00000034869	KRTAP11-1	781604	ENSBTAT00000049339	.	A	ENSBTAP00000046243	.	.	.	.	.	.	.	.	.	.	.	.	.	.	[GO:0005575]:cellular_component	.	.	no
DOWNSTREAM	1	3845632	forward	C	T	keratin	associated	protein	11-1	[Source:RefSeq	peptide;Acc:NP_001074209]	ENSBTAG00000034869	KRTAP11-1	781604	ENSBTAT00000049339	.	C	ENSBTAP00000046243	.	.	.	.	.	.	.	.	.	.	.	.	.	.	[GO:0005575]:cellular_component	.	.	no
DOWNSTREAM	1	3846140	forward	G	R	keratin	associated	protein	11-1	[Source:RefSeq	peptide;Acc:NP_001074209]	ENSBTAG00000034869	KRTAP11-1	781604	ENSBTAT00000049339	.	G	ENSBTAP00000046243	.	.	.	.	.	.	.	.	.	.	.	.	.	.	[GO:0005575]:cellular_component	.	rs43210961	yes
DOWNSTREAM	1	3846247	forward	G	R	keratin	associated	protein	11-1	[Source:RefSeq	peptide;Acc:NP_001074209]	ENSBTAG00000034869	KRTAP11-1	781604	ENSBTAT00000049339	.	G	ENSBTAP00000046243	.	.	.	.	.	.	.	.	.	.	.	.	.	.	[GO:0005575]:cellular_component	.	.	no
DOWNSTREAM	1	3846568	forward	G	R	keratin	associated	protein	11-1	[Source:RefSeq	peptide;Acc:NP_001074209]	ENSBTAG00000034869	KRTAP11-1	781604	ENSBTAT00000049339	.	G	ENSBTAP00000046243	.	.	.	.	.	.	.	.	.	.	.	.	.	.	[GO:0005575]:cellular_component	.	.	no
UPSTREAM	1	3873774	forward	G	R	keratin	associated	protein	8-1	[Source:HGNC	Symbol;Acc:18935]	ENSBTAG00000015812	.	.	ENSBTAT00000021000	.	G	ENSBTAP00000021000	.	.	.	.	.	.	.	.	.	.	.	.	.	.	.	.	.	no
UPSTREAM	1	3873935	forward	C	Y	keratin	associated	protein	8-1	[Source:HGNC	Symbol;Acc:18935]	ENSBTAG00000015812	.	.	ENSBTAT00000021000	.	C	ENSBTAP00000021000	.	.	.	.	.	.	.	.	.	.	.	.	.	.	.	.	.	no
UPSTREAM	1	3873990	forward	C	G	keratin	associated	protein	8-1	[Source:HGNC	Symbol;Acc:18935]	ENSBTAG00000015812	.	.	ENSBTAT00000021000	.	C	ENSBTAP00000021000	.	.	.	.	.	.	.	.	.	.	.	.	.	.	.	.	.	no
UPSTREAM	1	3874196	forward	T	C	keratin	associated	protein	8-1	[Source:HGNC	Symbol;Acc:18935]	ENSBTAG00000015812	.	.	ENSBTAT00000021000	.	T	ENSBTAP00000021000	.	.	.	.	.	.	.	.	.	.	.	.	.	.	.	.	.	no
UPSTREAM	1	3875116	forward	C	Y	keratin	associated	protein	8-1	[Source:HGNC	Symbol;Acc:18935]	ENSBTAG00000015812	.	.	ENSBTAT00000021000	.	C	ENSBTAP00000021000	.	.	.	.	.	.	.	.	.	.	.	.	.	.	.	.	.	no
UPSTREAM	1	3876422	forward	A	C	keratin	associated	protein	8-1	[Source:HGNC	Symbol;Acc:18935]	ENSBTAG00000015812	.	.	ENSBTAT00000021000	.	A	ENSBTAP00000021000	.	.	.	.	.	.	.	.	.	.	.	.	.	.	.	.	rs43210245	yes
UPSTREAM	1	3876681	forward	C	T	keratin	associated	protein	8-1	[Source:HGNC	Symbol;Acc:18935]	ENSBTAG00000015812	.	.	ENSBTAT00000021000	.	C	ENSBTAP00000021000	.	.	.	.	.	.	.	.	.	.	.	.	.	.	.	.	rs43210243	yes
UPSTREAM	1	3876698	forward	T	C	keratin	associated	protein	8-1	[Source:HGNC	Symbol;Acc:18935]	ENSBTAG00000015812	.	.	ENSBTAT00000021000	.	T	ENSBTAP00000021000	.	.	.	.	.	.	.	.	.	.	.	.	.	.	.	.	rs43210242	yes
UPSTREAM	1	3877315	forward	T	W	keratin	associated	protein	8-1	[Source:HGNC	Symbol;Acc:18935]	ENSBTAG00000015812	.	.	ENSBTAT00000021000	.	T	ENSBTAP00000021000	.	.	.	.	.	.	.	.	.	.	.	.	.	.	.	.	.	no
UPSTREAM	1	3877529	forward	C	T	keratin	associated	protein	8-1	[Source:HGNC	Symbol;Acc:18935]	ENSBTAG00000015812	.	.	ENSBTAT00000021000	.	C	ENSBTAP00000021000	.	.	.	.	.	.	.	.	.	.	.	.	.	.	.	.	.	no
UPSTREAM	1	3877622	forward	C	Y	keratin	associated	protein	8-1	[Source:HGNC	Symbol;Acc:18935]	ENSBTAG00000015812	.	.	ENSBTAT00000021000	.	C	ENSBTAP00000021000	.	.	.	.	.	.	.	.	.	.	.	.	.	.	.	.	.	no
UPSTREAM	1	3877816	forward	G	C	keratin	associated	protein	8-1	[Source:HGNC	Symbol;Acc:18935]	ENSBTAG00000015812	.	.	ENSBTAT00000021000	.	G	ENSBTAP00000021000	.	.	.	.	.	.	.	.	.	.	.	.	.	.	.	.	rs43210241	yes
DOWNSTREAM	1	3878299	forward	G	A	keratin	associated	protein	8-1	[Source:HGNC	Symbol;Acc:18935]	ENSBTAG00000015812	.	.	ENSBTAT00000021000	.	G	ENSBTAP00000021000	.	.	.	.	.	.	.	.	.	.	.	.	.	.	.	.	.	no
DOWNSTREAM	1	3878517	forward	C	T	keratin	associated	protein	8-1	[Source:HGNC	Symbol;Acc:18935]	ENSBTAG00000015812	.	.	ENSBTAT00000021000	.	C	ENSBTAP00000021000	.	.	.	.	.	.	.	.	.	.	.	.	.	.	.	.	rs43210240	yes
DOWNSTREAM	1	3878656	forward	A	G	keratin	associated	protein	8-1	[Source:HGNC	Symbol;Acc:18935]	ENSBTAG00000015812	.	.	ENSBTAT00000021000	.	A	ENSBTAP00000021000	.	.	.	.	.	.	.	.	.	.	.	.	.	.	.	.	rs43210239	yes
DOWNSTREAM	1	3881341	forward	G	R	keratin	associated	protein	8-1	[Source:HGNC	Symbol;Acc:18935]	ENSBTAG00000015812	.	.	ENSBTAT00000021000	.	G	ENSBTAP00000021000	.	.	.	.	.	.	.	.	.	.	.	.	.	.	.	.	.	no
DOWNSTREAM	1	3881407	forward	A	R	keratin	associated	protein	8-1	[Source:HGNC	Symbol;Acc:18935]	ENSBTAG00000015812	.	.	ENSBTAT00000021000	.	A	ENSBTAP00000021000	.	.	.	.	.	.	.	.	.	.	.	.	.	.	.	.	.	no
DOWNSTREAM	1	3881411	forward	G	R	keratin	associated	protein	8-1	[Source:HGNC	Symbol;Acc:18935]	ENSBTAG00000015812	.	.	ENSBTAT00000021000	.	G	ENSBTAP00000021000	.	.	.	.	.	.	.	.	.	.	.	.	.	.	.	.	rs43210237	yes
DOWNSTREAM	1	3881489	forward	T	W	keratin	associated	protein	8-1	[Source:HGNC	Symbol;Acc:18935]	ENSBTAG00000015812	.	.	ENSBTAT00000021000	.	T	ENSBTAP00000021000	.	.	.	.	.	.	.	.	.	.	.	.	.	.	.	.	.	no
DOWNSTREAM	1	3882107	forward	A	R	keratin	associated	protein	8-1	[Source:HGNC	Symbol;Acc:18935]	ENSBTAG00000015812	.	.	ENSBTAT00000021000	.	A	ENSBTAP00000021000	.	.	.	.	.	.	.	.	.	.	.	.	.	.	.	.	rs43210236	yes
DOWNSTREAM	1	3883145	forward	G	R	keratin	associated	protein	8-1	[Source:HGNC	Symbol;Acc:18935]	ENSBTAG00000015812	.	.	ENSBTAT00000021000	.	G	ENSBTAP00000021000	.	.	.	.	.	.	.	.	.	.	.	.	.	.	.	.	rs43210235	yes
DOWNSTREAM	1	3883187	forward	C	S	keratin	associated	protein	8-1	[Source:HGNC	Symbol;Acc:18935]	ENSBTAG00000015812	.	.	ENSBTAT00000021000	.	C	ENSBTAP00000021000	.	.	.	.	.	.	.	.	.	.	.	.	.	.	.	.	rs43210234	yes
DOWNSTREAM	1	3883218	forward	G	K	keratin	associated	protein	8-1	[Source:HGNC	Symbol;Acc:18935]	ENSBTAG00000015812	.	.	ENSBTAT00000021000	.	G	ENSBTAP00000021000	.	.	.	.	.	.	.	.	.	.	.	.	.	.	.	.	rs43210233	yes
UPSTREAM	1	3941246	forward	G	A	keratin	associated	protein	21-1	[Source:HGNC	Symbol;Acc:18945]	ENSBTAG00000044154	.	.	ENSBTAT00000061561	.	G	ENSBTAP00000053838	.	.	.	.	.	.	.	.	.	.	.	.	.	.	.	.	.	no
UPSTREAM	1	3941890	forward	T	C	keratin	associated	protein	21-1	[Source:HGNC	Symbol;Acc:18945]	ENSBTAG00000044154	.	.	ENSBTAT00000061561	.	T	ENSBTAP00000053838	.	.	.	.	.	.	.	.	.	.	.	.	.	.	.	.	.	no
UPSTREAM	1	3943527	forward	G	T	keratin	associated	protein	21-1	[Source:HGNC	Symbol;Acc:18945]	ENSBTAG00000044154	.	.	ENSBTAT00000061561	.	G	ENSBTAP00000053838	.	.	.	.	.	.	.	.	.	.	.	.	.	.	.	.	.	no
UPSTREAM	1	3943703	forward	A	C	keratin	associated	protein	21-1	[Source:HGNC	Symbol;Acc:18945]	ENSBTAG00000044154	.	.	ENSBTAT00000061561	.	A	ENSBTAP00000053838	.	.	.	.	.	.	.	.	.	.	.	.	.	.	.	.	.	no
UPSTREAM	1	3943755	forward	G	R	keratin	associated	protein	21-1	[Source:HGNC	Symbol;Acc:18945]	ENSBTAG00000044154	.	.	ENSBTAT00000061561	.	G	ENSBTAP00000053838	.	.	.	.	.	.	.	.	.	.	.	.	.	.	.	.	.	no
UPSTREAM	1	3943900	forward	T	C	keratin	associated	protein	21-1	[Source:HGNC	Symbol;Acc:18945]	ENSBTAG00000044154	.	.	ENSBTAT00000061561	.	T	ENSBTAP00000053838	.	.	.	.	.	.	.	.	.	.	.	.	.	.	.	.	rs43002182	yes
UPSTREAM	1	3944019	forward	C	T	keratin	associated	protein	21-1	[Source:HGNC	Symbol;Acc:18945]	ENSBTAG00000044154	.	.	ENSBTAT00000061561	.	C	ENSBTAP00000053838	.	.	.	.	.	.	.	.	.	.	.	.	.	.	.	.	rs43002183	yes
UPSTREAM	1	3944280	forward	T	C	keratin	associated	protein	21-1	[Source:HGNC	Symbol;Acc:18945]	ENSBTAG00000044154	.	.	ENSBTAT00000061561	.	T	ENSBTAP00000053838	.	.	.	.	.	.	.	.	.	.	.	.	.	.	.	.	rs43002184	yes
UPSTREAM	1	3944530	forward	G	A	keratin	associated	protein	21-1	[Source:HGNC	Symbol;Acc:18945]	ENSBTAG00000044154	.	.	ENSBTAT00000061561	.	G	ENSBTAP00000053838	.	.	.	.	.	.	.	.	.	.	.	.	.	.	.	.	rs43002185	yes
DOWNSTREAM	1	4664561	forward	T	Y	.	ENSBTAG00000016788	.	.	ENSBTAT00000022329	.	A	G	reverse	ENSBTAP00000022329	.	.	.	.	.	.	.	.	.	.	.	.	[GO:0006139]:nucleobase,	nucleoside,	nucleotide	and	nucleic	acid	metabolic	process;[GO:0043170]:macromolecule	metabolic	process	Interactions_Count=3	rs42315429	yes
NON_SYNONYMOUS_CODING	1	4665741	forward	C	Y	.	ENSBTAG00000016788	.	.	ENSBTAT00000022329	1754	G	A	reverse	ENSBTAP00000022329	.	585	pfscan	.	R	K	KKKKKKKKKKKKKKKKKKKKKKNKKKIKKPK	2.7	0.3	0.0	48.6	Otolemur_garnettii;Microcebus_murinus;Pteropus_vampyrus;Vicugna_pacos;Tarsius_syrichta;Spermophilus_tridecemlineatus;Felis_catus;Homo_sapiens;Pan_troglodytes;Macaca_mulatta;Pongo_pygmaeus;Gorilla_gorilla;Cavia_porcellus;Equus_caballus;Callithrix_jacchus;Procavia_capensis;Dasypus_novemcinctus;Sorex_araneus;Rattus_norvegicus;Ochotona_princeps;Macropus_eugenii;Monodelphis_domestica;Ornithorhynchus_anatinus;Gallus_gallus;Taeniopygia_guttata;Anolis_carolinensis;Gasterosteus_aculeatus;Danio_rerio;Takifugu_rubripes;Drosophila_melanogaster;Drosophila_melanogaster	[GO:0006139]:nucleobase,	nucleoside,	nucleotide	and	nucleic	acid	metabolic	process;[GO:0043170]:macromolecule	metabolic	process	Interactions_Count=3	.	no
ESSENTIAL_SPLICE_SITE	1	4666037	forward	A	W	.	ENSBTAG00000016788	.	.	ENSBTAT00000022329	.	T	A	reverse	ENSBTAP00000022329	.	.	.	.	.	.	.	.	.	.	.	.	[GO:0006139]:nucleobase,	nucleoside,	nucleotide	and	nucleic	acid	metabolic	process;[GO:0043170]:macromolecule	metabolic	process	Interactions_Count=3	rs42316636	yes
NON_SYNONYMOUS_CODING	1	4666412	forward	C	Y	.	ENSBTAG00000016788	.	.	ENSBTAT00000022329	1229	G	A	reverse	ENSBTAP00000022329	.	410	pfscan;pfscan	IPR000694	Pro_rich_reg;pfscan	IPR000694	PRO_rich	.	R	K	RRRRRRRRRRRRRRRRRRRRRXRRRRRRRRRRRRT	-2.8	0.9	94.3	74.0	Otolemur_garnettii;Microcebus_murinus;Pteropus_vampyrus;Vicugna_pacos;Tarsius_syrichta;Spermophilus_tridecemlineatus;Felis_catus;Homo_sapiens;Pan_troglodytes;Macaca_mulatta;Pongo_pygmaeus;Gorilla_gorilla;Cavia_porcellus;Equus_caballus;Callithrix_jacchus;Procavia_capensis;Dasypus_novemcinctus;Sorex_araneus;Canis_familiaris;Rattus_norvegicus;Dipodomys_ordii;Ochotona_princeps;Macropus_eugenii;Monodelphis_domestica;Ornithorhynchus_anatinus;Meleagris_gallopavo;Gallus_gallus;Taeniopygia_guttata;Anolis_carolinensis;Gasterosteus_aculeatus;Danio_rerio;Oryzias_latipes;Tetraodon_nigroviridis;Takifugu_rubripes;Drosophila_melanogaster	[GO:0006139]:nucleobase,	nucleoside,	nucleotide	and	nucleic	acid	metabolic	process;[GO:0043170]:macromolecule	metabolic	process	Interactions_Count=3	.	no
SYNONYMOUS_CODING	1	4666888	forward	A	R	.	ENSBTAG00000016788	.	.	ENSBTAT00000022329	861	T	C	reverse	ENSBTAP00000022329	.	287	pfscan;pfscan	IPR000694	Pro_rich_reg;pfscan	IPR000694	PRO_rich	.	.	.	.	.	.	.	.	.	[GO:0006139]:nucleobase,	nucleoside,	nucleotide	and	nucleic	acid	metabolic	process;[GO:0043170]:macromolecule	metabolic	process	Interactions_Count=3	.	no
NON_SYNONYMOUS_CODING	1	4668003	forward	C	S	.	ENSBTAG00000016788	.	.	ENSBTAT00000022329	204	G	C	reverse	ENSBTAP00000022329	.	68	Superfamily;Pfam	IPR002483	PWI;Smart	IPR002483	PWI	.	E	D	EEEEEEEEEEEEECEXEXEEXXEEEEEEDEEEEEEK	-2.3	0.8	80.6	82.8	Otolemur_garnettii;Microcebus_murinus;Pteropus_vampyrus;Vicugna_pacos;Tarsius_syrichta;Spermophilus_tridecemlineatus;Felis_catus;Homo_sapiens;Pan_troglodytes;Macaca_mulatta;Pongo_pygmaeus;Gorilla_gorilla;Cavia_porcellus;Equus_caballus;Callithrix_jacchus;Procavia_capensis;Dasypus_novemcinctus;Sorex_araneus;Rattus_norvegicus;Dipodomys_ordii;Ochotona_princeps;Macropus_eugenii;Monodelphis_domestica;Ornithorhynchus_anatinus;Meleagris_gallopavo;Gallus_gallus;Taeniopygia_guttata;Anolis_carolinensis;Xenopus_tropicalis;Gasterosteus_aculeatus;Danio_rerio;Oryzias_latipes;Tetraodon_nigroviridis;Takifugu_rubripes;Ciona_savignyi;Drosophila_melanogaster	[GO:0006139]:nucleobase,	nucleoside,	nucleotide	and	nucleic	acid	metabolic	process;[GO:0043170]:macromolecule	metabolic	process	Interactions_Count=3	.	no
NON_SYNONYMOUS_CODING	1	4668038	forward	T	Y	.	ENSBTAG00000016788	.	.	ENSBTAT00000022329	169	A	G	reverse	ENSBTAP00000022329	.	57	Superfamily;Pfam	IPR002483	PWI;Smart	IPR002483	PWI	.	K	E	EEEEEEEEEEEEEEEXEXEEXXEEEEEEEEEEDDED	3.5	0.1	0.0	61.4	Otolemur_garnettii;Microcebus_murinus;Pteropus_vampyrus;Vicugna_pacos;Tarsius_syrichta;Spermophilus_tridecemlineatus;Felis_catus;Homo_sapiens;Pan_troglodytes;Macaca_mulatta;Pongo_pygmaeus;Gorilla_gorilla;Cavia_porcellus;Equus_caballus;Callithrix_jacchus;Procavia_capensis;Dasypus_novemcinctus;Sorex_araneus;Rattus_norvegicus;Dipodomys_ordii;Ochotona_princeps;Macropus_eugenii;Monodelphis_domestica;Ornithorhynchus_anatinus;Meleagris_gallopavo;Gallus_gallus;Taeniopygia_guttata;Anolis_carolinensis;Xenopus_tropicalis;Gasterosteus_aculeatus;Danio_rerio;Oryzias_latipes;Tetraodon_nigroviridis;Takifugu_rubripes;Ciona_savignyi;Drosophila_melanogaster	[GO:0006139]:nucleobase,	nucleoside,	nucleotide	and	nucleic	acid	metabolic	process;[GO:0043170]:macromolecule	metabolic	process	Interactions_Count=3	.	no
NON_SYNONYMOUS_CODING	1	4668059	forward	A	M	.	ENSBTAG00000016788	.	.	ENSBTAT00000022329	148	T	G	reverse	ENSBTAP00000022329	.	50	Superfamily;Pfam	IPR002483	PWI;Smart	IPR002483	PWI	.	C	G	WWWWWWWWWWWWWWWXWWWWXXWWWWWWWWWWWWWD	0.1	-0.2	0.0	68.9	Otolemur_garnettii;Microcebus_murinus;Pteropus_vampyrus;Vicugna_pacos;Tarsius_syrichta;Spermophilus_tridecemlineatus;Felis_catus;Homo_sapiens;Pan_troglodytes;Macaca_mulatta;Pongo_pygmaeus;Gorilla_gorilla;Cavia_porcellus;Equus_caballus;Callithrix_jacchus;Procavia_capensis;Dasypus_novemcinctus;Sorex_araneus;Rattus_norvegicus;Dipodomys_ordii;Ochotona_princeps;Macropus_eugenii;Monodelphis_domestica;Ornithorhynchus_anatinus;Meleagris_gallopavo;Gallus_gallus;Taeniopygia_guttata;Anolis_carolinensis;Xenopus_tropicalis;Gasterosteus_aculeatus;Danio_rerio;Oryzias_latipes;Tetraodon_nigroviridis;Takifugu_rubripes;Ciona_savignyi;Drosophila_melanogaster	[GO:0006139]:nucleobase,	nucleoside,	nucleotide	and	nucleic	acid	metabolic	process;[GO:0043170]:macromolecule	metabolic	process	Interactions_Count=3	.	no
UPSTREAM	1	4668305	forward	T	Y	.	ENSBTAG00000016788	.	.	ENSBTAT00000022329	.	A	G	reverse	ENSBTAP00000022329	.	.	.	.	.	.	.	.	.	.	.	.	[GO:0006139]:nucleobase,	nucleoside,	nucleotide	and	nucleic	acid	metabolic	process;[GO:0043170]:macromolecule	metabolic	process	Interactions_Count=3	rs42316640	yes
UPSTREAM	1	4671181	forward	T	Y	.	ENSBTAG00000016788	.	.	ENSBTAT00000022329	.	A	G	reverse	ENSBTAP00000022329	.	.	.	.	.	.	.	.	.	.	.	.	[GO:0006139]:nucleobase,	nucleoside,	nucleotide	and	nucleic	acid	metabolic	process;[GO:0043170]:macromolecule	metabolic	process	Interactions_Count=3	rs42316643	yes
UPSTREAM	1	4671208	forward	T	A	.	ENSBTAG00000016788	.	.	ENSBTAT00000022329	.	A	T	reverse	ENSBTAP00000022329	.	.	.	.	.	.	.	.	.	.	.	.	[GO:0006139]:nucleobase,	nucleoside,	nucleotide	and	nucleic	acid	metabolic	process;[GO:0043170]:macromolecule	metabolic	process	Interactions_Count=3	.	no
UPSTREAM	1	4671276	forward	T	G	.	ENSBTAG00000016788	.	.	ENSBTAT00000022329	.	A	C	reverse	ENSBTAP00000022329	.	.	.	.	.	.	.	.	.	.	.	.	[GO:0006139]:nucleobase,	nucleoside,	nucleotide	and	nucleic	acid	metabolic	process;[GO:0043170]:macromolecule	metabolic	process	Interactions_Count=3	.	no
UPSTREAM	1	4672144	forward	C	M	.	ENSBTAG00000016788	.	.	ENSBTAT00000022329	.	G	T	reverse	ENSBTAP00000022329	.	.	.	.	.	.	.	.	.	.	.	.	[GO:0006139]:nucleobase,	nucleoside,	nucleotide	and	nucleic	acid	metabolic	process;[GO:0043170]:macromolecule	metabolic	process	Interactions_Count=3	rs42316645	yes
UPSTREAM	1	4672811	forward	A	G	.	ENSBTAG00000016788	.	.	ENSBTAT00000022329	.	T	C	reverse	ENSBTAP00000022329	.	.	.	.	.	.	.	.	.	.	.	.	[GO:0006139]:nucleobase,	nucleoside,	nucleotide	and	nucleic	acid	metabolic	process;[GO:0043170]:macromolecule	metabolic	process	Interactions_Count=3	.	no
UPSTREAM	1	4683074	forward	G	R	keratin	associated	protein	13-1	[Source:RefSeq	peptide;Acc:NP_001073819]	ENSBTAG00000039602	KRTAP13-1	783607	ENSBTAT00000053288	.	G	ENSBTAP00000052751	.	.	.	.	.	.	.	.	.	.	.	.	.	.	[GO:0005575]:cellular_component	.	.	no
UPSTREAM	1	4683315	forward	T	C	keratin	associated	protein	13-1	[Source:RefSeq	peptide;Acc:NP_001073819]	ENSBTAG00000039602	KRTAP13-1	783607	ENSBTAT00000053288	.	T	ENSBTAP00000052751	.	.	.	.	.	.	.	.	.	.	.	.	.	.	[GO:0005575]:cellular_component	.	.	no
UPSTREAM	1	4683338	forward	A	R	keratin	associated	protein	13-1	[Source:RefSeq	peptide;Acc:NP_001073819]	ENSBTAG00000039602	KRTAP13-1	783607	ENSBTAT00000053288	.	A	ENSBTAP00000052751	.	.	.	.	.	.	.	.	.	.	.	.	.	.	[GO:0005575]:cellular_component	.	.	no
UPSTREAM	1	4683351	forward	T	C	keratin	associated	protein	13-1	[Source:RefSeq	peptide;Acc:NP_001073819]	ENSBTAG00000039602	KRTAP13-1	783607	ENSBTAT00000053288	.	T	ENSBTAP00000052751	.	.	.	.	.	.	.	.	.	.	.	.	.	.	[GO:0005575]:cellular_component	.	.	no
UPSTREAM	1	4683686	forward	C	Y	keratin	associated	protein	13-1	[Source:RefSeq	peptide;Acc:NP_001073819]	ENSBTAG00000039602	KRTAP13-1	783607	ENSBTAT00000053288	.	C	ENSBTAP00000052751	.	.	.	.	.	.	.	.	.	.	.	.	.	.	[GO:0005575]:cellular_component	.	.	no
UPSTREAM	1	4684320	forward	G	R	keratin	associated	protein	13-1	[Source:RefSeq	peptide;Acc:NP_001073819]	ENSBTAG00000039602	KRTAP13-1	783607	ENSBTAT00000053288	.	G	ENSBTAP00000052751	.	.	.	.	.	.	.	.	.	.	.	.	.	.	[GO:0005575]:cellular_component	.	.	no
UPSTREAM	1	4684426	forward	A	R	keratin	associated	protein	13-1	[Source:RefSeq	peptide;Acc:NP_001073819]	ENSBTAG00000039602	KRTAP13-1	783607	ENSBTAT00000053288	.	A	ENSBTAP00000052751	.	.	.	.	.	.	.	.	.	.	.	.	.	.	[GO:0005575]:cellular_component	.	.	no
UPSTREAM	1	4684479	forward	T	C	keratin	associated	protein	13-1	[Source:RefSeq	peptide;Acc:NP_001073819]	ENSBTAG00000039602	KRTAP13-1	783607	ENSBTAT00000053288	.	T	ENSBTAP00000052751	.	.	.	.	.	.	.	.	.	.	.	.	.	.	[GO:0005575]:cellular_component	.	rs42315420	yes
UPSTREAM	1	4685075	forward	A	R	keratin	associated	protein	13-1	[Source:RefSeq	peptide;Acc:NP_001073819]	ENSBTAG00000039602	KRTAP13-1	783607	ENSBTAT00000053288	.	A	ENSBTAP00000052751	.	.	.	.	.	.	.	.	.	.	.	.	.	.	[GO:0005575]:cellular_component	.	rs42315419	yes
UPSTREAM	1	4685124	forward	C	Y	keratin	associated	protein	13-1	[Source:RefSeq	peptide;Acc:NP_001073819]	ENSBTAG00000039602	KRTAP13-1	783607	ENSBTAT00000053288	.	C	ENSBTAP00000052751	.	.	.	.	.	.	.	.	.	.	.	.	.	.	[GO:0005575]:cellular_component	.	rs42315417	yes
UPSTREAM	1	4685158	forward	A	R	keratin	associated	protein	13-1	[Source:RefSeq	peptide;Acc:NP_001073819]	ENSBTAG00000039602	KRTAP13-1	783607	ENSBTAT00000053288	.	A	ENSBTAP00000052751	.	.	.	.	.	.	.	.	.	.	.	.	.	.	[GO:0005575]:cellular_component	.	rs42315416	yes
UPSTREAM	1	4685214	forward	G	R	keratin	associated	protein	13-1	[Source:RefSeq	peptide;Acc:NP_001073819]	ENSBTAG00000039602	KRTAP13-1	783607	ENSBTAT00000053288	.	G	ENSBTAP00000052751	.	.	.	.	.	.	.	.	.	.	.	.	.	.	[GO:0005575]:cellular_component	.	rs42315415	yes
UPSTREAM	1	4685910	forward	G	R	keratin	associated	protein	13-1	[Source:RefSeq	peptide;Acc:NP_001073819]	ENSBTAG00000039602	KRTAP13-1	783607	ENSBTAT00000053288	.	G	ENSBTAP00000052751	.	.	.	.	.	.	.	.	.	.	.	.	.	.	[GO:0005575]:cellular_component	.	.	no
UPSTREAM	1	4686175	forward	A	C	keratin	associated	protein	13-1	[Source:RefSeq	peptide;Acc:NP_001073819]	ENSBTAG00000039602	KRTAP13-1	783607	ENSBTAT00000053288	.	A	ENSBTAP00000052751	.	.	.	.	.	.	.	.	.	.	.	.	.	.	[GO:0005575]:cellular_component	.	rs42315409	yes
UPSTREAM	1	4686410	forward	G	A	keratin	associated	protein	13-1	[Source:RefSeq	peptide;Acc:NP_001073819]	ENSBTAG00000039602	KRTAP13-1	783607	ENSBTAT00000053288	.	G	ENSBTAP00000052751	.	.	.	.	.	.	.	.	.	.	.	.	.	.	[GO:0005575]:cellular_component	.	rs42315408	yes
UPSTREAM	1	4686715	forward	C	T	keratin	associated	protein	13-1	[Source:RefSeq	peptide;Acc:NP_001073819]	ENSBTAG00000039602	KRTAP13-1	783607	ENSBTAT00000053288	.	C	ENSBTAP00000052751	.	.	.	.	.	.	.	.	.	.	.	.	.	.	[GO:0005575]:cellular_component	.	.	no
UPSTREAM	1	4687617	forward	A	M	keratin	associated	protein	13-1	[Source:RefSeq	peptide;Acc:NP_001073819]	ENSBTAG00000039602	KRTAP13-1	783607	ENSBTAT00000053288	.	A	ENSBTAP00000052751	.	.	.	.	.	.	.	.	.	.	.	.	.	.	[GO:0005575]:cellular_component	.	.	no
UPSTREAM	1	4687714	forward	T	Y	keratin	associated	protein	13-1	[Source:RefSeq	peptide;Acc:NP_001073819]	ENSBTAG00000039602	KRTAP13-1	783607	ENSBTAT00000053288	.	T	ENSBTAP00000052751	.	.	.	.	.	.	.	.	.	.	.	.	.	.	[GO:0005575]:cellular_component	.	rs42315407	yes
DOWNSTREAM	1	4688712	forward	C	T	keratin	associated	protein	13-1	[Source:RefSeq	peptide;Acc:NP_001073819]	ENSBTAG00000039602	KRTAP13-1	783607	ENSBTAT00000053288	.	C	ENSBTAP00000052751	.	.	.	.	.	.	.	.	.	.	.	.	.	.	[GO:0005575]:cellular_component	.	rs42315405	yes
DOWNSTREAM	1	4688839	forward	T	Y	keratin	associated	protein	13-1	[Source:RefSeq	peptide;Acc:NP_001073819]	ENSBTAG00000039602	KRTAP13-1	783607	ENSBTAT00000053288	.	T	ENSBTAP00000052751	.	.	.	.	.	.	.	.	.	.	.	.	.	.	[GO:0005575]:cellular_component	.	.	no
DOWNSTREAM	1	4689301	forward	C	Y	keratin	associated	protein	13-1	[Source:RefSeq	peptide;Acc:NP_001073819]	ENSBTAG00000039602	KRTAP13-1	783607	ENSBTAT00000053288	.	C	ENSBTAP00000052751	.	.	.	.	.	.	.	.	.	.	.	.	.	.	[GO:0005575]:cellular_component	.	.	no
DOWNSTREAM	1	4689328	forward	T	K	keratin	associated	protein	13-1	[Source:RefSeq	peptide;Acc:NP_001073819]	ENSBTAG00000039602	KRTAP13-1	783607	ENSBTAT00000053288	.	T	ENSBTAP00000052751	.	.	.	.	.	.	.	.	.	.	.	.	.	.	[GO:0005575]:cellular_component	.	.	no
DOWNSTREAM	1	4689981	forward	G	S	keratin	associated	protein	13-1	[Source:RefSeq	peptide;Acc:NP_001073819]	ENSBTAG00000039602	KRTAP13-1	783607	ENSBTAT00000053288	.	G	ENSBTAP00000052751	.	.	.	.	.	.	.	.	.	.	.	.	.	.	[GO:0005575]:cellular_component	.	.	no
DOWNSTREAM	1	4691129	forward	G	R	keratin	associated	protein	13-1	[Source:RefSeq	peptide;Acc:NP_001073819]	ENSBTAG00000039602	KRTAP13-1	783607	ENSBTAT00000053288	.	G	ENSBTAP00000052751	.	.	.	.	.	.	.	.	.	.	.	.	.	.	[GO:0005575]:cellular_component	.	.	no
DOWNSTREAM	1	4691460	forward	C	Y	keratin	associated	protein	13-1	[Source:RefSeq	peptide;Acc:NP_001073819]	ENSBTAG00000039602	KRTAP13-1	783607	ENSBTAT00000053288	.	C	ENSBTAP00000052751	.	.	.	.	.	.	.	.	.	.	.	.	.	.	[GO:0005575]:cellular_component	.	.	no
DOWNSTREAM	1	4691635	forward	G	S	keratin	associated	protein	13-1	[Source:RefSeq	peptide;Acc:NP_001073819]	ENSBTAG00000039602	KRTAP13-1	783607	ENSBTAT00000053288	.	G	ENSBTAP00000052751	.	.	.	.	.	.	.	.	.	.	.	.	.	.	[GO:0005575]:cellular_component	.	.	no
DOWNSTREAM	1	4691794	forward	A	R	keratin	associated	protein	13-1	[Source:RefSeq	peptide;Acc:NP_001073819]	ENSBTAG00000039602	KRTAP13-1	783607	ENSBTAT00000053288	.	A	ENSBTAP00000052751	.	.	.	.	.	.	.	.	.	.	.	.	.	.	[GO:0005575]:cellular_component	.	.	no
DOWNSTREAM	1	4692838	forward	G	R	keratin	associated	protein	13-1	[Source:RefSeq	peptide;Acc:NP_001073819]	ENSBTAG00000039602	KRTAP13-1	783607	ENSBTAT00000053288	.	G	ENSBTAP00000052751	.	.	.	.	.	.	.	.	.	.	.	.	.	.	[GO:0005575]:cellular_component	.	.	no
DOWNSTREAM	1	4693185	forward	T	Y	keratin	associated	protein	13-1	[Source:RefSeq	peptide;Acc:NP_001073819]	ENSBTAG00000039602	KRTAP13-1	783607	ENSBTAT00000053288	.	T	ENSBTAP00000052751	.	.	.	.	.	.	.	.	.	.	.	.	.	.	[GO:0005575]:cellular_component	.	.	no
DOWNSTREAM	1	4693412	forward	T	K	keratin	associated	protein	13-1	[Source:RefSeq	peptide;Acc:NP_001073819]	ENSBTAG00000039602	KRTAP13-1	783607	ENSBTAT00000053288	.	T	ENSBTAP00000052751	.	.	.	.	.	.	.	.	.	.	.	.	.	.	[GO:0005575]:cellular_component	.	.	no
DOWNSTREAM	1	4693691	forward	C	T	.	ENSBTAG00000003613	KRTAP13-1	785121	ENSBTAT00000004707	.	G	A	reverse	ENSBTAP00000004707	.	.	.	.	.	.	.	.	.	.	.	.	.	.	.	no
DOWNSTREAM	1	4694353	forward	T	Y	.	ENSBTAG00000003613	KRTAP13-1	785121	ENSBTAT00000004707	.	A	G	reverse	ENSBTAP00000004707	.	.	.	.	.	.	.	.	.	.	.	.	.	.	rs42315399	yes
UPSTREAM	1	4694829	forward	T	K	.	ENSBTAG00000040032	KRTAP13-3	785155	ENSBTAT00000051966	.	T	G	forward	ENSBTAP00000051269	.	.	.	.	.	.	.	.	.	.	.	.	.	.	.	no
SYNONYMOUS_CODING	1	4695493	forward	A	R	.	ENSBTAG00000003613	KRTAP13-1	785121	ENSBTAT00000004707	66	T	C	reverse	ENSBTAP00000004707	.	22	pfscan;Pfam	IPR007951	PMG	.	.	.	.	.	.	.	.	.	.	Overlapping_Protein_Features=CHAIN:1:172:Keratin-associated	protein	13-3.	.	no
UPSTREAM	1	4696131	forward	A	R	.	ENSBTAG00000003613	KRTAP13-1	785121	ENSBTAT00000004707	.	T	C	reverse	ENSBTAP00000004707	.	.	.	.	.	.	.	.	.	.	.	.	.	.	rs29022054	yes
UPSTREAM	1	4696193	forward	C	M	.	ENSBTAG00000003613	KRTAP13-1	785121	ENSBTAT00000004707	.	G	T	reverse	ENSBTAP00000004707	.	.	.	.	.	.	.	.	.	.	.	.	.	.	rs41570458	yes
UPSTREAM	1	4696690	forward	C	Y	.	ENSBTAG00000003613	KRTAP13-1	785121	ENSBTAT00000004707	.	G	A	reverse	ENSBTAP00000004707	.	.	.	.	.	.	.	.	.	.	.	.	.	.	.	no
UPSTREAM	1	4696814	forward	C	M	.	ENSBTAG00000003613	KRTAP13-1	785121	ENSBTAT00000004707	.	G	T	reverse	ENSBTAP00000004707	.	.	.	.	.	.	.	.	.	.	.	.	.	.	rs29022048	yes
UPSTREAM	1	4697843	forward	C	S	.	ENSBTAG00000003613	KRTAP13-1	785121	ENSBTAT00000004707	.	G	C	reverse	ENSBTAP00000004707	.	.	.	.	.	.	.	.	.	.	.	.	.	.	.	no
UPSTREAM	1	4698130	forward	C	Y	.	ENSBTAG00000003613	KRTAP13-1	785121	ENSBTAT00000004707	.	G	A	reverse	ENSBTAP00000004707	.	.	.	.	.	.	.	.	.	.	.	.	.	.	.	no
UPSTREAM	1	4698150	forward	T	W	.	ENSBTAG00000003613	KRTAP13-1	785121	ENSBTAT00000004707	.	A	T	reverse	ENSBTAP00000004707	.	.	.	.	.	.	.	.	.	.	.	.	.	.	.	no
UPSTREAM	1	4698209	forward	G	R	.	ENSBTAG00000003613	KRTAP13-1	785121	ENSBTAT00000004707	.	C	T	reverse	ENSBTAP00000004707	.	.	.	.	.	.	.	.	.	.	.	.	.	.	.	no
UPSTREAM	1	4698380	forward	T	Y	.	ENSBTAG00000003613	KRTAP13-1	785121	ENSBTAT00000004707	.	A	G	reverse	ENSBTAP00000004707	.	.	.	.	.	.	.	.	.	.	.	.	.	.	.	no
UPSTREAM	1	4699416	forward	G	K	.	ENSBTAG00000003613	KRTAP13-1	785121	ENSBTAT00000004707	.	C	A	reverse	ENSBTAP00000004707	.	.	.	.	.	.	.	.	.	.	.	.	.	.	.	no
NON_SYNONYMOUS_CODING	1	4699993	forward	T	A	.	ENSBTAG00000040032	KRTAP13-3	785155	ENSBTAT00000051966	272	T	A	forward	ENSBTAP00000051269	.	91	pfscan;Pfam	IPR007951	PMG	.	V	E	VVVVTTTEVVTTRKATTTN	-1.5	0.2	31.6	48.5	Felis_catus;Canis_familiaris;Felis_catus;Spermophilus_tridecemlineatus;Cavia_porcellus;Cavia_porcellus;Cavia_porcellus;Homo_sapiens;Tupaia_belangeri;Dipodomys_ordii;Cavia_porcellus;Echinops_telfairi;Echinops_telfairi;Echinops_telfairi;Ornithorhynchus_anatinus;Ornithorhynchus_anatinus;Ornithorhynchus_anatinus;Ornithorhynchus_anatinus;Ornithorhynchus_anatinus	.	Overlapping_Protein_Features=CHAIN:1:172:Keratin-associated	protein	13-3.|REPEAT:66:75:3.|REGION:46:101:5	X	10	AA	approximate	repeats.	.	no
NON_SYNONYMOUS_CODING	1	4700061	forward	G	R	.	ENSBTAG00000040032	KRTAP13-3	785155	ENSBTAT00000051966	340	G	A	forward	ENSBTAP00000051269	.	114	pfscan;Pfam	IPR007951	PMG	.	A	T	ATTTATTTTMMPTTTVTTTTPPPTR	2.7	0.0	8.0	45.4	Felis_catus;Canis_familiaris;Felis_catus;Tursiops_truncatus;Felis_catus;Spermophilus_tridecemlineatus;Cavia_porcellus;Cavia_porcellus;Cavia_porcellus;Homo_sapiens;Macaca_mulatta;Tupaia_belangeri;Tupaia_belangeri;Dipodomys_ordii;Cavia_porcellus;Callithrix_jacchus;Dipodomys_ordii;Echinops_telfairi;Echinops_telfairi;Echinops_telfairi;Ornithorhynchus_anatinus;Ornithorhynchus_anatinus;Ornithorhynchus_anatinus;Ornithorhynchus_anatinus;Ornithorhynchus_anatinus	.	Overlapping_Protein_Features=CHAIN:1:172:Keratin-associated	protein	13-3.|REPEAT:92:101:5.|REGION:46:101:5	X	10	AA	approximate	repeats.	.	no
UPSTREAM	1	4700401	forward	A	R	.	ENSBTAG00000003613	KRTAP13-1	785121	ENSBTAT00000004707	.	T	C	reverse	ENSBTAP00000004707	.	.	.	.	.	.	.	.	.	.	.	.	.	.	.	no
DOWNSTREAM	1	4700986	forward	C	Y	.	ENSBTAG00000040032	KRTAP13-3	785155	ENSBTAT00000051966	.	C	T	forward	ENSBTAP00000051269	.	.	.	.	.	.	.	.	.	.	.	.	.	.	.	no
DOWNSTREAM	1	4701095	forward	T	Y	.	ENSBTAG00000040032	KRTAP13-3	785155	ENSBTAT00000051966	.	T	C	forward	ENSBTAP00000051269	.	.	.	.	.	.	.	.	.	.	.	.	.	.	.	no
DOWNSTREAM	1	4701123	forward	C	M	.	ENSBTAG00000040032	KRTAP13-3	785155	ENSBTAT00000051966	.	C	A	forward	ENSBTAP00000051269	.	.	.	.	.	.	.	.	.	.	.	.	.	.	.	no
DOWNSTREAM	1	4701316	forward	C	S	.	ENSBTAG00000040032	KRTAP13-3	785155	ENSBTAT00000051966	.	C	G	forward	ENSBTAP00000051269	.	.	.	.	.	.	.	.	.	.	.	.	.	.	.	no
DOWNSTREAM	1	4701364	forward	A	R	.	ENSBTAG00000040032	KRTAP13-3	785155	ENSBTAT00000051966	.	A	G	forward	ENSBTAP00000051269	.	.	.	.	.	.	.	.	.	.	.	.	.	.	.	no
DOWNSTREAM	1	4701860	forward	C	Y	.	ENSBTAG00000040032	KRTAP13-3	785155	ENSBTAT00000051966	.	C	T	forward	ENSBTAP00000051269	.	.	.	.	.	.	.	.	.	.	.	.	.	.	.	no
DOWNSTREAM	1	4702856	forward	G	K	.	ENSBTAG00000040032	KRTAP13-3	785155	ENSBTAT00000051966	.	G	T	forward	ENSBTAP00000051269	.	.	.	.	.	.	.	.	.	.	.	.	.	.	.	no
DOWNSTREAM	1	4703349	forward	T	Y	.	ENSBTAG00000040032	KRTAP13-3	785155	ENSBTAT00000051966	.	T	C	forward	ENSBTAP00000051269	.	.	.	.	.	.	.	.	.	.	.	.	.	.	.	no
DOWNSTREAM	1	4703567	forward	G	R	.	ENSBTAG00000040032	KRTAP13-3	785155	ENSBTAT00000051966	.	G	A	forward	ENSBTAP00000051269	.	.	.	.	.	.	.	.	.	.	.	.	.	.	.	no
DOWNSTREAM	1	4703841	forward	C	M	.	ENSBTAG00000040032	KRTAP13-3	785155	ENSBTAT00000051966	.	C	A	forward	ENSBTAP00000051269	.	.	.	.	.	.	.	.	.	.	.	.	.	.	.	no
DOWNSTREAM	1	4703928	forward	T	W	.	ENSBTAG00000040032	KRTAP13-3	785155	ENSBTAT00000051966	.	T	A	forward	ENSBTAP00000051269	.	.	.	.	.	.	.	.	.	.	.	.	.	.	.	no
DOWNSTREAM	1	4703942	forward	G	A	.	ENSBTAG00000040032	KRTAP13-3	785155	ENSBTAT00000051966	.	G	A	forward	ENSBTAP00000051269	.	.	.	.	.	.	.	.	.	.	.	.	.	.	.	no
DOWNSTREAM	1	4704075	forward	A	W	.	ENSBTAG00000040032	KRTAP13-3	785155	ENSBTAT00000051966	.	A	T	forward	ENSBTAP00000051269	.	.	.	.	.	.	.	.	.	.	.	.	.	.	.	no
DOWNSTREAM	1	4704383	forward	G	R	.	ENSBTAG00000040032	KRTAP13-3	785155	ENSBTAT00000051966	.	G	A	forward	ENSBTAP00000051269	.	.	.	.	.	.	.	.	.	.	.	.	.	.	.	no
DOWNSTREAM	1	4704978	forward	G	R	.	ENSBTAG00000040032	KRTAP13-3	785155	ENSBTAT00000051966	.	G	A	forward	ENSBTAP00000051269	.	.	.	.	.	.	.	.	.	.	.	.	.	.	.	no
UPSTREAM	1	4760196	forward	T	K	.	ENSBTAG00000037933	LOC785221	785221	ENSBTAT00000052636	.	T	G	forward	ENSBTAP00000053063	.	.	.	.	.	.	.	.	.	.	.	.	.	.	.	no
UPSTREAM	1	4761091	forward	C	Y	.	ENSBTAG00000037933	LOC785221	785221	ENSBTAT00000052636	.	C	T	forward	ENSBTAP00000053063	.	.	.	.	.	.	.	.	.	.	.	.	.	.	.	no
UPSTREAM	1	4761522	forward	C	A	.	ENSBTAG00000037933	LOC785221	785221	ENSBTAT00000052636	.	C	A	forward	ENSBTAP00000053063	.	.	.	.	.	.	.	.	.	.	.	.	.	.	rs42314032	yes
UPSTREAM	1	4761728	forward	T	Y	.	ENSBTAG00000037933	LOC785221	785221	ENSBTAT00000052636	.	T	C	forward	ENSBTAP00000053063	.	.	.	.	.	.	.	.	.	.	.	.	.	.	.	no
UPSTREAM	1	4762871	forward	A	T	.	ENSBTAG00000037933	LOC785221	785221	ENSBTAT00000052636	.	A	T	forward	ENSBTAP00000053063	.	.	.	.	.	.	.	.	.	.	.	.	.	.	.	no
UPSTREAM	1	4762985	forward	A	R	.	ENSBTAG00000037933	LOC785221	785221	ENSBTAT00000052636	.	A	G	forward	ENSBTAP00000053063	.	.	.	.	.	.	.	.	.	.	.	.	.	.	.	no
NON_SYNONYMOUS_CODING	1	4763949	forward	C	Y	.	ENSBTAG00000037933	LOC785221	785221	ENSBTAT00000052636	37	C	T	forward	ENSBTAP00000053063	.	13	Pfam	IPR007951	PMG	.	R	C	HRRRRRRRRRRRRRRRPRRRRRLLRRQRXRHRRRRRRRCG	-6.2	0.7	77.5	68.2	Tursiops_truncatus;Microcebus_murinus;Pongo_pygmaeus;Pongo_pygmaeus;Callithrix_jacchus;Macaca_mulatta;Homo_sapiens;Otolemur_garnettii;Pongo_pygmaeus;Homo_sapiens;Tarsius_syrichta;Macaca_mulatta;Pan_troglodytes;Gorilla_gorilla;Pan_troglodytes;Callithrix_jacchus;Microcebus_murinus;Homo_sapiens;Tarsius_syrichta;Macaca_mulatta;Pongo_pygmaeus;Vicugna_pacos;Pteropus_vampyrus;Pteropus_vampyrus;Spermophilus_tridecemlineatus;Oryctolagus_cuniculus;Oryctolagus_cuniculus;Tarsius_syrichta;Tupaia_belangeri;Ochotona_princeps;Ochotona_princeps;Rattus_norvegicus;Mus_musculus;Rattus_norvegicus;Mus_musculus;Ornithorhynchus_anatinus;Ornithorhynchus_anatinus;Ornithorhynchus_anatinus;Ornithorhynchus_anatinus;Ornithorhynchus_anatinus	.	Overlapping_Protein_Features=CHAIN:1:175:Keratin-associated	protein	13-2.|CHAIN:1:172:Keratin-associated	protein	13-1.|CHAIN:1:160:Keratin-associated	protein	13-4.	.	no
DOWNSTREAM	1	4764728	forward	A	R	.	ENSBTAG00000037933	LOC785221	785221	ENSBTAT00000052636	.	A	G	forward	ENSBTAP00000053063	.	.	.	.	.	.	.	.	.	.	.	.	.	.	.	no
DOWNSTREAM	1	4765540	forward	T	Y	.	ENSBTAG00000037933	LOC785221	785221	ENSBTAT00000052636	.	T	C	forward	ENSBTAP00000053063	.	.	.	.	.	.	.	.	.	.	.	.	.	.	.	no
DOWNSTREAM	1	4765825	forward	G	R	.	ENSBTAG00000037933	LOC785221	785221	ENSBTAT00000052636	.	G	A	forward	ENSBTAP00000053063	.	.	.	.	.	.	.	.	.	.	.	.	.	.	.	no
DOWNSTREAM	1	4766090	forward	G	R	.	ENSBTAG00000037933	LOC785221	785221	ENSBTAT00000052636	.	G	A	forward	ENSBTAP00000053063	.	.	.	.	.	.	.	.	.	.	.	.	.	.	.	no
DOWNSTREAM	1	4766281	forward	A	R	.	ENSBTAG00000037933	LOC785221	785221	ENSBTAT00000052636	.	A	G	forward	ENSBTAP00000053063	.	.	.	.	.	.	.	.	.	.	.	.	.	.	.	no
DOWNSTREAM	1	4766324	forward	G	K	.	ENSBTAG00000037933	LOC785221	785221	ENSBTAT00000052636	.	G	T	forward	ENSBTAP00000053063	.	.	.	.	.	.	.	.	.	.	.	.	.	.	.	no
DOWNSTREAM	1	4767416	forward	T	Y	.	ENSBTAG00000037933	LOC785221	785221	ENSBTAT00000052636	.	T	C	forward	ENSBTAP00000053063	.	.	.	.	.	.	.	.	.	.	.	.	.	.	.	no
DOWNSTREAM	1	4767552	forward	A	R	.	ENSBTAG00000037933	LOC785221	785221	ENSBTAT00000052636	.	A	G	forward	ENSBTAP00000053063	.	.	.	.	.	.	.	.	.	.	.	.	.	.	.	no
DOWNSTREAM	1	4767980	forward	T	Y	.	ENSBTAG00000037933	LOC785221	785221	ENSBTAT00000052636	.	T	C	forward	ENSBTAP00000053063	.	.	.	.	.	.	.	.	.	.	.	.	.	.	.	no
DOWNSTREAM	1	4769334	forward	T	Y	.	ENSBTAG00000037933	LOC785221	785221	ENSBTAT00000052636	.	T	C	forward	ENSBTAP00000053063	.	.	.	.	.	.	.	.	.	.	.	.	.	.	.	no
UPSTREAM	1	4806899	forward	G	A	Putative	uncharacterized	protein	Fragment	[Source:UniProtKB/TrEMBL;Acc:Q0VCZ9]	ENSBTAG00000039597	KRTAP27-1	100141020	ENSBTAT00000006318	.	G	A	.	.	.	.	.	.	.	.	.	.	.	.	.	.	.	.	.	no
UPSTREAM	1	4808345	forward	C	Y	Putative	uncharacterized	protein	Fragment	[Source:UniProtKB/TrEMBL;Acc:Q0VCZ9]	ENSBTAG00000039597	KRTAP27-1	100141020	ENSBTAT00000006318	.	C	T	.	.	.	.	.	.	.	.	.	.	.	.	.	.	.	.	.	no
UPSTREAM	1	4808374	forward	T	C	Putative	uncharacterized	protein	Fragment	[Source:UniProtKB/TrEMBL;Acc:Q0VCZ9]	ENSBTAG00000039597	KRTAP27-1	100141020	ENSBTAT00000006318	.	T	C	.	.	.	.	.	.	.	.	.	.	.	.	.	.	.	.	.	no
UPSTREAM	1	4808733	forward	G	A	Putative	uncharacterized	protein	Fragment	[Source:UniProtKB/TrEMBL;Acc:Q0VCZ9]	ENSBTAG00000039597	KRTAP27-1	100141020	ENSBTAT00000006318	.	G	A	.	.	.	.	.	.	.	.	.	.	.	.	.	.	.	.	.	no
UPSTREAM	1	4808889	forward	A	W	Putative	uncharacterized	protein	Fragment	[Source:UniProtKB/TrEMBL;Acc:Q0VCZ9]	ENSBTAG00000039597	KRTAP27-1	100141020	ENSBTAT00000006318	.	A	T	.	.	.	.	.	.	.	.	.	.	.	.	.	.	.	.	.	no
UPSTREAM	1	4809151	forward	G	R	Putative	uncharacterized	protein	Fragment	[Source:UniProtKB/TrEMBL;Acc:Q0VCZ9]	ENSBTAG00000039597	KRTAP27-1	100141020	ENSBTAT00000006318	.	G	A	.	.	.	.	.	.	.	.	.	.	.	.	.	.	.	.	.	no
UPSTREAM	1	4809262	forward	A	R	Putative	uncharacterized	protein	Fragment	[Source:UniProtKB/TrEMBL;Acc:Q0VCZ9]	ENSBTAG00000039597	KRTAP27-1	100141020	ENSBTAT00000006318	.	A	G	.	.	.	.	.	.	.	.	.	.	.	.	.	.	.	.	.	no
UPSTREAM	1	4809564	forward	T	K	Putative	uncharacterized	protein	Fragment	[Source:UniProtKB/TrEMBL;Acc:Q0VCZ9]	ENSBTAG00000039597	KRTAP27-1	100141020	ENSBTAT00000006318	.	T	G	.	.	.	.	.	.	.	.	.	.	.	.	.	.	.	.	rs42313115	yes
UPSTREAM	1	4809781	forward	C	T	Putative	uncharacterized	protein	Fragment	[Source:UniProtKB/TrEMBL;Acc:Q0VCZ9]	ENSBTAG00000039597	KRTAP27-1	100141020	ENSBTAT00000006318	.	C	T	.	.	.	.	.	.	.	.	.	.	.	.	.	.	.	.	rs42313113	yes
UPSTREAM	1	4809890	forward	T	K	Putative	uncharacterized	protein	Fragment	[Source:UniProtKB/TrEMBL;Acc:Q0VCZ9]	ENSBTAG00000039597	KRTAP27-1	100141020	ENSBTAT00000006318	.	T	G	.	.	.	.	.	.	.	.	.	.	.	.	.	.	.	.	.	no
NON_SYNONYMOUS_CODING	1	4810404	forward	G	R	Putative	uncharacterized	protein	Fragment	[Source:UniProtKB/TrEMBL;Acc:Q0VCZ9]	ENSBTAG00000039597	KRTAP27-1	100141020	ENSBTAT00000006318	265	G	A	.	88	.	.	Pfam	IPR007951	PMG	.	C	Y	CCCXSCCCCCCYCCCCVSCCCCGCYCGDD	-6.6	0.6	65.5	32.4	Equus_caballus;Felis_catus;Canis_familiaris;Vicugna_pacos;Pteropus_vampyrus;Pongo_pygmaeus;Macaca_mulatta;Gorilla_gorilla;Homo_sapiens;Loxodonta_africana;Oryctolagus_cuniculus;Dasypus_novemcinctus;Sorex_araneus;Ochotona_princeps;Dipodomys_ordii;Cavia_porcellus;Myotis_lucifugus;Choloepus_hoffmanni;Callithrix_jacchus;Tarsius_syrichta;Tursiops_truncatus;Echinops_telfairi;Pan_troglodytes;Spermophilus_tridecemlineatus;Erinaceus_europaeus;Mus_musculus;Ornithorhynchus_anatinus;Tupaia_belangeri;Otolemur_garnettii	.	Overlapping_Protein_Features=CHAIN:1:207:Keratin-associated	protein	27-1.	.	no
NON_SYNONYMOUS_CODING	1	4810545	forward	A	R	Putative	uncharacterized	protein	Fragment	[Source:UniProtKB/TrEMBL;Acc:Q0VCZ9]	ENSBTAG00000039597	KRTAP27-1	100141020	ENSBTAT00000006318	406	A	G	.	135	.	.	Pfam	IPR007951	PMG	.	Q	R	QQQQQQQQQQQQQHQQRRRRRRRRRRRTT	-0.6	0.6	51.7	40.3	Equus_caballus;Felis_catus;Canis_familiaris;Vicugna_pacos;Pteropus_vampyrus;Pongo_pygmaeus;Macaca_mulatta;Gorilla_gorilla;Homo_sapiens;Loxodonta_africana;Oryctolagus_cuniculus;Dasypus_novemcinctus;Sorex_araneus;Ochotona_princeps;Dipodomys_ordii;Cavia_porcellus;Myotis_lucifugus;Choloepus_hoffmanni;Callithrix_jacchus;Tarsius_syrichta;Tursiops_truncatus;Echinops_telfairi;Pan_troglodytes;Spermophilus_tridecemlineatus;Erinaceus_europaeus;Mus_musculus;Ornithorhynchus_anatinus;Tupaia_belangeri;Otolemur_garnettii	.	Overlapping_Protein_Features=CHAIN:1:207:Keratin-associated	protein	27-1.	.	no
3PRIME_UTR	1	4811310	forward	C	Y	Putative	uncharacterized	protein	Fragment	[Source:UniProtKB/TrEMBL;Acc:Q0VCZ9]	ENSBTAG00000039597	KRTAP27-1	100141020	ENSBTAT00000006318	1171	C	T	.	.	.	.	.	.	.	.	.	.	.	.	.	.	.	.	.	no
DOWNSTREAM	1	4811911	forward	A	R	Putative	uncharacterized	protein	Fragment	[Source:UniProtKB/TrEMBL;Acc:Q0VCZ9]	ENSBTAG00000039597	KRTAP27-1	100141020	ENSBTAT00000006318	.	A	G	.	.	.	.	.	.	.	.	.	.	.	.	.	.	.	.	rs42313107	yes
DOWNSTREAM	1	4812254	forward	G	K	Putative	uncharacterized	protein	Fragment	[Source:UniProtKB/TrEMBL;Acc:Q0VCZ9]	ENSBTAG00000039597	KRTAP27-1	100141020	ENSBTAT00000006318	.	G	T	.	.	.	.	.	.	.	.	.	.	.	.	.	.	.	.	.	no
DOWNSTREAM	1	4812341	forward	G	R	Putative	uncharacterized	protein	Fragment	[Source:UniProtKB/TrEMBL;Acc:Q0VCZ9]	ENSBTAG00000039597	KRTAP27-1	100141020	ENSBTAT00000006318	.	G	A	.	.	.	.	.	.	.	.	.	.	.	.	.	.	.	.	.	no
DOWNSTREAM	1	4812447	forward	T	Y	Putative	uncharacterized	protein	Fragment	[Source:UniProtKB/TrEMBL;Acc:Q0VCZ9]	ENSBTAG00000039597	KRTAP27-1	100141020	ENSBTAT00000006318	.	T	C	.	.	.	.	.	.	.	.	.	.	.	.	.	.	.	.	rs42313104	yes
DOWNSTREAM	1	4813311	forward	G	R	Putative	uncharacterized	protein	Fragment	[Source:UniProtKB/TrEMBL;Acc:Q0VCZ9]	ENSBTAG00000039597	KRTAP27-1	100141020	ENSBTAT00000006318	.	G	A	.	.	.	.	.	.	.	.	.	.	.	.	.	.	.	.	.	no
DOWNSTREAM	1	4813419	forward	C	Y	Putative	uncharacterized	protein	Fragment	[Source:UniProtKB/TrEMBL;Acc:Q0VCZ9]	ENSBTAG00000039597	KRTAP27-1	100141020	ENSBTAT00000006318	.	C	T	.	.	.	.	.	.	.	.	.	.	.	.	.	.	.	.	.	no
DOWNSTREAM	1	4813450	forward	T	G	Putative	uncharacterized	protein	Fragment	[Source:UniProtKB/TrEMBL;Acc:Q0VCZ9]	ENSBTAG00000039597	KRTAP27-1	100141020	ENSBTAT00000006318	.	T	G	.	.	.	.	.	.	.	.	.	.	.	.	.	.	.	.	rs42313100	yes
DOWNSTREAM	1	4814650	forward	C	M	Putative	uncharacterized	protein	Fragment	[Source:UniProtKB/TrEMBL;Acc:Q0VCZ9]	ENSBTAG00000039597	KRTAP27-1	100141020	ENSBTAT00000006318	.	C	A	.	.	.	.	.	.	.	.	.	.	.	.	.	.	.	.	rs42313094	yes
DOWNSTREAM	1	4814979	forward	C	T	Putative	uncharacterized	protein	Fragment	[Source:UniProtKB/TrEMBL;Acc:Q0VCZ9]	ENSBTAG00000039597	KRTAP27-1	100141020	ENSBTAT00000006318	.	C	T	.	.	.	.	.	.	.	.	.	.	.	.	.	.	.	.	rs42313093	yes
DOWNSTREAM	1	4815127	forward	A	R	Putative	uncharacterized	protein	Fragment	[Source:UniProtKB/TrEMBL;Acc:Q0VCZ9]	ENSBTAG00000039597	KRTAP27-1	100141020	ENSBTAT00000006318	.	A	G	.	.	.	.	.	.	.	.	.	.	.	.	.	.	.	.	.	no
DOWNSTREAM	1	4815250	forward	C	T	Putative	uncharacterized	protein	Fragment	[Source:UniProtKB/TrEMBL;Acc:Q0VCZ9]	ENSBTAG00000039597	KRTAP27-1	100141020	ENSBTAT00000006318	.	C	T	.	.	.	.	.	.	.	.	.	.	.	.	.	.	.	.	rs42313091	yes
DOWNSTREAM	1	4815352	forward	A	R	Putative	uncharacterized	protein	Fragment	[Source:UniProtKB/TrEMBL;Acc:Q0VCZ9]	ENSBTAG00000039597	KRTAP27-1	100141020	ENSBTAT00000006318	.	A	G	.	.	.	.	.	.	.	.	.	.	.	.	.	.	.	.	.	no
DOWNSTREAM	1	4816394	forward	G	A	Putative	uncharacterized	protein	Fragment	[Source:UniProtKB/TrEMBL;Acc:Q0VCZ9]	ENSBTAG00000039597	KRTAP27-1	100141020	ENSBTAT00000006318	.	G	A	.	.	.	.	.	.	.	.	.	.	.	.	.	.	.	.	rs42313088	yes
UPSTREAM	1	4947913	forward	G	S	claudin	8	[Source:RefSeq	peptide;Acc:NP_001091565]	ENSBTAG00000039820	CLDN8	538761	ENSBTAT00000044994	.	G	C	forward	.	.	.	.	.	.	.	.	.	.	.	.	.	[GO:0005198]:structural	molecule	activity;[GO:0005737]:cytoplasm;[GO:0016020]:membrane	Phenotypes_Gene=Genome-wide	association	of	lipid-lowering	response	to	statins	in	combined	study	populations;Interactions_Count=1;KEGG=Cell	adhesion	molecules	(CAMs)|Leukocyte	transendothelial	migration|Tight	junction	.	no
UPSTREAM	1	4947955	forward	A	C	claudin	8	[Source:RefSeq	peptide;Acc:NP_001091565]	ENSBTAG00000039820	CLDN8	538761	ENSBTAT00000044994	.	A	C	forward	.	.	.	.	.	.	.	.	.	.	.	.	.	[GO:0005198]:structural	molecule	activity;[GO:0005737]:cytoplasm;[GO:0016020]:membrane	Phenotypes_Gene=Genome-wide	association	of	lipid-lowering	response	to	statins	in	combined	study	populations;Interactions_Count=1;KEGG=Cell	adhesion	molecules	(CAMs)|Leukocyte	transendothelial	migration|Tight	junction	rs42318107	yes
UPSTREAM	1	4948129	forward	G	A	claudin	8	[Source:RefSeq	peptide;Acc:NP_001091565]	ENSBTAG00000039820	CLDN8	538761	ENSBTAT00000044994	.	G	A	forward	.	.	.	.	.	.	.	.	.	.	.	.	.	[GO:0005198]:structural	molecule	activity;[GO:0005737]:cytoplasm;[GO:0016020]:membrane	Phenotypes_Gene=Genome-wide	association	of	lipid-lowering	response	to	statins	in	combined	study	populations;Interactions_Count=1;KEGG=Cell	adhesion	molecules	(CAMs)|Leukocyte	transendothelial	migration|Tight	junction	rs42318106	yes
UPSTREAM	1	4948452	forward	T	Y	claudin	8	[Source:RefSeq	peptide;Acc:NP_001091565]	ENSBTAG00000039820	CLDN8	538761	ENSBTAT00000044994	.	T	C	forward	.	.	.	.	.	.	.	.	.	.	.	.	.	[GO:0005198]:structural	molecule	activity;[GO:0005737]:cytoplasm;[GO:0016020]:membrane	Phenotypes_Gene=Genome-wide	association	of	lipid-lowering	response	to	statins	in	combined	study	populations;Interactions_Count=1;KEGG=Cell	adhesion	molecules	(CAMs)|Leukocyte	transendothelial	migration|Tight	junction	rs42318105	yes
UPSTREAM	1	4948749	forward	C	G	claudin	8	[Source:RefSeq	peptide;Acc:NP_001091565]	ENSBTAG00000039820	CLDN8	538761	ENSBTAT00000044994	.	C	G	forward	.	.	.	.	.	.	.	.	.	.	.	.	.	[GO:0005198]:structural	molecule	activity;[GO:0005737]:cytoplasm;[GO:0016020]:membrane	Phenotypes_Gene=Genome-wide	association	of	lipid-lowering	response	to	statins	in	combined	study	populations;Interactions_Count=1;KEGG=Cell	adhesion	molecules	(CAMs)|Leukocyte	transendothelial	migration|Tight	junction	rs42318102	yes
UPSTREAM	1	4948920	forward	C	T	claudin	8	[Source:RefSeq	peptide;Acc:NP_001091565]	ENSBTAG00000039820	CLDN8	538761	ENSBTAT00000044994	.	C	T	forward	.	.	.	.	.	.	.	.	.	.	.	.	.	[GO:0005198]:structural	molecule	activity;[GO:0005737]:cytoplasm;[GO:0016020]:membrane	Phenotypes_Gene=Genome-wide	association	of	lipid-lowering	response	to	statins	in	combined	study	populations;Interactions_Count=1;KEGG=Cell	adhesion	molecules	(CAMs)|Leukocyte	transendothelial	migration|Tight	junction	.	no
UPSTREAM	1	4948970	forward	T	C	claudin	8	[Source:RefSeq	peptide;Acc:NP_001091565]	ENSBTAG00000039820	CLDN8	538761	ENSBTAT00000044994	.	T	C	forward	.	.	.	.	.	.	.	.	.	.	.	.	.	[GO:0005198]:structural	molecule	activity;[GO:0005737]:cytoplasm;[GO:0016020]:membrane	Phenotypes_Gene=Genome-wide	association	of	lipid-lowering	response	to	statins	in	combined	study	populations;Interactions_Count=1;KEGG=Cell	adhesion	molecules	(CAMs)|Leukocyte	transendothelial	migration|Tight	junction	.	no
UPSTREAM	1	4949108	forward	A	G	claudin	8	[Source:RefSeq	peptide;Acc:NP_001091565]	ENSBTAG00000039820	CLDN8	538761	ENSBTAT00000044994	.	A	G	forward	.	.	.	.	.	.	.	.	.	.	.	.	.	[GO:0005198]:structural	molecule	activity;[GO:0005737]:cytoplasm;[GO:0016020]:membrane	Phenotypes_Gene=Genome-wide	association	of	lipid-lowering	response	to	statins	in	combined	study	populations;Interactions_Count=1;KEGG=Cell	adhesion	molecules	(CAMs)|Leukocyte	transendothelial	migration|Tight	junction	.	no
UPSTREAM	1	4949262	forward	C	T	claudin	8	[Source:RefSeq	peptide;Acc:NP_001091565]	ENSBTAG00000039820	CLDN8	538761	ENSBTAT00000044994	.	C	T	forward	.	.	.	.	.	.	.	.	.	.	.	.	.	[GO:0005198]:structural	molecule	activity;[GO:0005737]:cytoplasm;[GO:0016020]:membrane	Phenotypes_Gene=Genome-wide	association	of	lipid-lowering	response	to	statins	in	combined	study	populations;Interactions_Count=1;KEGG=Cell	adhesion	molecules	(CAMs)|Leukocyte	transendothelial	migration|Tight	junction	.	no
UPSTREAM	1	4949276	forward	C	T	claudin	8	[Source:RefSeq	peptide;Acc:NP_001091565]	ENSBTAG00000039820	CLDN8	538761	ENSBTAT00000044994	.	C	T	forward	.	.	.	.	.	.	.	.	.	.	.	.	.	[GO:0005198]:structural	molecule	activity;[GO:0005737]:cytoplasm;[GO:0016020]:membrane	Phenotypes_Gene=Genome-wide	association	of	lipid-lowering	response	to	statins	in	combined	study	populations;Interactions_Count=1;KEGG=Cell	adhesion	molecules	(CAMs)|Leukocyte	transendothelial	migration|Tight	junction	.	no
UPSTREAM	1	4949809	forward	T	A	claudin	8	[Source:RefSeq	peptide;Acc:NP_001091565]	ENSBTAG00000039820	CLDN8	538761	ENSBTAT00000044994	.	T	A	forward	.	.	.	.	.	.	.	.	.	.	.	.	.	[GO:0005198]:structural	molecule	activity;[GO:0005737]:cytoplasm;[GO:0016020]:membrane	Phenotypes_Gene=Genome-wide	association	of	lipid-lowering	response	to	statins	in	combined	study	populations;Interactions_Count=1;KEGG=Cell	adhesion	molecules	(CAMs)|Leukocyte	transendothelial	migration|Tight	junction	.	no
UPSTREAM	1	4951081	forward	A	G	claudin	8	[Source:RefSeq	peptide;Acc:NP_001091565]	ENSBTAG00000039820	CLDN8	538761	ENSBTAT00000044994	.	A	G	forward	.	.	.	.	.	.	.	.	.	.	.	.	.	[GO:0005198]:structural	molecule	activity;[GO:0005737]:cytoplasm;[GO:0016020]:membrane	Phenotypes_Gene=Genome-wide	association	of	lipid-lowering	response	to	statins	in	combined	study	populations;Interactions_Count=1;KEGG=Cell	adhesion	molecules	(CAMs)|Leukocyte	transendothelial	migration|Tight	junction	.	no
UPSTREAM	1	4951252	forward	T	C	claudin	8	[Source:RefSeq	peptide;Acc:NP_001091565]	ENSBTAG00000039820	CLDN8	538761	ENSBTAT00000044994	.	T	C	forward	.	.	.	.	.	.	.	.	.	.	.	.	.	[GO:0005198]:structural	molecule	activity;[GO:0005737]:cytoplasm;[GO:0016020]:membrane	Phenotypes_Gene=Genome-wide	association	of	lipid-lowering	response	to	statins	in	combined	study	populations;Interactions_Count=1;KEGG=Cell	adhesion	molecules	(CAMs)|Leukocyte	transendothelial	migration|Tight	junction	.	no
UPSTREAM	1	4951317	forward	G	T	claudin	8	[Source:RefSeq	peptide;Acc:NP_001091565]	ENSBTAG00000039820	CLDN8	538761	ENSBTAT00000044994	.	G	T	forward	.	.	.	.	.	.	.	.	.	.	.	.	.	[GO:0005198]:structural	molecule	activity;[GO:0005737]:cytoplasm;[GO:0016020]:membrane	Phenotypes_Gene=Genome-wide	association	of	lipid-lowering	response	to	statins	in	combined	study	populations;Interactions_Count=1;KEGG=Cell	adhesion	molecules	(CAMs)|Leukocyte	transendothelial	migration|Tight	junction	.	no
UPSTREAM	1	4951464	forward	C	T	claudin	8	[Source:RefSeq	peptide;Acc:NP_001091565]	ENSBTAG00000039820	CLDN8	538761	ENSBTAT00000044994	.	C	T	forward	.	.	.	.	.	.	.	.	.	.	.	.	.	[GO:0005198]:structural	molecule	activity;[GO:0005737]:cytoplasm;[GO:0016020]:membrane	Phenotypes_Gene=Genome-wide	association	of	lipid-lowering	response	to	statins	in	combined	study	populations;Interactions_Count=1;KEGG=Cell	adhesion	molecules	(CAMs)|Leukocyte	transendothelial	migration|Tight	junction	.	no
UPSTREAM	1	4951707	forward	C	T	claudin	8	[Source:RefSeq	peptide;Acc:NP_001091565]	ENSBTAG00000039820	CLDN8	538761	ENSBTAT00000044994	.	C	T	forward	.	.	.	.	.	.	.	.	.	.	.	.	.	[GO:0005198]:structural	molecule	activity;[GO:0005737]:cytoplasm;[GO:0016020]:membrane	Phenotypes_Gene=Genome-wide	association	of	lipid-lowering	response	to	statins	in	combined	study	populations;Interactions_Count=1;KEGG=Cell	adhesion	molecules	(CAMs)|Leukocyte	transendothelial	migration|Tight	junction	.	no
UPSTREAM	1	4951840	forward	C	G	claudin	8	[Source:RefSeq	peptide;Acc:NP_001091565]	ENSBTAG00000039820	CLDN8	538761	ENSBTAT00000044994	.	C	G	forward	.	.	.	.	.	.	.	.	.	.	.	.	.	[GO:0005198]:structural	molecule	activity;[GO:0005737]:cytoplasm;[GO:0016020]:membrane	Phenotypes_Gene=Genome-wide	association	of	lipid-lowering	response	to	statins	in	combined	study	populations;Interactions_Count=1;KEGG=Cell	adhesion	molecules	(CAMs)|Leukocyte	transendothelial	migration|Tight	junction	.	no
UPSTREAM	1	4952054	forward	C	T	claudin	8	[Source:RefSeq	peptide;Acc:NP_001091565]	ENSBTAG00000039820	CLDN8	538761	ENSBTAT00000044994	.	C	T	forward	.	.	.	.	.	.	.	.	.	.	.	.	.	[GO:0005198]:structural	molecule	activity;[GO:0005737]:cytoplasm;[GO:0016020]:membrane	Phenotypes_Gene=Genome-wide	association	of	lipid-lowering	response	to	statins	in	combined	study	populations;Interactions_Count=1;KEGG=Cell	adhesion	molecules	(CAMs)|Leukocyte	transendothelial	migration|Tight	junction	.	no
UPSTREAM	1	4952299	forward	C	T	claudin	8	[Source:RefSeq	peptide;Acc:NP_001091565]	ENSBTAG00000039820	CLDN8	538761	ENSBTAT00000044994	.	C	T	forward	.	.	.	.	.	.	.	.	.	.	.	.	.	[GO:0005198]:structural	molecule	activity;[GO:0005737]:cytoplasm;[GO:0016020]:membrane	Phenotypes_Gene=Genome-wide	association	of	lipid-lowering	response	to	statins	in	combined	study	populations;Interactions_Count=1;KEGG=Cell	adhesion	molecules	(CAMs)|Leukocyte	transendothelial	migration|Tight	junction	.	no
UPSTREAM	1	4952541	forward	G	A	claudin	8	[Source:RefSeq	peptide;Acc:NP_001091565]	ENSBTAG00000039820	CLDN8	538761	ENSBTAT00000044994	.	G	A	forward	.	.	.	.	.	.	.	.	.	.	.	.	.	[GO:0005198]:structural	molecule	activity;[GO:0005737]:cytoplasm;[GO:0016020]:membrane	Phenotypes_Gene=Genome-wide	association	of	lipid-lowering	response	to	statins	in	combined	study	populations;Interactions_Count=1;KEGG=Cell	adhesion	molecules	(CAMs)|Leukocyte	transendothelial	migration|Tight	junction	.	no
UPSTREAM	1	4952719	forward	C	G	claudin	8	[Source:RefSeq	peptide;Acc:NP_001091565]	ENSBTAG00000039820	CLDN8	538761	ENSBTAT00000044994	.	C	G	forward	.	.	.	.	.	.	.	.	.	.	.	.	.	[GO:0005198]:structural	molecule	activity;[GO:0005737]:cytoplasm;[GO:0016020]:membrane	Phenotypes_Gene=Genome-wide	association	of	lipid-lowering	response	to	statins	in	combined	study	populations;Interactions_Count=1;KEGG=Cell	adhesion	molecules	(CAMs)|Leukocyte	transendothelial	migration|Tight	junction	.	no
NON_SYNONYMOUS_CODING	1	4953050	forward	C	T	claudin	8	[Source:RefSeq	peptide;Acc:NP_001091565]	ENSBTAG00000039820	CLDN8	538761	ENSBTAT00000044994	158	C	T	forward	24	.	.	Pfam	IPR004031	PMP22/EMP/MP20/Claudin;Prints	.	A	V	VVVVVVVVVVVVVVVVVVVVVVVIVIVIVVVVVVTVIAVVATTSTSV	3.0	0.0	4.3	67.1	Vicugna_pacos;Equus_caballus;Microcebus_murinus;Tarsius_syrichta;Callithrix_jacchus;Homo_sapiens;Pan_troglodytes;Gorilla_gorilla;Spermophilus_tridecemlineatus;Canis_familiaris;Pongo_pygmaeus;Tupaia_belangeri;Sus_scrofa;Macaca_mulatta;Pteropus_vampyrus;Oryctolagus_cuniculus;Loxodonta_africana;Rattus_norvegicus;Mus_musculus;Dipodomys_ordii;Erinaceus_europaeus;Sorex_araneus;Cavia_porcellus;Monodelphis_domestica;Procavia_capensis;Macropus_eugenii;Gallus_gallus;Anolis_carolinensis;Meleagris_gallopavo;Xenopus_tropicalis;Xenopus_tropicalis;Xenopus_tropicalis;Gasterosteus_aculeatus;Gasterosteus_aculeatus;Gasterosteus_aculeatus;Tetraodon_nigroviridis;Oryzias_latipes;Tetraodon_nigroviridis;Takifugu_rubripes;Oryzias_latipes;Takifugu_rubripes;Tetraodon_nigroviridis;Takifugu_rubripes;Oryzias_latipes;Oryzias_latipes;Gasterosteus_aculeatus;Danio_rerio	[GO:0005198]:structural	molecule	activity;[GO:0005737]:cytoplasm;[GO:0016020]:membrane	Phenotypes_Gene=Genome-wide	association	of	lipid-lowering	response	to	statins	in	combined	study	populations;Interactions_Count=1;KEGG=Cell	adhesion	molecules	(CAMs)|Leukocyte	transendothelial	migration|Tight	junction;Overlapping_Protein_Features=CHAIN:1:225:Claudin-8.|TRANSMEM:8:28:Helical	(Potential).	.	no
3PRIME_UTR	1	4953677	forward	A	G	claudin	8	[Source:RefSeq	peptide;Acc:NP_001091565]	ENSBTAG00000039820	CLDN8	538761	ENSBTAT00000044994	785	A	G	forward	.	.	.	.	.	.	.	.	.	.	.	.	.	[GO:0005198]:structural	molecule	activity;[GO:0005737]:cytoplasm;[GO:0016020]:membrane	Phenotypes_Gene=Genome-wide	association	of	lipid-lowering	response	to	statins	in	combined	study	populations;Interactions_Count=1;KEGG=Cell	adhesion	molecules	(CAMs)|Leukocyte	transendothelial	migration|Tight	junction	.	no
3PRIME_UTR	1	4953808	forward	T	C	claudin	8	[Source:RefSeq	peptide;Acc:NP_001091565]	ENSBTAG00000039820	CLDN8	538761	ENSBTAT00000044994	916	T	C	forward	.	.	.	.	.	.	.	.	.	.	.	.	.	[GO:0005198]:structural	molecule	activity;[GO:0005737]:cytoplasm;[GO:0016020]:membrane	Phenotypes_Gene=Genome-wide	association	of	lipid-lowering	response	to	statins	in	combined	study	populations;Interactions_Count=1;KEGG=Cell	adhesion	molecules	(CAMs)|Leukocyte	transendothelial	migration|Tight	junction	.	no
3PRIME_UTR	1	4953979	forward	A	G	claudin	8	[Source:RefSeq	peptide;Acc:NP_001091565]	ENSBTAG00000039820	CLDN8	538761	ENSBTAT00000044994	1087	A	G	forward	.	.	.	.	.	.	.	.	.	.	.	.	.	[GO:0005198]:structural	molecule	activity;[GO:0005737]:cytoplasm;[GO:0016020]:membrane	Phenotypes_Gene=Genome-wide	association	of	lipid-lowering	response	to	statins	in	combined	study	populations;Interactions_Count=1;KEGG=Cell	adhesion	molecules	(CAMs)|Leukocyte	transendothelial	migration|Tight	junction	.	no
3PRIME_UTR	1	4954256	forward	G	A	claudin	8	[Source:RefSeq	peptide;Acc:NP_001091565]	ENSBTAG00000039820	CLDN8	538761	ENSBTAT00000044994	1364	G	A	forward	.	.	.	.	.	.	.	.	.	.	.	.	.	[GO:0005198]:structural	molecule	activity;[GO:0005737]:cytoplasm;[GO:0016020]:membrane	Phenotypes_Gene=Genome-wide	association	of	lipid-lowering	response	to	statins	in	combined	study	populations;Interactions_Count=1;KEGG=Cell	adhesion	molecules	(CAMs)|Leukocyte	transendothelial	migration|Tight	junction	.	no
3PRIME_UTR	1	4954305	forward	G	T	claudin	8	[Source:RefSeq	peptide;Acc:NP_001091565]	ENSBTAG00000039820	CLDN8	538761	ENSBTAT00000044994	1413	G	T	forward	.	.	.	.	.	.	.	.	.	.	.	.	.	[GO:0005198]:structural	molecule	activity;[GO:0005737]:cytoplasm;[GO:0016020]:membrane	Phenotypes_Gene=Genome-wide	association	of	lipid-lowering	response	to	statins	in	combined	study	populations;Interactions_Count=1;KEGG=Cell	adhesion	molecules	(CAMs)|Leukocyte	transendothelial	migration|Tight	junction	.	no
3PRIME_UTR	1	4954764	forward	T	C	claudin	8	[Source:RefSeq	peptide;Acc:NP_001091565]	ENSBTAG00000039820	CLDN8	538761	ENSBTAT00000044994	1872	T	C	forward	.	.	.	.	.	.	.	.	.	.	.	.	.	[GO:0005198]:structural	molecule	activity;[GO:0005737]:cytoplasm;[GO:0016020]:membrane	Phenotypes_Gene=Genome-wide	association	of	lipid-lowering	response	to	statins	in	combined	study	populations;Interactions_Count=1;KEGG=Cell	adhesion	molecules	(CAMs)|Leukocyte	transendothelial	migration|Tight	junction	.	no
DOWNSTREAM	1	4955212	forward	A	G	claudin	8	[Source:RefSeq	peptide;Acc:NP_001091565]	ENSBTAG00000039820	CLDN8	538761	ENSBTAT00000044994	.	A	G	forward	.	.	.	.	.	.	.	.	.	.	.	.	.	[GO:0005198]:structural	molecule	activity;[GO:0005737]:cytoplasm;[GO:0016020]:membrane	Phenotypes_Gene=Genome-wide	association	of	lipid-lowering	response	to	statins	in	combined	study	populations;Interactions_Count=1;KEGG=Cell	adhesion	molecules	(CAMs)|Leukocyte	transendothelial	migration|Tight	junction	.	no
DOWNSTREAM	1	4955333	forward	A	C	claudin	8	[Source:RefSeq	peptide;Acc:NP_001091565]	ENSBTAG00000039820	CLDN8	538761	ENSBTAT00000044994	.	A	C	forward	.	.	.	.	.	.	.	.	.	.	.	.	.	[GO:0005198]:structural	molecule	activity;[GO:0005737]:cytoplasm;[GO:0016020]:membrane	Phenotypes_Gene=Genome-wide	association	of	lipid-lowering	response	to	statins	in	combined	study	populations;Interactions_Count=1;KEGG=Cell	adhesion	molecules	(CAMs)|Leukocyte	transendothelial	migration|Tight	junction	.	no
DOWNSTREAM	1	4955510	forward	A	T	claudin	8	[Source:RefSeq	peptide;Acc:NP_001091565]	ENSBTAG00000039820	CLDN8	538761	ENSBTAT00000044994	.	A	T	forward	.	.	.	.	.	.	.	.	.	.	.	.	.	[GO:0005198]:structural	molecule	activity;[GO:0005737]:cytoplasm;[GO:0016020]:membrane	Phenotypes_Gene=Genome-wide	association	of	lipid-lowering	response	to	statins	in	combined	study	populations;Interactions_Count=1;KEGG=Cell	adhesion	molecules	(CAMs)|Leukocyte	transendothelial	migration|Tight	junction	.	no
DOWNSTREAM	1	4955618	forward	G	A	claudin	8	[Source:RefSeq	peptide;Acc:NP_001091565]	ENSBTAG00000039820	CLDN8	538761	ENSBTAT00000044994	.	G	A	forward	.	.	.	.	.	.	.	.	.	.	.	.	.	[GO:0005198]:structural	molecule	activity;[GO:0005737]:cytoplasm;[GO:0016020]:membrane	Phenotypes_Gene=Genome-wide	association	of	lipid-lowering	response	to	statins	in	combined	study	populations;Interactions_Count=1;KEGG=Cell	adhesion	molecules	(CAMs)|Leukocyte	transendothelial	migration|Tight	junction	.	no
DOWNSTREAM	1	4955789	forward	C	T	claudin	8	[Source:RefSeq	peptide;Acc:NP_001091565]	ENSBTAG00000039820	CLDN8	538761	ENSBTAT00000044994	.	C	T	forward	.	.	.	.	.	.	.	.	.	.	.	.	.	[GO:0005198]:structural	molecule	activity;[GO:0005737]:cytoplasm;[GO:0016020]:membrane	Phenotypes_Gene=Genome-wide	association	of	lipid-lowering	response	to	statins	in	combined	study	populations;Interactions_Count=1;KEGG=Cell	adhesion	molecules	(CAMs)|Leukocyte	transendothelial	migration|Tight	junction	.	no
DOWNSTREAM	1	4956160	forward	T	C	claudin	8	[Source:RefSeq	peptide;Acc:NP_001091565]	ENSBTAG00000039820	CLDN8	538761	ENSBTAT00000044994	.	T	C	forward	.	.	.	.	.	.	.	.	.	.	.	.	.	[GO:0005198]:structural	molecule	activity;[GO:0005737]:cytoplasm;[GO:0016020]:membrane	Phenotypes_Gene=Genome-wide	association	of	lipid-lowering	response	to	statins	in	combined	study	populations;Interactions_Count=1;KEGG=Cell	adhesion	molecules	(CAMs)|Leukocyte	transendothelial	migration|Tight	junction	.	no
DOWNSTREAM	1	4956376	forward	T	A	claudin	8	[Source:RefSeq	peptide;Acc:NP_001091565]	ENSBTAG00000039820	CLDN8	538761	ENSBTAT00000044994	.	T	A	forward	.	.	.	.	.	.	.	.	.	.	.	.	.	[GO:0005198]:structural	molecule	activity;[GO:0005737]:cytoplasm;[GO:0016020]:membrane	Phenotypes_Gene=Genome-wide	association	of	lipid-lowering	response	to	statins	in	combined	study	populations;Interactions_Count=1;KEGG=Cell	adhesion	molecules	(CAMs)|Leukocyte	transendothelial	migration|Tight	junction	.	no
DOWNSTREAM	1	4956549	forward	G	C	claudin	8	[Source:RefSeq	peptide;Acc:NP_001091565]	ENSBTAG00000039820	CLDN8	538761	ENSBTAT00000044994	.	G	C	forward	.	.	.	.	.	.	.	.	.	.	.	.	.	[GO:0005198]:structural	molecule	activity;[GO:0005737]:cytoplasm;[GO:0016020]:membrane	Phenotypes_Gene=Genome-wide	association	of	lipid-lowering	response	to	statins	in	combined	study	populations;Interactions_Count=1;KEGG=Cell	adhesion	molecules	(CAMs)|Leukocyte	transendothelial	migration|Tight	junction	.	no
DOWNSTREAM	1	4956821	forward	C	A	claudin	8	[Source:RefSeq	peptide;Acc:NP_001091565]	ENSBTAG00000039820	CLDN8	538761	ENSBTAT00000044994	.	C	A	forward	.	.	.	.	.	.	.	.	.	.	.	.	.	[GO:0005198]:structural	molecule	activity;[GO:0005737]:cytoplasm;[GO:0016020]:membrane	Phenotypes_Gene=Genome-wide	association	of	lipid-lowering	response	to	statins	in	combined	study	populations;Interactions_Count=1;KEGG=Cell	adhesion	molecules	(CAMs)|Leukocyte	transendothelial	migration|Tight	junction	.	no
DOWNSTREAM	1	4957290	forward	C	A	claudin	8	[Source:RefSeq	peptide;Acc:NP_001091565]	ENSBTAG00000039820	CLDN8	538761	ENSBTAT00000044994	.	C	A	forward	.	.	.	.	.	.	.	.	.	.	.	.	.	[GO:0005198]:structural	molecule	activity;[GO:0005737]:cytoplasm;[GO:0016020]:membrane	Phenotypes_Gene=Genome-wide	association	of	lipid-lowering	response	to	statins	in	combined	study	populations;Interactions_Count=1;KEGG=Cell	adhesion	molecules	(CAMs)|Leukocyte	transendothelial	migration|Tight	junction	.	no
DOWNSTREAM	1	4957318	forward	A	G	claudin	8	[Source:RefSeq	peptide;Acc:NP_001091565]	ENSBTAG00000039820	CLDN8	538761	ENSBTAT00000044994	.	A	G	forward	.	.	.	.	.	.	.	.	.	.	.	.	.	[GO:0005198]:structural	molecule	activity;[GO:0005737]:cytoplasm;[GO:0016020]:membrane	Phenotypes_Gene=Genome-wide	association	of	lipid-lowering	response	to	statins	in	combined	study	populations;Interactions_Count=1;KEGG=Cell	adhesion	molecules	(CAMs)|Leukocyte	transendothelial	migration|Tight	junction	.	no
DOWNSTREAM	1	4957326	forward	T	C	claudin	8	[Source:RefSeq	peptide;Acc:NP_001091565]	ENSBTAG00000039820	CLDN8	538761	ENSBTAT00000044994	.	T	C	forward	.	.	.	.	.	.	.	.	.	.	.	.	.	[GO:0005198]:structural	molecule	activity;[GO:0005737]:cytoplasm;[GO:0016020]:membrane	Phenotypes_Gene=Genome-wide	association	of	lipid-lowering	response	to	statins	in	combined	study	populations;Interactions_Count=1;KEGG=Cell	adhesion	molecules	(CAMs)|Leukocyte	transendothelial	migration|Tight	junction	.	no
DOWNSTREAM	1	4957567	forward	T	C	claudin	8	[Source:RefSeq	peptide;Acc:NP_001091565]	ENSBTAG00000039820	CLDN8	538761	ENSBTAT00000044994	.	T	C	forward	.	.	.	.	.	.	.	.	.	.	.	.	.	[GO:0005198]:structural	molecule	activity;[GO:0005737]:cytoplasm;[GO:0016020]:membrane	Phenotypes_Gene=Genome-wide	association	of	lipid-lowering	response	to	statins	in	combined	study	populations;Interactions_Count=1;KEGG=Cell	adhesion	molecules	(CAMs)|Leukocyte	transendothelial	migration|Tight	junction	.	no
DOWNSTREAM	1	4957602	forward	C	T	claudin	8	[Source:RefSeq	peptide;Acc:NP_001091565]	ENSBTAG00000039820	CLDN8	538761	ENSBTAT00000044994	.	C	T	forward	.	.	.	.	.	.	.	.	.	.	.	.	.	[GO:0005198]:structural	molecule	activity;[GO:0005737]:cytoplasm;[GO:0016020]:membrane	Phenotypes_Gene=Genome-wide	association	of	lipid-lowering	response	to	statins	in	combined	study	populations;Interactions_Count=1;KEGG=Cell	adhesion	molecules	(CAMs)|Leukocyte	transendothelial	migration|Tight	junction	.	no
DOWNSTREAM	1	4959756	forward	T	C	claudin	8	[Source:RefSeq	peptide;Acc:NP_001091565]	ENSBTAG00000039820	CLDN8	538761	ENSBTAT00000044994	.	T	C	forward	.	.	.	.	.	.	.	.	.	.	.	.	.	[GO:0005198]:structural	molecule	activity;[GO:0005737]:cytoplasm;[GO:0016020]:membrane	Phenotypes_Gene=Genome-wide	association	of	lipid-lowering	response	to	statins	in	combined	study	populations;Interactions_Count=1;KEGG=Cell	adhesion	molecules	(CAMs)|Leukocyte	transendothelial	migration|Tight	junction	rs42318063	yes
DOWNSTREAM	1	4959846	forward	G	A	claudin	8	[Source:RefSeq	peptide;Acc:NP_001091565]	ENSBTAG00000039820	CLDN8	538761	ENSBTAT00000044994	.	G	A	forward	.	.	.	.	.	.	.	.	.	.	.	.	.	[GO:0005198]:structural	molecule	activity;[GO:0005737]:cytoplasm;[GO:0016020]:membrane	Phenotypes_Gene=Genome-wide	association	of	lipid-lowering	response	to	statins	in	combined	study	populations;Interactions_Count=1;KEGG=Cell	adhesion	molecules	(CAMs)|Leukocyte	transendothelial	migration|Tight	junction	rs42318064	yes
DOWNSTREAM	1	5018903	forward	G	R	.	ENSBTAG00000039255	.	.	ENSBTAT00000054582	.	G	A	forward	ENSBTAP00000049401	.	.	.	.	.	.	.	.	.	.	.	.	[GO:0005198]:structural	molecule	activity;[GO:0016020]:membrane	Phenotypes_Gene=Genome-wide	association	of	lipid-lowering	response	to	statins	in	combined	study	populations;KEGG=Cell	adhesion	molecules	(CAMs)|Leukocyte	transendothelial	migration|Tight	junction	.	no
DOWNSTREAM	1	5019014	forward	T	K	.	ENSBTAG00000039255	.	.	ENSBTAT00000054582	.	T	G	forward	ENSBTAP00000049401	.	.	.	.	.	.	.	.	.	.	.	.	[GO:0005198]:structural	molecule	activity;[GO:0016020]:membrane	Phenotypes_Gene=Genome-wide	association	of	lipid-lowering	response	to	statins	in	combined	study	populations;KEGG=Cell	adhesion	molecules	(CAMs)|Leukocyte	transendothelial	migration|Tight	junction	.	no
DOWNSTREAM	1	5019093	forward	C	Y	.	ENSBTAG00000039255	.	.	ENSBTAT00000054582	.	C	T	forward	ENSBTAP00000049401	.	.	.	.	.	.	.	.	.	.	.	.	[GO:0005198]:structural	molecule	activity;[GO:0016020]:membrane	Phenotypes_Gene=Genome-wide	association	of	lipid-lowering	response	to	statins	in	combined	study	populations;KEGG=Cell	adhesion	molecules	(CAMs)|Leukocyte	transendothelial	migration|Tight	junction	.	no
DOWNSTREAM	1	5019176	forward	C	Y	.	ENSBTAG00000039255	.	.	ENSBTAT00000054582	.	C	T	forward	ENSBTAP00000049401	.	.	.	.	.	.	.	.	.	.	.	.	[GO:0005198]:structural	molecule	activity;[GO:0016020]:membrane	Phenotypes_Gene=Genome-wide	association	of	lipid-lowering	response	to	statins	in	combined	study	populations;KEGG=Cell	adhesion	molecules	(CAMs)|Leukocyte	transendothelial	migration|Tight	junction	.	no
DOWNSTREAM	1	5019204	forward	A	G	.	ENSBTAG00000039255	.	.	ENSBTAT00000054582	.	A	G	forward	ENSBTAP00000049401	.	.	.	.	.	.	.	.	.	.	.	.	[GO:0005198]:structural	molecule	activity;[GO:0016020]:membrane	Phenotypes_Gene=Genome-wide	association	of	lipid-lowering	response	to	statins	in	combined	study	populations;KEGG=Cell	adhesion	molecules	(CAMs)|Leukocyte	transendothelial	migration|Tight	junction	.	no
DOWNSTREAM	1	5019364	forward	T	C	.	ENSBTAG00000039255	.	.	ENSBTAT00000054582	.	T	C	forward	ENSBTAP00000049401	.	.	.	.	.	.	.	.	.	.	.	.	[GO:0005198]:structural	molecule	activity;[GO:0016020]:membrane	Phenotypes_Gene=Genome-wide	association	of	lipid-lowering	response	to	statins	in	combined	study	populations;KEGG=Cell	adhesion	molecules	(CAMs)|Leukocyte	transendothelial	migration|Tight	junction	.	no
UPSTREAM	1	5248909	forward	G	T	.	ENSBTAG00000030124	.	.	ENSBTAT00000042502	.	G	T	forward	.	.	.	.	.	.	.	.	.	.	.	.	.	.	.	rs41623608	yes
UPSTREAM	1	5249177	forward	G	A	.	ENSBTAG00000030124	.	.	ENSBTAT00000042502	.	G	A	forward	.	.	.	.	.	.	.	.	.	.	.	.	.	.	.	rs41623607	yes
UPSTREAM	1	5249213	forward	T	C	.	ENSBTAG00000030124	.	.	ENSBTAT00000042502	.	T	C	forward	.	.	.	.	.	.	.	.	.	.	.	.	.	.	.	rs41623606	yes
UPSTREAM	1	5249438	forward	A	G	.	ENSBTAG00000030124	.	.	ENSBTAT00000042502	.	A	G	forward	.	.	.	.	.	.	.	.	.	.	.	.	.	.	.	.	no
UPSTREAM	1	5249999	forward	C	Y	.	ENSBTAG00000030124	.	.	ENSBTAT00000042502	.	C	T	forward	.	.	.	.	.	.	.	.	.	.	.	.	.	.	.	.	no
UPSTREAM	1	5250101	forward	T	K	.	ENSBTAG00000030124	.	.	ENSBTAT00000042502	.	T	G	forward	.	.	.	.	.	.	.	.	.	.	.	.	.	.	.	.	no
UPSTREAM	1	5250298	forward	T	A	.	ENSBTAG00000030124	.	.	ENSBTAT00000042502	.	T	A	forward	.	.	.	.	.	.	.	.	.	.	.	.	.	.	.	.	no
UPSTREAM	1	5250570	forward	T	C	.	ENSBTAG00000030124	.	.	ENSBTAT00000042502	.	T	C	forward	.	.	.	.	.	.	.	.	.	.	.	.	.	.	.	rs43138835	yes
UPSTREAM	1	5250812	forward	G	A	.	ENSBTAG00000030124	.	.	ENSBTAT00000042502	.	G	A	forward	.	.	.	.	.	.	.	.	.	.	.	.	.	.	.	rs43138836	yes
UPSTREAM	1	5251461	forward	G	R	.	ENSBTAG00000030124	.	.	ENSBTAT00000042502	.	G	A	forward	.	.	.	.	.	.	.	.	.	.	.	.	.	.	.	.	no
UPSTREAM	1	5251541	forward	T	C	.	ENSBTAG00000030124	.	.	ENSBTAT00000042502	.	T	C	forward	.	.	.	.	.	.	.	.	.	.	.	.	.	.	.	.	no
UPSTREAM	1	5253512	forward	C	Y	.	ENSBTAG00000030124	.	.	ENSBTAT00000042502	.	C	T	forward	.	.	.	.	.	.	.	.	.	.	.	.	.	.	.	.	no
DOWNSTREAM	1	5256735	forward	A	G	.	ENSBTAG00000030124	.	.	ENSBTAT00000042502	.	A	G	forward	.	.	.	.	.	.	.	.	.	.	.	.	.	.	.	.	no
DOWNSTREAM	1	5257441	forward	T	C	.	ENSBTAG00000030124	.	.	ENSBTAT00000042502	.	T	C	forward	.	.	.	.	.	.	.	.	.	.	.	.	.	.	.	rs43211578	yes
DOWNSTREAM	1	5258266	forward	C	M	.	ENSBTAG00000030124	.	.	ENSBTAT00000042502	.	C	A	forward	.	.	.	.	.	.	.	.	.	.	.	.	.	.	.	rs43211581	yes
DOWNSTREAM	1	5258276	forward	T	C	.	ENSBTAG00000030124	.	.	ENSBTAT00000042502	.	T	C	forward	.	.	.	.	.	.	.	.	.	.	.	.	.	.	.	rs43211582	yes
DOWNSTREAM	1	5258357	forward	A	R	.	ENSBTAG00000030124	.	.	ENSBTAT00000042502	.	A	G	forward	.	.	.	.	.	.	.	.	.	.	.	.	.	.	.	.	no
DOWNSTREAM	1	5258661	forward	C	T	.	ENSBTAG00000030124	.	.	ENSBTAT00000042502	.	C	T	forward	.	.	.	.	.	.	.	.	.	.	.	.	.	.	.	rs43211583	yes
DOWNSTREAM	1	5258682	forward	A	R	.	ENSBTAG00000030124	.	.	ENSBTAT00000042502	.	A	G	forward	.	.	.	.	.	.	.	.	.	.	.	.	.	.	.	rs43211584	yes
UPSTREAM	1	5628152	forward	A	R	glutamate	receptor,	ionotropic,	kainate	1	[Source:RefSeq	peptide;Acc:NP_001095984]	ENSBTAG00000034854	.	.	ENSBTAT00000015562	.	forward	ENSBTAP00000015562	.	.	.	.	.	.	.	.	.	.	.	.	.	.	[GO:0004872]:receptor	activity;[GO:0015075]:ion	transmembrane	transporter	activity;[GO:0016020]:membrane	Phenotypes_Gene=Genome-wide	association	of	lipid-lowering	response	to	statins	in	combined	study	populations|Genome-wide	association	scan	of	quantitative	traits	for	attention	deficit	hyperactivity	disorder	identifies	novel	associations	and	confirms	candidate	gene	associations.|A	genome-wide	association	study	of	breast	and	prostate	cancer	in	the	NHLBI&aposs	Framingham	Heart	Study.;Interactions_Count=4;KEGG=Neuroactive	ligand-receptor	interaction	.	no
UPSTREAM	1	5628335	forward	T	Y	glutamate	receptor,	ionotropic,	kainate	1	[Source:RefSeq	peptide;Acc:NP_001095984]	ENSBTAG00000034854	.	.	ENSBTAT00000015562	.	forward	ENSBTAP00000015562	.	.	.	.	.	.	.	.	.	.	.	.	.	.	[GO:0004872]:receptor	activity;[GO:0015075]:ion	transmembrane	transporter	activity;[GO:0016020]:membrane	Phenotypes_Gene=Genome-wide	association	of	lipid-lowering	response	to	statins	in	combined	study	populations|Genome-wide	association	scan	of	quantitative	traits	for	attention	deficit	hyperactivity	disorder	identifies	novel	associations	and	confirms	candidate	gene	associations.|A	genome-wide	association	study	of	breast	and	prostate	cancer	in	the	NHLBI&aposs	Framingham	Heart	Study.;Interactions_Count=4;KEGG=Neuroactive	ligand-receptor	interaction	.	no
UPSTREAM	1	5629481	forward	T	C	glutamate	receptor,	ionotropic,	kainate	1	[Source:RefSeq	peptide;Acc:NP_001095984]	ENSBTAG00000034854	.	.	ENSBTAT00000015562	.	forward	ENSBTAP00000015562	.	.	.	.	.	.	.	.	.	.	.	.	.	.	[GO:0004872]:receptor	activity;[GO:0015075]:ion	transmembrane	transporter	activity;[GO:0016020]:membrane	Phenotypes_Gene=Genome-wide	association	of	lipid-lowering	response	to	statins	in	combined	study	populations|Genome-wide	association	scan	of	quantitative	traits	for	attention	deficit	hyperactivity	disorder	identifies	novel	associations	and	confirms	candidate	gene	associations.|A	genome-wide	association	study	of	breast	and	prostate	cancer	in	the	NHLBI&aposs	Framingham	Heart	Study.;Interactions_Count=4;KEGG=Neuroactive	ligand-receptor	interaction	rs29010773	yes
UPSTREAM	1	5629590	forward	A	R	glutamate	receptor,	ionotropic,	kainate	1	[Source:RefSeq	peptide;Acc:NP_001095984]	ENSBTAG00000034854	.	.	ENSBTAT00000015562	.	forward	ENSBTAP00000015562	.	.	.	.	.	.	.	.	.	.	.	.	.	.	[GO:0004872]:receptor	activity;[GO:0015075]:ion	transmembrane	transporter	activity;[GO:0016020]:membrane	Phenotypes_Gene=Genome-wide	association	of	lipid-lowering	response	to	statins	in	combined	study	populations|Genome-wide	association	scan	of	quantitative	traits	for	attention	deficit	hyperactivity	disorder	identifies	novel	associations	and	confirms	candidate	gene	associations.|A	genome-wide	association	study	of	breast	and	prostate	cancer	in	the	NHLBI&aposs	Framingham	Heart	Study.;Interactions_Count=4;KEGG=Neuroactive	ligand-receptor	interaction	.	no
UPSTREAM	1	5630739	forward	G	R	glutamate	receptor,	ionotropic,	kainate	1	[Source:RefSeq	peptide;Acc:NP_001095984]	ENSBTAG00000034854	.	.	ENSBTAT00000015562	.	forward	ENSBTAP00000015562	.	.	.	.	.	.	.	.	.	.	.	.	.	.	[GO:0004872]:receptor	activity;[GO:0015075]:ion	transmembrane	transporter	activity;[GO:0016020]:membrane	Phenotypes_Gene=Genome-wide	association	of	lipid-lowering	response	to	statins	in	combined	study	populations|Genome-wide	association	scan	of	quantitative	traits	for	attention	deficit	hyperactivity	disorder	identifies	novel	associations	and	confirms	candidate	gene	associations.|A	genome-wide	association	study	of	breast	and	prostate	cancer	in	the	NHLBI&aposs	Framingham	Heart	Study.;Interactions_Count=4;KEGG=Neuroactive	ligand-receptor	interaction	.	no
UPSTREAM	1	5630907	forward	C	Y	glutamate	receptor,	ionotropic,	kainate	1	[Source:RefSeq	peptide;Acc:NP_001095984]	ENSBTAG00000034854	.	.	ENSBTAT00000015562	.	forward	ENSBTAP00000015562	.	.	.	.	.	.	.	.	.	.	.	.	.	.	[GO:0004872]:receptor	activity;[GO:0015075]:ion	transmembrane	transporter	activity;[GO:0016020]:membrane	Phenotypes_Gene=Genome-wide	association	of	lipid-lowering	response	to	statins	in	combined	study	populations|Genome-wide	association	scan	of	quantitative	traits	for	attention	deficit	hyperactivity	disorder	identifies	novel	associations	and	confirms	candidate	gene	associations.|A	genome-wide	association	study	of	breast	and	prostate	cancer	in	the	NHLBI&aposs	Framingham	Heart	Study.;Interactions_Count=4;KEGG=Neuroactive	ligand-receptor	interaction	.	no
UPSTREAM	1	5630933	forward	A	R	glutamate	receptor,	ionotropic,	kainate	1	[Source:RefSeq	peptide;Acc:NP_001095984]	ENSBTAG00000034854	.	.	ENSBTAT00000015562	.	forward	ENSBTAP00000015562	.	.	.	.	.	.	.	.	.	.	.	.	.	.	[GO:0004872]:receptor	activity;[GO:0015075]:ion	transmembrane	transporter	activity;[GO:0016020]:membrane	Phenotypes_Gene=Genome-wide	association	of	lipid-lowering	response	to	statins	in	combined	study	populations|Genome-wide	association	scan	of	quantitative	traits	for	attention	deficit	hyperactivity	disorder	identifies	novel	associations	and	confirms	candidate	gene	associations.|A	genome-wide	association	study	of	breast	and	prostate	cancer	in	the	NHLBI&aposs	Framingham	Heart	Study.;Interactions_Count=4;KEGG=Neuroactive	ligand-receptor	interaction	.	no
UPSTREAM	1	5630988	forward	A	W	glutamate	receptor,	ionotropic,	kainate	1	[Source:RefSeq	peptide;Acc:NP_001095984]	ENSBTAG00000034854	.	.	ENSBTAT00000015562	.	forward	ENSBTAP00000015562	.	.	.	.	.	.	.	.	.	.	.	.	.	.	[GO:0004872]:receptor	activity;[GO:0015075]:ion	transmembrane	transporter	activity;[GO:0016020]:membrane	Phenotypes_Gene=Genome-wide	association	of	lipid-lowering	response	to	statins	in	combined	study	populations|Genome-wide	association	scan	of	quantitative	traits	for	attention	deficit	hyperactivity	disorder	identifies	novel	associations	and	confirms	candidate	gene	associations.|A	genome-wide	association	study	of	breast	and	prostate	cancer	in	the	NHLBI&aposs	Framingham	Heart	Study.;Interactions_Count=4;KEGG=Neuroactive	ligand-receptor	interaction	.	no
UPSTREAM	1	5631017	forward	C	Y	glutamate	receptor,	ionotropic,	kainate	1	[Source:RefSeq	peptide;Acc:NP_001095984]	ENSBTAG00000034854	.	.	ENSBTAT00000015562	.	forward	ENSBTAP00000015562	.	.	.	.	.	.	.	.	.	.	.	.	.	.	[GO:0004872]:receptor	activity;[GO:0015075]:ion	transmembrane	transporter	activity;[GO:0016020]:membrane	Phenotypes_Gene=Genome-wide	association	of	lipid-lowering	response	to	statins	in	combined	study	populations|Genome-wide	association	scan	of	quantitative	traits	for	attention	deficit	hyperactivity	disorder	identifies	novel	associations	and	confirms	candidate	gene	associations.|A	genome-wide	association	study	of	breast	and	prostate	cancer	in	the	NHLBI&aposs	Framingham	Heart	Study.;Interactions_Count=4;KEGG=Neuroactive	ligand-receptor	interaction	.	no
UPSTREAM	1	5631107	forward	T	Y	glutamate	receptor,	ionotropic,	kainate	1	[Source:RefSeq	peptide;Acc:NP_001095984]	ENSBTAG00000034854	.	.	ENSBTAT00000015562	.	forward	ENSBTAP00000015562	.	.	.	.	.	.	.	.	.	.	.	.	.	.	[GO:0004872]:receptor	activity;[GO:0015075]:ion	transmembrane	transporter	activity;[GO:0016020]:membrane	Phenotypes_Gene=Genome-wide	association	of	lipid-lowering	response	to	statins	in	combined	study	populations|Genome-wide	association	scan	of	quantitative	traits	for	attention	deficit	hyperactivity	disorder	identifies	novel	associations	and	confirms	candidate	gene	associations.|A	genome-wide	association	study	of	breast	and	prostate	cancer	in	the	NHLBI&aposs	Framingham	Heart	Study.;Interactions_Count=4;KEGG=Neuroactive	ligand-receptor	interaction	.	no
UPSTREAM	1	5632029	forward	C	M	glutamate	receptor,	ionotropic,	kainate	1	[Source:RefSeq	peptide;Acc:NP_001095984]	ENSBTAG00000034854	.	.	ENSBTAT00000015562	.	forward	ENSBTAP00000015562	.	.	.	.	.	.	.	.	.	.	.	.	.	.	[GO:0004872]:receptor	activity;[GO:0015075]:ion	transmembrane	transporter	activity;[GO:0016020]:membrane	Phenotypes_Gene=Genome-wide	association	of	lipid-lowering	response	to	statins	in	combined	study	populations|Genome-wide	association	scan	of	quantitative	traits	for	attention	deficit	hyperactivity	disorder	identifies	novel	associations	and	confirms	candidate	gene	associations.|A	genome-wide	association	study	of	breast	and	prostate	cancer	in	the	NHLBI&aposs	Framingham	Heart	Study.;Interactions_Count=4;KEGG=Neuroactive	ligand-receptor	interaction	.	no
UPSTREAM	1	5632334	forward	G	S	glutamate	receptor,	ionotropic,	kainate	1	[Source:RefSeq	peptide;Acc:NP_001095984]	ENSBTAG00000034854	.	.	ENSBTAT00000015562	.	forward	ENSBTAP00000015562	.	.	.	.	.	.	.	.	.	.	.	.	.	.	[GO:0004872]:receptor	activity;[GO:0015075]:ion	transmembrane	transporter	activity;[GO:0016020]:membrane	Phenotypes_Gene=Genome-wide	association	of	lipid-lowering	response	to	statins	in	combined	study	populations|Genome-wide	association	scan	of	quantitative	traits	for	attention	deficit	hyperactivity	disorder	identifies	novel	associations	and	confirms	candidate	gene	associations.|A	genome-wide	association	study	of	breast	and	prostate	cancer	in	the	NHLBI&aposs	Framingham	Heart	Study.;Interactions_Count=4;KEGG=Neuroactive	ligand-receptor	interaction	.	no
SYNONYMOUS_CODING	1	5652050	forward	G	R	glutamate	receptor,	ionotropic,	kainate	1	[Source:RefSeq	peptide;Acc:NP_001095984]	ENSBTAG00000034854	.	.	ENSBTAT00000015562	579	forward	ENSBTAP00000015562	.	193	.	.	Superfamily;Pfam	IPR001828	ANF_lig_bd_rcpt	.	.	.	.	.	.	.	.	.	[GO:0004872]:receptor	activity;[GO:0015075]:ion	transmembrane	transporter	activity;[GO:0016020]:membrane	Phenotypes_Gene=Genome-wide	association	of	lipid-lowering	response	to	statins	in	combined	study	populations|Genome-wide	association	scan	of	quantitative	traits	for	attention	deficit	hyperactivity	disorder	identifies	novel	associations	and	confirms	candidate	gene	associations.|A	genome-wide	association	study	of	breast	and	prostate	cancer	in	the	NHLBI&aposs	Framingham	Heart	Study.;Interactions_Count=4;KEGG=Neuroactive	ligand-receptor	interaction	.	no
SPLICE_SITE	1	5766458	forward	G	A	glutamate	receptor,	ionotropic,	kainate	1	[Source:RefSeq	peptide;Acc:NP_001095984]	ENSBTAG00000034854	.	.	ENSBTAT00000015562	.	forward	ENSBTAP00000015562	.	.	.	.	.	.	.	.	.	.	.	.	.	.	[GO:0004872]:receptor	activity;[GO:0015075]:ion	transmembrane	transporter	activity;[GO:0016020]:membrane	Phenotypes_Gene=Genome-wide	association	of	lipid-lowering	response	to	statins	in	combined	study	populations|Genome-wide	association	scan	of	quantitative	traits	for	attention	deficit	hyperactivity	disorder	identifies	novel	associations	and	confirms	candidate	gene	associations.|A	genome-wide	association	study	of	breast	and	prostate	cancer	in	the	NHLBI&aposs	Framingham	Heart	Study.;Interactions_Count=4;KEGG=Neuroactive	ligand-receptor	interaction	.	no
SYNONYMOUS_CODING	1	5766619	forward	G	R	glutamate	receptor,	ionotropic,	kainate	1	[Source:RefSeq	peptide;Acc:NP_001095984]	ENSBTAG00000034854	.	.	ENSBTAT00000015562	1905	forward	ENSBTAP00000015562	.	635	.	.	Superfamily;Pfam	IPR001320	Iontro_glu_rcpt;Smart	IPR001320	Iontro_glu_rcpt	.	.	.	.	.	.	.	.	.	[GO:0004872]:receptor	activity;[GO:0015075]:ion	transmembrane	transporter	activity;[GO:0016020]:membrane	Phenotypes_Gene=Genome-wide	association	of	lipid-lowering	response	to	statins	in	combined	study	populations|Genome-wide	association	scan	of	quantitative	traits	for	attention	deficit	hyperactivity	disorder	identifies	novel	associations	and	confirms	candidate	gene	associations.|A	genome-wide	association	study	of	breast	and	prostate	cancer	in	the	NHLBI&aposs	Framingham	Heart	Study.;Interactions_Count=4;KEGG=Neuroactive	ligand-receptor	interaction	.	no
DOWNSTREAM	1	5810546	forward	C	Y	glutamate	receptor,	ionotropic,	kainate	1	[Source:RefSeq	peptide;Acc:NP_001095984]	ENSBTAG00000034854	.	.	ENSBTAT00000015562	.	forward	ENSBTAP00000015562	.	.	.	.	.	.	.	.	.	.	.	.	.	.	[GO:0004872]:receptor	activity;[GO:0015075]:ion	transmembrane	transporter	activity;[GO:0016020]:membrane	Phenotypes_Gene=Genome-wide	association	of	lipid-lowering	response	to	statins	in	combined	study	populations|Genome-wide	association	scan	of	quantitative	traits	for	attention	deficit	hyperactivity	disorder	identifies	novel	associations	and	confirms	candidate	gene	associations.|A	genome-wide	association	study	of	breast	and	prostate	cancer	in	the	NHLBI&aposs	Framingham	Heart	Study.;Interactions_Count=4;KEGG=Neuroactive	ligand-receptor	interaction	rs42607997	yes
DOWNSTREAM	1	5810624	forward	T	K	glutamate	receptor,	ionotropic,	kainate	1	[Source:RefSeq	peptide;Acc:NP_001095984]	ENSBTAG00000034854	.	.	ENSBTAT00000015562	.	forward	ENSBTAP00000015562	.	.	.	.	.	.	.	.	.	.	.	.	.	.	[GO:0004872]:receptor	activity;[GO:0015075]:ion	transmembrane	transporter	activity;[GO:0016020]:membrane	Phenotypes_Gene=Genome-wide	association	of	lipid-lowering	response	to	statins	in	combined	study	populations|Genome-wide	association	scan	of	quantitative	traits	for	attention	deficit	hyperactivity	disorder	identifies	novel	associations	and	confirms	candidate	gene	associations.|A	genome-wide	association	study	of	breast	and	prostate	cancer	in	the	NHLBI&aposs	Framingham	Heart	Study.;Interactions_Count=4;KEGG=Neuroactive	ligand-receptor	interaction	.	no
DOWNSTREAM	1	5811043	forward	G	A	glutamate	receptor,	ionotropic,	kainate	1	[Source:RefSeq	peptide;Acc:NP_001095984]	ENSBTAG00000034854	.	.	ENSBTAT00000015562	.	forward	ENSBTAP00000015562	.	.	.	.	.	.	.	.	.	.	.	.	.	.	[GO:0004872]:receptor	activity;[GO:0015075]:ion	transmembrane	transporter	activity;[GO:0016020]:membrane	Phenotypes_Gene=Genome-wide	association	of	lipid-lowering	response	to	statins	in	combined	study	populations|Genome-wide	association	scan	of	quantitative	traits	for	attention	deficit	hyperactivity	disorder	identifies	novel	associations	and	confirms	candidate	gene	associations.|A	genome-wide	association	study	of	breast	and	prostate	cancer	in	the	NHLBI&aposs	Framingham	Heart	Study.;Interactions_Count=4;KEGG=Neuroactive	ligand-receptor	interaction	rs42607998	yes
DOWNSTREAM	1	5811046	forward	A	T	glutamate	receptor,	ionotropic,	kainate	1	[Source:RefSeq	peptide;Acc:NP_001095984]	ENSBTAG00000034854	.	.	ENSBTAT00000015562	.	forward	ENSBTAP00000015562	.	.	.	.	.	.	.	.	.	.	.	.	.	.	[GO:0004872]:receptor	activity;[GO:0015075]:ion	transmembrane	transporter	activity;[GO:0016020]:membrane	Phenotypes_Gene=Genome-wide	association	of	lipid-lowering	response	to	statins	in	combined	study	populations|Genome-wide	association	scan	of	quantitative	traits	for	attention	deficit	hyperactivity	disorder	identifies	novel	associations	and	confirms	candidate	gene	associations.|A	genome-wide	association	study	of	breast	and	prostate	cancer	in	the	NHLBI&aposs	Framingham	Heart	Study.;Interactions_Count=4;KEGG=Neuroactive	ligand-receptor	interaction	rs42607999	yes
DOWNSTREAM	1	5811226	forward	T	Y	glutamate	receptor,	ionotropic,	kainate	1	[Source:RefSeq	peptide;Acc:NP_001095984]	ENSBTAG00000034854	.	.	ENSBTAT00000015562	.	forward	ENSBTAP00000015562	.	.	.	.	.	.	.	.	.	.	.	.	.	.	[GO:0004872]:receptor	activity;[GO:0015075]:ion	transmembrane	transporter	activity;[GO:0016020]:membrane	Phenotypes_Gene=Genome-wide	association	of	lipid-lowering	response	to	statins	in	combined	study	populations|Genome-wide	association	scan	of	quantitative	traits	for	attention	deficit	hyperactivity	disorder	identifies	novel	associations	and	confirms	candidate	gene	associations.|A	genome-wide	association	study	of	breast	and	prostate	cancer	in	the	NHLBI&aposs	Framingham	Heart	Study.;Interactions_Count=4;KEGG=Neuroactive	ligand-receptor	interaction	rs42608000	yes
DOWNSTREAM	1	5812025	forward	T	C	glutamate	receptor,	ionotropic,	kainate	1	[Source:RefSeq	peptide;Acc:NP_001095984]	ENSBTAG00000034854	.	.	ENSBTAT00000015562	.	forward	ENSBTAP00000015562	.	.	.	.	.	.	.	.	.	.	.	.	.	.	[GO:0004872]:receptor	activity;[GO:0015075]:ion	transmembrane	transporter	activity;[GO:0016020]:membrane	Phenotypes_Gene=Genome-wide	association	of	lipid-lowering	response	to	statins	in	combined	study	populations|Genome-wide	association	scan	of	quantitative	traits	for	attention	deficit	hyperactivity	disorder	identifies	novel	associations	and	confirms	candidate	gene	associations.|A	genome-wide	association	study	of	breast	and	prostate	cancer	in	the	NHLBI&aposs	Framingham	Heart	Study.;Interactions_Count=4;KEGG=Neuroactive	ligand-receptor	interaction	rs42608001	yes
DOWNSTREAM	1	5812138	forward	T	C	glutamate	receptor,	ionotropic,	kainate	1	[Source:RefSeq	peptide;Acc:NP_001095984]	ENSBTAG00000034854	.	.	ENSBTAT00000015562	.	forward	ENSBTAP00000015562	.	.	.	.	.	.	.	.	.	.	.	.	.	.	[GO:0004872]:receptor	activity;[GO:0015075]:ion	transmembrane	transporter	activity;[GO:0016020]:membrane	Phenotypes_Gene=Genome-wide	association	of	lipid-lowering	response	to	statins	in	combined	study	populations|Genome-wide	association	scan	of	quantitative	traits	for	attention	deficit	hyperactivity	disorder	identifies	novel	associations	and	confirms	candidate	gene	associations.|A	genome-wide	association	study	of	breast	and	prostate	cancer	in	the	NHLBI&aposs	Framingham	Heart	Study.;Interactions_Count=4;KEGG=Neuroactive	ligand-receptor	interaction	rs42608002	yes
DOWNSTREAM	1	5812348	forward	T	G	glutamate	receptor,	ionotropic,	kainate	1	[Source:RefSeq	peptide;Acc:NP_001095984]	ENSBTAG00000034854	.	.	ENSBTAT00000015562	.	forward	ENSBTAP00000015562	.	.	.	.	.	.	.	.	.	.	.	.	.	.	[GO:0004872]:receptor	activity;[GO:0015075]:ion	transmembrane	transporter	activity;[GO:0016020]:membrane	Phenotypes_Gene=Genome-wide	association	of	lipid-lowering	response	to	statins	in	combined	study	populations|Genome-wide	association	scan	of	quantitative	traits	for	attention	deficit	hyperactivity	disorder	identifies	novel	associations	and	confirms	candidate	gene	associations.|A	genome-wide	association	study	of	breast	and	prostate	cancer	in	the	NHLBI&aposs	Framingham	Heart	Study.;Interactions_Count=4;KEGG=Neuroactive	ligand-receptor	interaction	rs42608003	yes
DOWNSTREAM	1	5812497	forward	G	A	glutamate	receptor,	ionotropic,	kainate	1	[Source:RefSeq	peptide;Acc:NP_001095984]	ENSBTAG00000034854	.	.	ENSBTAT00000015562	.	forward	ENSBTAP00000015562	.	.	.	.	.	.	.	.	.	.	.	.	.	.	[GO:0004872]:receptor	activity;[GO:0015075]:ion	transmembrane	transporter	activity;[GO:0016020]:membrane	Phenotypes_Gene=Genome-wide	association	of	lipid-lowering	response	to	statins	in	combined	study	populations|Genome-wide	association	scan	of	quantitative	traits	for	attention	deficit	hyperactivity	disorder	identifies	novel	associations	and	confirms	candidate	gene	associations.|A	genome-wide	association	study	of	breast	and	prostate	cancer	in	the	NHLBI&aposs	Framingham	Heart	Study.;Interactions_Count=4;KEGG=Neuroactive	ligand-receptor	interaction	rs42608004	yes
DOWNSTREAM	1	5812635	forward	T	C	glutamate	receptor,	ionotropic,	kainate	1	[Source:RefSeq	peptide;Acc:NP_001095984]	ENSBTAG00000034854	.	.	ENSBTAT00000015562	.	forward	ENSBTAP00000015562	.	.	.	.	.	.	.	.	.	.	.	.	.	.	[GO:0004872]:receptor	activity;[GO:0015075]:ion	transmembrane	transporter	activity;[GO:0016020]:membrane	Phenotypes_Gene=Genome-wide	association	of	lipid-lowering	response	to	statins	in	combined	study	populations|Genome-wide	association	scan	of	quantitative	traits	for	attention	deficit	hyperactivity	disorder	identifies	novel	associations	and	confirms	candidate	gene	associations.|A	genome-wide	association	study	of	breast	and	prostate	cancer	in	the	NHLBI&aposs	Framingham	Heart	Study.;Interactions_Count=4;KEGG=Neuroactive	ligand-receptor	interaction	rs42608006	yes
DOWNSTREAM	1	5812957	forward	C	T	glutamate	receptor,	ionotropic,	kainate	1	[Source:RefSeq	peptide;Acc:NP_001095984]	ENSBTAG00000034854	.	.	ENSBTAT00000015562	.	forward	ENSBTAP00000015562	.	.	.	.	.	.	.	.	.	.	.	.	.	.	[GO:0004872]:receptor	activity;[GO:0015075]:ion	transmembrane	transporter	activity;[GO:0016020]:membrane	Phenotypes_Gene=Genome-wide	association	of	lipid-lowering	response	to	statins	in	combined	study	populations|Genome-wide	association	scan	of	quantitative	traits	for	attention	deficit	hyperactivity	disorder	identifies	novel	associations	and	confirms	candidate	gene	associations.|A	genome-wide	association	study	of	breast	and	prostate	cancer	in	the	NHLBI&aposs	Framingham	Heart	Study.;Interactions_Count=4;KEGG=Neuroactive	ligand-receptor	interaction	.	no
DOWNSTREAM	1	5813118	forward	A	G	glutamate	receptor,	ionotropic,	kainate	1	[Source:RefSeq	peptide;Acc:NP_001095984]	ENSBTAG00000034854	.	.	ENSBTAT00000015562	.	forward	ENSBTAP00000015562	.	.	.	.	.	.	.	.	.	.	.	.	.	.	[GO:0004872]:receptor	activity;[GO:0015075]:ion	transmembrane	transporter	activity;[GO:0016020]:membrane	Phenotypes_Gene=Genome-wide	association	of	lipid-lowering	response	to	statins	in	combined	study	populations|Genome-wide	association	scan	of	quantitative	traits	for	attention	deficit	hyperactivity	disorder	identifies	novel	associations	and	confirms	candidate	gene	associations.|A	genome-wide	association	study	of	breast	and	prostate	cancer	in	the	NHLBI&aposs	Framingham	Heart	Study.;Interactions_Count=4;KEGG=Neuroactive	ligand-receptor	interaction	.	no
DOWNSTREAM	1	5813191	forward	G	A	glutamate	receptor,	ionotropic,	kainate	1	[Source:RefSeq	peptide;Acc:NP_001095984]	ENSBTAG00000034854	.	.	ENSBTAT00000015562	.	forward	ENSBTAP00000015562	.	.	.	.	.	.	.	.	.	.	.	.	.	.	[GO:0004872]:receptor	activity;[GO:0015075]:ion	transmembrane	transporter	activity;[GO:0016020]:membrane	Phenotypes_Gene=Genome-wide	association	of	lipid-lowering	response	to	statins	in	combined	study	populations|Genome-wide	association	scan	of	quantitative	traits	for	attention	deficit	hyperactivity	disorder	identifies	novel	associations	and	confirms	candidate	gene	associations.|A	genome-wide	association	study	of	breast	and	prostate	cancer	in	the	NHLBI&aposs	Framingham	Heart	Study.;Interactions_Count=4;KEGG=Neuroactive	ligand-receptor	interaction	.	no
DOWNSTREAM	1	5813462	forward	T	G	glutamate	receptor,	ionotropic,	kainate	1	[Source:RefSeq	peptide;Acc:NP_001095984]	ENSBTAG00000034854	.	.	ENSBTAT00000015562	.	forward	ENSBTAP00000015562	.	.	.	.	.	.	.	.	.	.	.	.	.	.	[GO:0004872]:receptor	activity;[GO:0015075]:ion	transmembrane	transporter	activity;[GO:0016020]:membrane	Phenotypes_Gene=Genome-wide	association	of	lipid-lowering	response	to	statins	in	combined	study	populations|Genome-wide	association	scan	of	quantitative	traits	for	attention	deficit	hyperactivity	disorder	identifies	novel	associations	and	confirms	candidate	gene	associations.|A	genome-wide	association	study	of	breast	and	prostate	cancer	in	the	NHLBI&aposs	Framingham	Heart	Study.;Interactions_Count=4;KEGG=Neuroactive	ligand-receptor	interaction	.	no
DOWNSTREAM	1	5813539	forward	G	T	glutamate	receptor,	ionotropic,	kainate	1	[Source:RefSeq	peptide;Acc:NP_001095984]	ENSBTAG00000034854	.	.	ENSBTAT00000015562	.	forward	ENSBTAP00000015562	.	.	.	.	.	.	.	.	.	.	.	.	.	.	[GO:0004872]:receptor	activity;[GO:0015075]:ion	transmembrane	transporter	activity;[GO:0016020]:membrane	Phenotypes_Gene=Genome-wide	association	of	lipid-lowering	response	to	statins	in	combined	study	populations|Genome-wide	association	scan	of	quantitative	traits	for	attention	deficit	hyperactivity	disorder	identifies	novel	associations	and	confirms	candidate	gene	associations.|A	genome-wide	association	study	of	breast	and	prostate	cancer	in	the	NHLBI&aposs	Framingham	Heart	Study.;Interactions_Count=4;KEGG=Neuroactive	ligand-receptor	interaction	.	no
DOWNSTREAM	1	5813556	forward	C	A	glutamate	receptor,	ionotropic,	kainate	1	[Source:RefSeq	peptide;Acc:NP_001095984]	ENSBTAG00000034854	.	.	ENSBTAT00000015562	.	forward	ENSBTAP00000015562	.	.	.	.	.	.	.	.	.	.	.	.	.	.	[GO:0004872]:receptor	activity;[GO:0015075]:ion	transmembrane	transporter	activity;[GO:0016020]:membrane	Phenotypes_Gene=Genome-wide	association	of	lipid-lowering	response	to	statins	in	combined	study	populations|Genome-wide	association	scan	of	quantitative	traits	for	attention	deficit	hyperactivity	disorder	identifies	novel	associations	and	confirms	candidate	gene	associations.|A	genome-wide	association	study	of	breast	and	prostate	cancer	in	the	NHLBI&aposs	Framingham	Heart	Study.;Interactions_Count=4;KEGG=Neuroactive	ligand-receptor	interaction	.	no
DOWNSTREAM	1	5813929	forward	T	C	glutamate	receptor,	ionotropic,	kainate	1	[Source:RefSeq	peptide;Acc:NP_001095984]	ENSBTAG00000034854	.	.	ENSBTAT00000015562	.	forward	ENSBTAP00000015562	.	.	.	.	.	.	.	.	.	.	.	.	.	.	[GO:0004872]:receptor	activity;[GO:0015075]:ion	transmembrane	transporter	activity;[GO:0016020]:membrane	Phenotypes_Gene=Genome-wide	association	of	lipid-lowering	response	to	statins	in	combined	study	populations|Genome-wide	association	scan	of	quantitative	traits	for	attention	deficit	hyperactivity	disorder	identifies	novel	associations	and	confirms	candidate	gene	associations.|A	genome-wide	association	study	of	breast	and	prostate	cancer	in	the	NHLBI&aposs	Framingham	Heart	Study.;Interactions_Count=4;KEGG=Neuroactive	ligand-receptor	interaction	rs42608007	yes
DOWNSTREAM	1	5814058	forward	G	A	glutamate	receptor,	ionotropic,	kainate	1	[Source:RefSeq	peptide;Acc:NP_001095984]	ENSBTAG00000034854	.	.	ENSBTAT00000015562	.	forward	ENSBTAP00000015562	.	.	.	.	.	.	.	.	.	.	.	.	.	.	[GO:0004872]:receptor	activity;[GO:0015075]:ion	transmembrane	transporter	activity;[GO:0016020]:membrane	Phenotypes_Gene=Genome-wide	association	of	lipid-lowering	response	to	statins	in	combined	study	populations|Genome-wide	association	scan	of	quantitative	traits	for	attention	deficit	hyperactivity	disorder	identifies	novel	associations	and	confirms	candidate	gene	associations.|A	genome-wide	association	study	of	breast	and	prostate	cancer	in	the	NHLBI&aposs	Framingham	Heart	Study.;Interactions_Count=4;KEGG=Neuroactive	ligand-receptor	interaction	rs42608008	yes
DOWNSTREAM	1	6009562	forward	G	R	U6	spliceosomal	RNA	[Source:RFAM;Acc:RF00026]	ENSBTAG00000042595	.	.	ENSBTAT00000059587	.	C	T	reverse	.	.	.	.	.	.	.	.	.	.	.	.	.	.	.	.	no
DOWNSTREAM	1	6010567	forward	C	G	U6	spliceosomal	RNA	[Source:RFAM;Acc:RF00026]	ENSBTAG00000042595	.	.	ENSBTAT00000059587	.	G	C	reverse	.	.	.	.	.	.	.	.	.	.	.	.	.	.	.	rs43213956	yes
UPSTREAM	1	6012821	forward	T	C	U6	spliceosomal	RNA	[Source:RFAM;Acc:RF00026]	ENSBTAG00000042595	.	.	ENSBTAT00000059587	.	A	G	reverse	.	.	.	.	.	.	.	.	.	.	.	.	.	.	.	.	no
UPSTREAM	1	6013579	forward	T	K	U6	spliceosomal	RNA	[Source:RFAM;Acc:RF00026]	ENSBTAG00000042595	.	.	ENSBTAT00000059587	.	A	C	reverse	.	.	.	.	.	.	.	.	.	.	.	.	.	.	.	.	no
UPSTREAM	1	6013947	forward	G	R	U6	spliceosomal	RNA	[Source:RFAM;Acc:RF00026]	ENSBTAG00000042595	.	.	ENSBTAT00000059587	.	C	T	reverse	.	.	.	.	.	.	.	.	.	.	.	.	.	.	.	.	no
UPSTREAM	1	6014432	forward	G	T	U6	spliceosomal	RNA	[Source:RFAM;Acc:RF00026]	ENSBTAG00000042595	.	.	ENSBTAT00000059587	.	C	A	reverse	.	.	.	.	.	.	.	.	.	.	.	.	.	.	.	.	no
UPSTREAM	1	6015897	forward	A	T	U6	spliceosomal	RNA	[Source:RFAM;Acc:RF00026]	ENSBTAG00000042595	.	.	ENSBTAT00000059587	.	T	A	reverse	.	.	.	.	.	.	.	.	.	.	.	.	.	.	.	.	no
UPSTREAM	1	6016554	forward	C	T	U6	spliceosomal	RNA	[Source:RFAM;Acc:RF00026]	ENSBTAG00000042595	.	.	ENSBTAT00000059587	.	G	A	reverse	.	.	.	.	.	.	.	.	.	.	.	.	.	.	.	rs43213959	yes
DOWNSTREAM	1	6044529	forward	C	Y	.	ENSBTAG00000004139	BACH1	531350	ENSBTAT00000005416	.	G	A	reverse	ENSBTAP00000005416	.	.	.	.	.	.	.	.	.	.	.	.	[GO:0003676]:nucleic	acid	binding;[GO:0005515]:protein	binding;[GO:0005634]:nucleus;[GO:0030528]:transcription	regulator	activity;[GO:0050789]:regulation	of	biological	process	.	.	no
DOWNSTREAM	1	6044956	forward	T	Y	.	ENSBTAG00000004139	BACH1	531350	ENSBTAT00000005416	.	A	G	reverse	ENSBTAP00000005416	.	.	.	.	.	.	.	.	.	.	.	.	[GO:0003676]:nucleic	acid	binding;[GO:0005515]:protein	binding;[GO:0005634]:nucleus;[GO:0030528]:transcription	regulator	activity;[GO:0050789]:regulation	of	biological	process	.	.	no
DOWNSTREAM	1	6045107	forward	C	M	.	ENSBTAG00000004139	BACH1	531350	ENSBTAT00000005416	.	G	T	reverse	ENSBTAP00000005416	.	.	.	.	.	.	.	.	.	.	.	.	[GO:0003676]:nucleic	acid	binding;[GO:0005515]:protein	binding;[GO:0005634]:nucleus;[GO:0030528]:transcription	regulator	activity;[GO:0050789]:regulation	of	biological	process	.	.	no
DOWNSTREAM	1	6046518	forward	T	Y	.	ENSBTAG00000004139	BACH1	531350	ENSBTAT00000005416	.	A	G	reverse	ENSBTAP00000005416	.	.	.	.	.	.	.	.	.	.	.	.	[GO:0003676]:nucleic	acid	binding;[GO:0005515]:protein	binding;[GO:0005634]:nucleus;[GO:0030528]:transcription	regulator	activity;[GO:0050789]:regulation	of	biological	process	.	.	no
NON_SYNONYMOUS_CODING	1	6049206	forward	G	R	.	ENSBTAG00000004139	BACH1	531350	ENSBTAT00000005416	2104	C	T	reverse	ENSBTAP00000005416	.	702	.	.	R	W	PAREQRRRRRRRRQPWPERRRVLLRLDPPQQQAQSSA	-3.7	0.2	35.1	42.6	Vicugna_pacos;Sus_scrofa;Tarsius_syrichta;Tupaia_belangeri;Pteropus_vampyrus;Oryctolagus_cuniculus;Pongo_pygmaeus;Callithrix_jacchus;Homo_sapiens;Macaca_mulatta;Pan_troglodytes;Gorilla_gorilla;Choloepus_hoffmanni;Microcebus_murinus;Canis_familiaris;Tursiops_truncatus;Felis_catus;Otolemur_garnettii;Ochotona_princeps;Echinops_telfairi;Sorex_araneus;Cavia_porcellus;Rattus_norvegicus;Mus_musculus;Dipodomys_ordii;Myotis_lucifugus;Macropus_eugenii;Taeniopygia_guttata;Monodelphis_domestica;Meleagris_gallopavo;Gallus_gallus;Anolis_carolinensis;Xenopus_tropicalis;Ciona_savignyi;Ciona_intestinalis;Ciona_intestinalis;Drosophila_melanogaster	[GO:0003676]:nucleic	acid	binding;[GO:0005515]:protein	binding;[GO:0005634]:nucleus;[GO:0030528]:transcription	regulator	activity;[GO:0050789]:regulation	of	biological	process	Overlapping_Protein_Features=CHAIN:1:736:Transcription	regulator	protein	BACH1.	.	no
UPSTREAM	1	6066462	forward	C	Y	.	ENSBTAG00000004139	BACH1	531350	ENSBTAT00000005416	.	G	A	reverse	ENSBTAP00000005416	.	.	.	.	.	.	.	.	.	.	.	.	[GO:0003676]:nucleic	acid	binding;[GO:0005515]:protein	binding;[GO:0005634]:nucleus;[GO:0030528]:transcription	regulator	activity;[GO:0050789]:regulation	of	biological	process	.	.	no
UPSTREAM	1	6067155	forward	T	C	.	ENSBTAG00000004139	BACH1	531350	ENSBTAT00000005416	.	A	G	reverse	ENSBTAP00000005416	.	.	.	.	.	.	.	.	.	.	.	.	[GO:0003676]:nucleic	acid	binding;[GO:0005515]:protein	binding;[GO:0005634]:nucleus;[GO:0030528]:transcription	regulator	activity;[GO:0050789]:regulation	of	biological	process	.	.	no
UPSTREAM	1	6067176	forward	A	M	.	ENSBTAG00000004139	BACH1	531350	ENSBTAT00000005416	.	T	G	reverse	ENSBTAP00000005416	.	.	.	.	.	.	.	.	.	.	.	.	[GO:0003676]:nucleic	acid	binding;[GO:0005515]:protein	binding;[GO:0005634]:nucleus;[GO:0030528]:transcription	regulator	activity;[GO:0050789]:regulation	of	biological	process	.	.	no
UPSTREAM	1	6067777	forward	G	A	.	ENSBTAG00000004139	BACH1	531350	ENSBTAT00000005416	.	C	T	reverse	ENSBTAP00000005416	.	.	.	.	.	.	.	.	.	.	.	.	[GO:0003676]:nucleic	acid	binding;[GO:0005515]:protein	binding;[GO:0005634]:nucleus;[GO:0030528]:transcription	regulator	activity;[GO:0050789]:regulation	of	biological	process	.	.	no
UPSTREAM	1	6067999	forward	A	R	.	ENSBTAG00000004139	BACH1	531350	ENSBTAT00000005416	.	T	C	reverse	ENSBTAP00000005416	.	.	.	.	.	.	.	.	.	.	.	.	[GO:0003676]:nucleic	acid	binding;[GO:0005515]:protein	binding;[GO:0005634]:nucleus;[GO:0030528]:transcription	regulator	activity;[GO:0050789]:regulation	of	biological	process	.	.	no
DOWNSTREAM	1	6280784	forward	T	W	C1H21ORF7	protein	Fragment	[Source:UniProtKB/TrEMBL;Acc:Q0VC45]	ENSBTAG00000007444	C1H21ORF7	540879	ENSBTAT00000049195	.	A	T	reverse	.	.	.	.	.	.	.	.	.	.	.	.	.	[GO:0005515]:protein	binding;[GO:0005634]:nucleus;[GO:0005737]:cytoplasm	.	.	no
DOWNSTREAM	1	6281047	forward	A	C	C1H21ORF7	protein	Fragment	[Source:UniProtKB/TrEMBL;Acc:Q0VC45]	ENSBTAG00000007444	C1H21ORF7	540879	ENSBTAT00000049195	.	T	G	reverse	.	.	.	.	.	.	.	.	.	.	.	.	.	[GO:0005515]:protein	binding;[GO:0005634]:nucleus;[GO:0005737]:cytoplasm	.	.	no
DOWNSTREAM	1	6281566	forward	A	G	C1H21ORF7	protein	Fragment	[Source:UniProtKB/TrEMBL;Acc:Q0VC45]	ENSBTAG00000007444	C1H21ORF7	540879	ENSBTAT00000049195	.	T	C	reverse	.	.	.	.	.	.	.	.	.	.	.	.	.	[GO:0005515]:protein	binding;[GO:0005634]:nucleus;[GO:0005737]:cytoplasm	.	rs43215579	yes
DOWNSTREAM	1	6281764	forward	T	C	C1H21ORF7	protein	Fragment	[Source:UniProtKB/TrEMBL;Acc:Q0VC45]	ENSBTAG00000007444	C1H21ORF7	540879	ENSBTAT00000049195	.	A	G	reverse	.	.	.	.	.	.	.	.	.	.	.	.	.	[GO:0005515]:protein	binding;[GO:0005634]:nucleus;[GO:0005737]:cytoplasm	.	rs43215580	yes
DOWNSTREAM	1	6283527	forward	C	Y	C1H21ORF7	protein	Fragment	[Source:UniProtKB/TrEMBL;Acc:Q0VC45]	ENSBTAG00000007444	C1H21ORF7	540879	ENSBTAT00000049195	.	G	A	reverse	.	.	.	.	.	.	.	.	.	.	.	.	.	[GO:0005515]:protein	binding;[GO:0005634]:nucleus;[GO:0005737]:cytoplasm	.	.	no
3PRIME_UTR	1	6285159	forward	G	A	C1H21ORF7	protein	Fragment	[Source:UniProtKB/TrEMBL;Acc:Q0VC45]	ENSBTAG00000007444	C1H21ORF7	540879	ENSBTAT00000049195	1043	C	T	reverse	.	.	.	.	.	.	.	.	.	.	.	.	.	[GO:0005515]:protein	binding;[GO:0005634]:nucleus;[GO:0005737]:cytoplasm	.	.	no
3PRIME_UTR	1	6285303	forward	T	G	C1H21ORF7	protein	Fragment	[Source:UniProtKB/TrEMBL;Acc:Q0VC45]	ENSBTAG00000007444	C1H21ORF7	540879	ENSBTAT00000049195	899	A	C	reverse	.	.	.	.	.	.	.	.	.	.	.	.	.	[GO:0005515]:protein	binding;[GO:0005634]:nucleus;[GO:0005737]:cytoplasm	.	.	no
SYNONYMOUS_CODING	1	6285769	forward	C	T	C1H21ORF7	protein	Fragment	[Source:UniProtKB/TrEMBL;Acc:Q0VC45]	ENSBTAG00000007444	C1H21ORF7	540879	ENSBTAT00000049195	433	G	A	reverse	144	.	.	.	.	.	.	.	.	.	.	.	.	[GO:0005515]:protein	binding;[GO:0005634]:nucleus;[GO:0005737]:cytoplasm	Overlapping_Protein_Features=CHAIN:1:242:TAK1-like	protein.|VAR_SEQ:139:242:Missing	(in	isoform	B).|VAR_SEQ:146:242:Missing	(in	isoform	C).	.	no
UPSTREAM	1	6333383	forward	A	G	C1H21ORF7	protein	Fragment	[Source:UniProtKB/TrEMBL;Acc:Q0VC45]	ENSBTAG00000007444	C1H21ORF7	540879	ENSBTAT00000049195	.	T	C	reverse	.	.	.	.	.	.	.	.	.	.	.	.	.	[GO:0005515]:protein	binding;[GO:0005634]:nucleus;[GO:0005737]:cytoplasm	.	rs41638852	yes
UPSTREAM	1	6333523	forward	C	Y	C1H21ORF7	protein	Fragment	[Source:UniProtKB/TrEMBL;Acc:Q0VC45]	ENSBTAG00000007444	C1H21ORF7	540879	ENSBTAT00000049195	.	G	A	reverse	.	.	.	.	.	.	.	.	.	.	.	.	.	[GO:0005515]:protein	binding;[GO:0005634]:nucleus;[GO:0005737]:cytoplasm	.	.	no
UPSTREAM	1	6334529	forward	G	K	C1H21ORF7	protein	Fragment	[Source:UniProtKB/TrEMBL;Acc:Q0VC45]	ENSBTAG00000007444	C1H21ORF7	540879	ENSBTAT00000049195	.	C	A	reverse	.	.	.	.	.	.	.	.	.	.	.	.	.	[GO:0005515]:protein	binding;[GO:0005634]:nucleus;[GO:0005737]:cytoplasm	.	.	no
UPSTREAM	1	6336438	forward	C	M	C1H21ORF7	protein	Fragment	[Source:UniProtKB/TrEMBL;Acc:Q0VC45]	ENSBTAG00000007444	C1H21ORF7	540879	ENSBTAT00000049195	.	G	T	reverse	.	.	.	.	.	.	.	.	.	.	.	.	.	[GO:0005515]:protein	binding;[GO:0005634]:nucleus;[GO:0005737]:cytoplasm	.	.	no
UPSTREAM	1	6337281	forward	C	T	C1H21ORF7	protein	Fragment	[Source:UniProtKB/TrEMBL;Acc:Q0VC45]	ENSBTAG00000007444	C1H21ORF7	540879	ENSBTAT00000049195	.	G	A	reverse	.	.	.	.	.	.	.	.	.	.	.	.	.	[GO:0005515]:protein	binding;[GO:0005634]:nucleus;[GO:0005737]:cytoplasm	.	rs43216187	yes
UPSTREAM	1	6337419	forward	A	R	C1H21ORF7	protein	Fragment	[Source:UniProtKB/TrEMBL;Acc:Q0VC45]	ENSBTAG00000007444	C1H21ORF7	540879	ENSBTAT00000049195	.	T	C	reverse	.	.	.	.	.	.	.	.	.	.	.	.	.	[GO:0005515]:protein	binding;[GO:0005634]:nucleus;[GO:0005737]:cytoplasm	.	rs43216186	yes
UPSTREAM	1	6388526	forward	C	T	T-complex	protein	1	subunit	theta	(TCP-1-theta)(CCT-theta)	[Source:UniProtKB/Swiss-Prot;Acc:Q3ZCI9]	ENSBTAG00000014233	LOC613956	613956	ENSBTAT00000018917	.	forward	ENSBTAP00000018917	TCPQ_BOVIN	.	.	.	.	.	.	.	.	.	.	.	.	.	[GO:0005488]:binding;[GO:0005515]:protein	binding;[GO:0005737]:cytoplasm;[GO:0008152]:metabolic	process;[GO:0009056]:catabolic	process;[GO:0016787]:hydrolase	activity;[GO:0043170]:macromolecule	metabolic	process	Interactions_Count=1	.	no
UPSTREAM	1	6388769	forward	C	Y	T-complex	protein	1	subunit	theta	(TCP-1-theta)(CCT-theta)	[Source:UniProtKB/Swiss-Prot;Acc:Q3ZCI9]	ENSBTAG00000014233	LOC613956	613956	ENSBTAT00000018917	.	forward	ENSBTAP00000018917	TCPQ_BOVIN	.	.	.	.	.	.	.	.	.	.	.	.	.	[GO:0005488]:binding;[GO:0005515]:protein	binding;[GO:0005737]:cytoplasm;[GO:0008152]:metabolic	process;[GO:0009056]:catabolic	process;[GO:0016787]:hydrolase	activity;[GO:0043170]:macromolecule	metabolic	process	Interactions_Count=1	rs43216144	yes
UPSTREAM	1	6389300	forward	G	A	T-complex	protein	1	subunit	theta	(TCP-1-theta)(CCT-theta)	[Source:UniProtKB/Swiss-Prot;Acc:Q3ZCI9]	ENSBTAG00000014233	LOC613956	613956	ENSBTAT00000018917	.	forward	ENSBTAP00000018917	TCPQ_BOVIN	.	.	.	.	.	.	.	.	.	.	.	.	.	[GO:0005488]:binding;[GO:0005515]:protein	binding;[GO:0005737]:cytoplasm;[GO:0008152]:metabolic	process;[GO:0009056]:catabolic	process;[GO:0016787]:hydrolase	activity;[GO:0043170]:macromolecule	metabolic	process	Interactions_Count=1	.	no
UPSTREAM	1	6390130	forward	C	T	T-complex	protein	1	subunit	theta	(TCP-1-theta)(CCT-theta)	[Source:UniProtKB/Swiss-Prot;Acc:Q3ZCI9]	ENSBTAG00000014233	LOC613956	613956	ENSBTAT00000018917	.	forward	ENSBTAP00000018917	TCPQ_BOVIN	.	.	.	.	.	.	.	.	.	.	.	.	.	[GO:0005488]:binding;[GO:0005515]:protein	binding;[GO:0005737]:cytoplasm;[GO:0008152]:metabolic	process;[GO:0009056]:catabolic	process;[GO:0016787]:hydrolase	activity;[GO:0043170]:macromolecule	metabolic	process	Interactions_Count=1	rs43216143	yes
UPSTREAM	1	6391844	forward	T	C	T-complex	protein	1	subunit	theta	(TCP-1-theta)(CCT-theta)	[Source:UniProtKB/Swiss-Prot;Acc:Q3ZCI9]	ENSBTAG00000014233	LOC613956	613956	ENSBTAT00000018917	.	forward	ENSBTAP00000018917	TCPQ_BOVIN	.	.	.	.	.	.	.	.	.	.	.	.	.	[GO:0005488]:binding;[GO:0005515]:protein	binding;[GO:0005737]:cytoplasm;[GO:0008152]:metabolic	process;[GO:0009056]:catabolic	process;[GO:0016787]:hydrolase	activity;[GO:0043170]:macromolecule	metabolic	process	Interactions_Count=1	rs43216141	yes
UPSTREAM	1	6392269	forward	T	C	T-complex	protein	1	subunit	theta	(TCP-1-theta)(CCT-theta)	[Source:UniProtKB/Swiss-Prot;Acc:Q3ZCI9]	ENSBTAG00000014233	LOC613956	613956	ENSBTAT00000018917	.	forward	ENSBTAP00000018917	TCPQ_BOVIN	.	.	.	.	.	.	.	.	.	.	.	.	.	[GO:0005488]:binding;[GO:0005515]:protein	binding;[GO:0005737]:cytoplasm;[GO:0008152]:metabolic	process;[GO:0009056]:catabolic	process;[GO:0016787]:hydrolase	activity;[GO:0043170]:macromolecule	metabolic	process	Interactions_Count=1	rs43216139	yes
UPSTREAM	1	6393141	forward	A	T	T-complex	protein	1	subunit	theta	(TCP-1-theta)(CCT-theta)	[Source:UniProtKB/Swiss-Prot;Acc:Q3ZCI9]	ENSBTAG00000014233	LOC613956	613956	ENSBTAT00000018917	.	forward	ENSBTAP00000018917	TCPQ_BOVIN	.	.	.	.	.	.	.	.	.	.	.	.	.	[GO:0005488]:binding;[GO:0005515]:protein	binding;[GO:0005737]:cytoplasm;[GO:0008152]:metabolic	process;[GO:0009056]:catabolic	process;[GO:0016787]:hydrolase	activity;[GO:0043170]:macromolecule	metabolic	process	Interactions_Count=1	.	no
NON_SYNONYMOUS_CODING	1	6393414	forward	C	Y	T-complex	protein	1	subunit	theta	(TCP-1-theta)(CCT-theta)	[Source:UniProtKB/Swiss-Prot;Acc:Q3ZCI9]	ENSBTAG00000014233	LOC613956	613956	ENSBTAT00000018917	59	forward	ENSBTAP00000018917	TCPQ_BOVIN	2	.	.	.	.	A	V	ACP	-2.0	0.2	33.3	35.0	Gorilla_gorilla;Monodelphis_domestica;Gallus_gallus	[GO:0005488]:binding;[GO:0005515]:protein	binding;[GO:0005737]:cytoplasm;[GO:0008152]:metabolic	process;[GO:0009056]:catabolic	process;[GO:0016787]:hydrolase	activity;[GO:0043170]:macromolecule	metabolic	process	Interactions_Count=1	.	no
SYNONYMOUS_CODING	1	6399193	forward	C	Y	T-complex	protein	1	subunit	theta	(TCP-1-theta)(CCT-theta)	[Source:UniProtKB/Swiss-Prot;Acc:Q3ZCI9]	ENSBTAG00000014233	LOC613956	613956	ENSBTAT00000018917	657	forward	ENSBTAP00000018917	TCPQ_BOVIN	201	.	.	Superfamily	IPR002423	Cpn60/TCP-1;Pfam	IPR002423	Cpn60/TCP-1;Tigrfam	IPR012721	Chap_CCT_theta	.	.	.	.	.	.	.	.	.	[GO:0005488]:binding;[GO:0005515]:protein	binding;[GO:0005737]:cytoplasm;[GO:0008152]:metabolic	process;[GO:0009056]:catabolic	process;[GO:0016787]:hydrolase	activity;[GO:0043170]:macromolecule	metabolic	process	Interactions_Count=1;Overlapping_Protein_Features=CHAIN:2:548:T-complex	protein	1	subunit	theta.	.	no
3PRIME_UTR	1	6407072	forward	G	A	T-complex	protein	1	subunit	theta	(TCP-1-theta)(CCT-theta)	[Source:UniProtKB/Swiss-Prot;Acc:Q3ZCI9]	ENSBTAG00000014233	LOC613956	613956	ENSBTAT00000018917	1841	forward	ENSBTAP00000018917	TCPQ_BOVIN	.	.	.	.	.	.	.	.	.	.	.	.	.	[GO:0005488]:binding;[GO:0005515]:protein	binding;[GO:0005737]:cytoplasm;[GO:0008152]:metabolic	process;[GO:0009056]:catabolic	process;[GO:0016787]:hydrolase	activity;[GO:0043170]:macromolecule	metabolic	process	Interactions_Count=1	.	no
DOWNSTREAM	1	6407523	forward	T	G	T-complex	protein	1	subunit	theta	(TCP-1-theta)(CCT-theta)	[Source:UniProtKB/Swiss-Prot;Acc:Q3ZCI9]	ENSBTAG00000014233	LOC613956	613956	ENSBTAT00000018917	.	forward	ENSBTAP00000018917	TCPQ_BOVIN	.	.	.	.	.	.	.	.	.	.	.	.	.	[GO:0005488]:binding;[GO:0005515]:protein	binding;[GO:0005737]:cytoplasm;[GO:0008152]:metabolic	process;[GO:0009056]:catabolic	process;[GO:0016787]:hydrolase	activity;[GO:0043170]:macromolecule	metabolic	process	Interactions_Count=1	.	no
DOWNSTREAM	1	6407728	forward	C	Y	T-complex	protein	1	subunit	theta	(TCP-1-theta)(CCT-theta)	[Source:UniProtKB/Swiss-Prot;Acc:Q3ZCI9]	ENSBTAG00000014233	LOC613956	613956	ENSBTAT00000018917	.	forward	ENSBTAP00000018917	TCPQ_BOVIN	.	.	.	.	.	.	.	.	.	.	.	.	.	[GO:0005488]:binding;[GO:0005515]:protein	binding;[GO:0005737]:cytoplasm;[GO:0008152]:metabolic	process;[GO:0009056]:catabolic	process;[GO:0016787]:hydrolase	activity;[GO:0043170]:macromolecule	metabolic	process	Interactions_Count=1	.	no
NON_SYNONYMOUS_CODING	1	6409132	forward	C	T	Ubiquitin	carboxyl-terminal	hydrolase	16	(EC	3.1.2.15)(Ubiquitin	thioesterase	16)(Ubiquitin-specific-processing	protease	16)(Deubiquitinating	enzyme	16)	USP16	519992	ENSBTAT00000026801	2416	G	A	reverse	ENSBTAP00000026801	UBP16_BOVIN	771	.	.	pfscan	IPR001394	Peptidase_C19;Superfamily;Pfam	IPR001394	Peptidase_C19;Prints	.	S	N	NSNNNNNNNNNNNNNNNNSNNNNNSNSNNNNNNNNNTTCGGHNV	3.4	0.3	9.1	58.4	Tursiops_truncatus;Vicugna_pacos;Equus_caballus;Canis_familiaris;Microcebus_murinus;Pan_troglodytes;Pongo_pygmaeus;Pteropus_vampyrus;Macaca_mulatta;Homo_sapiens;Gorilla_gorilla;Oryctolagus_cuniculus;Callithrix_jacchus;Felis_catus;Choloepus_hoffmanni;Otolemur_garnettii;Dasypus_novemcinctus;Echinops_telfairi;Ochotona_princeps;Cavia_porcellus;Erinaceus_europaeus;Dipodomys_ordii;Loxodonta_africana;Sorex_araneus;Rattus_norvegicus;Tupaia_belangeri;Mus_musculus;Myotis_lucifugus;Procavia_capensis;Macropus_eugenii;Monodelphis_domestica;Monodelphis_domestica;Meleagris_gallopavo;Gallus_gallus;Taeniopygia_guttata;Taeniopygia_guttata;Anolis_carolinensis;Danio_rerio;Gasterosteus_aculeatus;Takifugu_rubripes;Tetraodon_nigroviridis;Oryzias_latipes;Ciona_savignyi;Drosophila_melanogaster	[GO:0005488]:binding;[GO:0005515]:protein	binding;[GO:0005634]:nucleus;[GO:0006139]:nucleobase,	nucleoside,	nucleotide	and	nucleic	acid	metabolic	process;[GO:0008150]:biological_process;[GO:0008152]:metabolic	process;[GO:0009056]:catabolic	process;[GO:0009987]:cellular	process;[GO:0016787]:hydrolase	activity;[GO:0030528]:transcription	regulator	activity;[GO:0043170]:macromolecule	metabolic	process;[GO:0050789]:regulation	of	biological	process	Overlapping_Protein_Features=CHAIN:1:823:Ubiquitin	carboxyl-terminal	hydrolase	16.|VAR_SEQ:394:823:SGKKSVNDKNLKKTVEDEDQDSEEEKDNDSYIKERSDIPSG	rs43216213	yes
SYNONYMOUS_CODING	1	6418206	forward	A	R	Ubiquitin	carboxyl-terminal	hydrolase	16	(EC	3.1.2.15)(Ubiquitin	thioesterase	16)(Ubiquitin-specific-processing	protease	16)(Deubiquitinating	enzyme	16)	USP16	519992	ENSBTAT00000026801	1253	T	C	reverse	ENSBTAP00000026801	UBP16_BOVIN	383	.	.	pfscan	IPR001394	Peptidase_C19;Superfamily;Pfam	IPR001394	Peptidase_C19	.	.	.	.	.	.	.	.	.	[GO:0005488]:binding;[GO:0005515]:protein	binding;[GO:0005634]:nucleus;[GO:0006139]:nucleobase,	nucleoside,	nucleotide	and	nucleic	acid	metabolic	process;[GO:0008150]:biological_process;[GO:0008152]:metabolic	process;[GO:0009056]:catabolic	process;[GO:0009987]:cellular	process;[GO:0016787]:hydrolase	activity;[GO:0030528]:transcription	regulator	activity;[GO:0043170]:macromolecule	metabolic	process;[GO:0050789]:regulation	of	biological	process	Overlapping_Protein_Features=CHAIN:1:823:Ubiquitin	carboxyl-terminal	hydrolase	16.	.	no
SPLICE_SITE	1	6418666	forward	C	Y	Ubiquitin	carboxyl-terminal	hydrolase	16	(EC	3.1.2.15)(Ubiquitin	thioesterase	16)(Ubiquitin-specific-processing	protease	16)(Deubiquitinating	enzyme	16)	USP16	519992	ENSBTAT00000026801	.	G	A	reverse	ENSBTAP00000026801	UBP16_BOVIN	.	.	.	.	.	.	.	.	.	.	.	.	.	[GO:0005488]:binding;[GO:0005515]:protein	binding;[GO:0005634]:nucleus;[GO:0006139]:nucleobase,	nucleoside,	nucleotide	and	nucleic	acid	metabolic	process;[GO:0008150]:biological_process;[GO:0008152]:metabolic	process;[GO:0009056]:catabolic	process;[GO:0009987]:cellular	process;[GO:0016787]:hydrolase	activity;[GO:0030528]:transcription	regulator	activity;[GO:0043170]:macromolecule	metabolic	process;[GO:0050789]:regulation	of	biological	process	.	.	no
UPSTREAM	1	6434467	forward	G	R	Ubiquitin	carboxyl-terminal	hydrolase	16	(EC	3.1.2.15)(Ubiquitin	thioesterase	16)(Ubiquitin-specific-processing	protease	16)(Deubiquitinating	enzyme	16)	USP16	519992	ENSBTAT00000026801	.	C	T	reverse	ENSBTAP00000026801	UBP16_BOVIN	.	.	.	.	.	.	.	.	.	.	.	.	.	[GO:0005488]:binding;[GO:0005515]:protein	binding;[GO:0005634]:nucleus;[GO:0006139]:nucleobase,	nucleoside,	nucleotide	and	nucleic	acid	metabolic	process;[GO:0008150]:biological_process;[GO:0008152]:metabolic	process;[GO:0009056]:catabolic	process;[GO:0009987]:cellular	process;[GO:0016787]:hydrolase	activity;[GO:0030528]:transcription	regulator	activity;[GO:0043170]:macromolecule	metabolic	process;[GO:0050789]:regulation	of	biological	process	.	.	no
UPSTREAM	1	6434630	forward	G	T	Ubiquitin	carboxyl-terminal	hydrolase	16	(EC	3.1.2.15)(Ubiquitin	thioesterase	16)(Ubiquitin-specific-processing	protease	16)(Deubiquitinating	enzyme	16)	USP16	519992	ENSBTAT00000026801	.	C	A	reverse	ENSBTAP00000026801	UBP16_BOVIN	.	.	.	.	.	.	.	.	.	.	.	.	.	[GO:0005488]:binding;[GO:0005515]:protein	binding;[GO:0005634]:nucleus;[GO:0006139]:nucleobase,	nucleoside,	nucleotide	and	nucleic	acid	metabolic	process;[GO:0008150]:biological_process;[GO:0008152]:metabolic	process;[GO:0009056]:catabolic	process;[GO:0009987]:cellular	process;[GO:0016787]:hydrolase	activity;[GO:0030528]:transcription	regulator	activity;[GO:0043170]:macromolecule	metabolic	process;[GO:0050789]:regulation	of	biological	process	.	.	no
UPSTREAM	1	6435432	forward	C	Y	Ubiquitin	carboxyl-terminal	hydrolase	16	(EC	3.1.2.15)(Ubiquitin	thioesterase	16)(Ubiquitin-specific-processing	protease	16)(Deubiquitinating	enzyme	16)	USP16	519992	ENSBTAT00000026801	.	G	A	reverse	ENSBTAP00000026801	UBP16_BOVIN	.	.	.	.	.	.	.	.	.	.	.	.	.	[GO:0005488]:binding;[GO:0005515]:protein	binding;[GO:0005634]:nucleus;[GO:0006139]:nucleobase,	nucleoside,	nucleotide	and	nucleic	acid	metabolic	process;[GO:0008150]:biological_process;[GO:0008152]:metabolic	process;[GO:0009056]:catabolic	process;[GO:0009987]:cellular	process;[GO:0016787]:hydrolase	activity;[GO:0030528]:transcription	regulator	activity;[GO:0043170]:macromolecule	metabolic	process;[GO:0050789]:regulation	of	biological	process	.	.	no
UPSTREAM	1	6437536	forward	C	T	Ubiquitin	carboxyl-terminal	hydrolase	16	(EC	3.1.2.15)(Ubiquitin	thioesterase	16)(Ubiquitin-specific-processing	protease	16)(Deubiquitinating	enzyme	16)	USP16	519992	ENSBTAT00000026801	.	G	A	reverse	ENSBTAP00000026801	UBP16_BOVIN	.	.	.	.	.	.	.	.	.	.	.	.	.	[GO:0005488]:binding;[GO:0005515]:protein	binding;[GO:0005634]:nucleus;[GO:0006139]:nucleobase,	nucleoside,	nucleotide	and	nucleic	acid	metabolic	process;[GO:0008150]:biological_process;[GO:0008152]:metabolic	process;[GO:0009056]:catabolic	process;[GO:0009987]:cellular	process;[GO:0016787]:hydrolase	activity;[GO:0030528]:transcription	regulator	activity;[GO:0043170]:macromolecule	metabolic	process;[GO:0050789]:regulation	of	biological	process	.	rs43216224	yes
UPSTREAM	1	6438196	forward	A	G	Ubiquitin	carboxyl-terminal	hydrolase	16	(EC	3.1.2.15)(Ubiquitin	thioesterase	16)(Ubiquitin-specific-processing	protease	16)(Deubiquitinating	enzyme	16)	USP16	519992	ENSBTAT00000026801	.	T	C	reverse	ENSBTAP00000026801	UBP16_BOVIN	.	.	.	.	.	.	.	.	.	.	.	.	.	[GO:0005488]:binding;[GO:0005515]:protein	binding;[GO:0005634]:nucleus;[GO:0006139]:nucleobase,	nucleoside,	nucleotide	and	nucleic	acid	metabolic	process;[GO:0008150]:biological_process;[GO:0008152]:metabolic	process;[GO:0009056]:catabolic	process;[GO:0009987]:cellular	process;[GO:0016787]:hydrolase	activity;[GO:0030528]:transcription	regulator	activity;[GO:0043170]:macromolecule	metabolic	process;[GO:0050789]:regulation	of	biological	process	.	.	no
NON_SYNONYMOUS_CODING	1	6447507	forward	C	G	.	ENSBTAG00000020121	RWDD2B	505006	ENSBTAT00000026800	630	C	G	forward	ENSBTAP00000026800	.	103	pfscan	IPR006575	RWD;Superfamily	IPR016135	UBQ-conjugat/RWD-like;Pfam	IPR006575	RWD;Smart	IPR006575	RWD;PIRSF	IPR017359	UCP038021_RWD	.	H	Q	QQQQQXQQQQQQQQQQQQQQQEQQQQXQQQQQQQQQQQQQQQQQE	4.6	-0.0	0.0	54.0	Tursiops_truncatus;Vicugna_pacos;Canis_familiaris;Pteropus_vampyrus;Equus_caballus;Felis_catus;Microcebus_murinus;Otolemur_garnettii;Pan_troglodytes;Homo_sapiens;Macaca_mulatta;Pongo_pygmaeus;Gorilla_gorilla;Tarsius_syrichta;Oryctolagus_cuniculus;Callithrix_jacchus;Myotis_lucifugus;Tupaia_belangeri;Dasypus_novemcinctus;Tupaia_belangeri;Loxodonta_africana;Dipodomys_ordii;Erinaceus_europaeus;Rattus_norvegicus;Ochotona_princeps;Cavia_porcellus;Sorex_araneus;Mus_musculus;Echinops_telfairi;Procavia_capensis;Choloepus_hoffmanni;Monodelphis_domestica;Macropus_eugenii;Gallus_gallus;Meleagris_gallopavo;Anolis_carolinensis;Taeniopygia_guttata;Xenopus_tropicalis;Danio_rerio;Gasterosteus_aculeatus;Takifugu_rubripes;Tetraodon_nigroviridis;Oryzias_latipes;Ciona_intestinalis;Drosophila_melanogaster	.	Overlapping_Protein_Features=CHAIN:1:319:RWD	domain-containing	protein	2B.|DOMAIN:41:165:RWD.|HELIX:127:143:FT	HELIX	152	165	rs43216839	yes
SYNONYMOUS_CODING	1	6447666	forward	C	Y	.	ENSBTAG00000020121	RWDD2B	505006	ENSBTAT00000026800	789	C	T	forward	ENSBTAP00000026800	.	156	Pfam	IPR010541	DUF1115;PIRSF	IPR017359	UCP038021_RWD	.	.	.	.	.	.	.	.	.	.	Overlapping_Protein_Features=CHAIN:1:319:RWD	domain-containing	protein	2B.	.	no
NON_SYNONYMOUS_CODING	1	6449849	forward	T	Y	.	ENSBTAG00000020121	RWDD2B	505006	ENSBTAT00000026800	1060	T	C	forward	ENSBTAP00000026800	.	247	Pfam	IPR010541	DUF1115;PIRSF	IPR017359	UCP038021_RWD	.	F	L	FFFFFFFFFFFFFFFFFFXFFFFFFFFFFIFFFFFFFFFFFFFF	-5.7	1.0	95.5	73.9	Tursiops_truncatus;Vicugna_pacos;Canis_familiaris;Pteropus_vampyrus;Equus_caballus;Felis_catus;Otolemur_garnettii;Pan_troglodytes;Homo_sapiens;Macaca_mulatta;Pongo_pygmaeus;Gorilla_gorilla;Tarsius_syrichta;Oryctolagus_cuniculus;Callithrix_jacchus;Myotis_lucifugus;Tupaia_belangeri;Dasypus_novemcinctus;Tupaia_belangeri;Loxodonta_africana;Dipodomys_ordii;Erinaceus_europaeus;Rattus_norvegicus;Ochotona_princeps;Cavia_porcellus;Sorex_araneus;Mus_musculus;Echinops_telfairi;Procavia_capensis;Choloepus_hoffmanni;Monodelphis_domestica;Macropus_eugenii;Gallus_gallus;Meleagris_gallopavo;Anolis_carolinensis;Taeniopygia_guttata;Xenopus_tropicalis;Danio_rerio;Gasterosteus_aculeatus;Takifugu_rubripes;Tetraodon_nigroviridis;Oryzias_latipes;Ciona_intestinalis;Drosophila_melanogaster	.	Overlapping_Protein_Features=CHAIN:1:319:RWD	domain-containing	protein	2B.	.	no
DOWNSTREAM	1	6450382	forward	A	C	.	ENSBTAG00000020121	RWDD2B	505006	ENSBTAT00000026800	.	A	C	forward	ENSBTAP00000026800	.	.	.	.	.	.	.	.	.	.	.	.	.	.	rs43216844	yes
DOWNSTREAM	1	6450675	forward	A	R	.	ENSBTAG00000020121	RWDD2B	505006	ENSBTAT00000026800	.	A	G	forward	ENSBTAP00000026800	.	.	.	.	.	.	.	.	.	.	.	.	.	.	.	no
DOWNSTREAM	1	6450683	forward	A	M	.	ENSBTAG00000020121	RWDD2B	505006	ENSBTAT00000026800	.	A	C	forward	ENSBTAP00000026800	.	.	.	.	.	.	.	.	.	.	.	.	.	.	.	no
DOWNSTREAM	1	6451343	forward	C	T	.	ENSBTAG00000020121	RWDD2B	505006	ENSBTAT00000026800	.	C	T	forward	ENSBTAP00000026800	.	.	.	.	.	.	.	.	.	.	.	.	.	.	.	no
DOWNSTREAM	1	6452708	forward	A	C	.	ENSBTAG00000020121	RWDD2B	505006	ENSBTAT00000026800	.	A	C	forward	ENSBTAP00000026800	.	.	.	.	.	.	.	.	.	.	.	.	.	.	rs43216846	yes
DOWNSTREAM	1	6454758	forward	G	R	.	ENSBTAG00000020121	RWDD2B	505006	ENSBTAT00000026800	.	G	A	forward	ENSBTAP00000026800	.	.	.	.	.	.	.	.	.	.	.	.	.	.	.	no
UPSTREAM	1	6461079	forward	G	A	RNF160	protein	Fragment	[Source:UniProtKB/TrEMBL;Acc:Q2KI81]	ENSBTAG00000000201	RNF160	519526	ENSBTAT00000032432	.	G	A	forward	.	.	.	.	.	.	.	.	.	.	.	.	.	[GO:0003676]:nucleic	acid	binding;[GO:0005488]:binding;[GO:0005515]:protein	binding;[GO:0005634]:nucleus;[GO:0030528]:transcription	regulator	activity;[GO:0050789]:regulation	of	biological	process	.	rs43216854	yes
UPSTREAM	1	6461784	forward	C	M	RNF160	protein	Fragment	[Source:UniProtKB/TrEMBL;Acc:Q2KI81]	ENSBTAG00000000201	RNF160	519526	ENSBTAT00000032432	.	C	A	forward	.	.	.	.	.	.	.	.	.	.	.	.	.	[GO:0003676]:nucleic	acid	binding;[GO:0005488]:binding;[GO:0005515]:protein	binding;[GO:0005634]:nucleus;[GO:0030528]:transcription	regulator	activity;[GO:0050789]:regulation	of	biological	process	.	.	no
SYNONYMOUS_CODING	1	6470605	forward	G	A	RNF160	protein	Fragment	[Source:UniProtKB/TrEMBL;Acc:Q2KI81]	ENSBTAG00000000201	RNF160	519526	ENSBTAT00000032432	483	G	A	forward	161	.	.	Superfamily	IPR016024	ARM-type_fold	.	.	.	.	.	.	.	.	.	[GO:0003676]:nucleic	acid	binding;[GO:0005488]:binding;[GO:0005515]:protein	binding;[GO:0005634]:nucleus;[GO:0030528]:transcription	regulator	activity;[GO:0050789]:regulation	of	biological	process	.	rs43216866	yes
SYNONYMOUS_CODING	1	6482618	forward	T	C	RNF160	protein	Fragment	[Source:UniProtKB/TrEMBL;Acc:Q2KI81]	ENSBTAG00000000201	RNF160	519526	ENSBTAT00000032432	1812	T	C	forward	604	.	.	Superfamily	IPR016024	ARM-type_fold	.	.	.	.	.	.	.	.	.	[GO:0003676]:nucleic	acid	binding;[GO:0005488]:binding;[GO:0005515]:protein	binding;[GO:0005634]:nucleus;[GO:0030528]:transcription	regulator	activity;[GO:0050789]:regulation	of	biological	process	.	rs43216879	yes
NON_SYNONYMOUS_CODING	1	6496175	forward	C	Y	RNF160	protein	Fragment	[Source:UniProtKB/TrEMBL;Acc:Q2KI81]	ENSBTAG00000000201	RNF160	519526	ENSBTAT00000032432	3431	C	T	forward	1144	.	.	Superfamily	IPR016024	ARM-type_fold	.	A	V	AAAAAAAAAAAAXXAXAAAAAASAAAXAAANIFFFVIAAAATDTNT	-2.4	0.6	63.0	57.8	Tursiops_truncatus;Vicugna_pacos;Equus_caballus;Felis_catus;Canis_familiaris;Pteropus_vampyrus;Pan_troglodytes;Homo_sapiens;Pongo_pygmaeus;Tarsius_syrichta;Choloepus_hoffmanni;Macaca_mulatta;Dasypus_novemcinctus;Microcebus_murinus;Callithrix_jacchus;Otolemur_garnettii;Spermophilus_tridecemlineatus;Oryctolagus_cuniculus;Tupaia_belangeri;Dipodomys_ordii;Erinaceus_europaeus;Loxodonta_africana;Cavia_porcellus;Sorex_araneus;Ochotona_princeps;Myotis_lucifugus;Echinops_telfairi;Rattus_norvegicus;Mus_musculus;Procavia_capensis;Macropus_eugenii;Monodelphis_domestica;Gallus_gallus;Taeniopygia_guttata;Meleagris_gallopavo;Anolis_carolinensis;Xenopus_tropicalis;Danio_rerio;Gasterosteus_aculeatus;Takifugu_rubripes;Tetraodon_nigroviridis;Oryzias_latipes;Ciona_savignyi;Drosophila_melanogaster;Ciona_intestinalis;Saccharomyces_cerevisiae	[GO:0003676]:nucleic	acid	binding;[GO:0005488]:binding;[GO:0005515]:protein	binding;[GO:0005634]:nucleus;[GO:0030528]:transcription	regulator	activity;[GO:0050789]:regulation	of	biological	process	.	rs43216900	yes
NON_SYNONYMOUS_CODING	1	6503333	forward	C	T	RNF160	protein	Fragment	[Source:UniProtKB/TrEMBL;Acc:Q2KI81]	ENSBTAG00000000201	RNF160	519526	ENSBTAT00000032432	4234	C	T	forward	1412	.	.	Superfamily	IPR016024	ARM-type_fold	.	L	F	FXLLLLLLLLLLLLLLLLLLXLLWXLXLLXLLLLLLLLLLLLLVFIMT	-2.8	0.7	75.0	69.6	Tursiops_truncatus;Vicugna_pacos;Equus_caballus;Felis_catus;Canis_familiaris;Pteropus_vampyrus;Pan_troglodytes;Homo_sapiens;Pongo_pygmaeus;Tarsius_syrichta;Choloepus_hoffmanni;Macaca_mulatta;Dasypus_novemcinctus;Microcebus_murinus;Callithrix_jacchus;Otolemur_garnettii;Spermophilus_tridecemlineatus;Oryctolagus_cuniculus;Tupaia_belangeri;Dipodomys_ordii;Erinaceus_europaeus;Loxodonta_africana;Cavia_porcellus;Sorex_araneus;Ochotona_princeps;Myotis_lucifugus;Echinops_telfairi;Rattus_norvegicus;Mus_musculus;Procavia_capensis;Macropus_eugenii;Monodelphis_domestica;Gallus_gallus;Taeniopygia_guttata;Taeniopygia_guttata;Meleagris_gallopavo;Anolis_carolinensis;Xenopus_tropicalis;Danio_rerio;Gasterosteus_aculeatus;Takifugu_rubripes;Tetraodon_nigroviridis;Oryzias_latipes;Ciona_savignyi;Drosophila_melanogaster;Ciona_intestinalis;Caenorhabditis_elegans;Saccharomyces_cerevisiae	[GO:0003676]:nucleic	acid	binding;[GO:0005488]:binding;[GO:0005515]:protein	binding;[GO:0005634]:nucleus;[GO:0030528]:transcription	regulator	activity;[GO:0050789]:regulation	of	biological	process	.	rs43216907	yes
SYNONYMOUS_CODING	1	6515314	forward	C	G	RNF160	protein	Fragment	[Source:UniProtKB/TrEMBL;Acc:Q2KI81]	ENSBTAG00000000201	RNF160	519526	ENSBTAT00000032432	4860	C	G	forward	1620	.	.	.	.	.	.	.	.	.	.	.	.	[GO:0003676]:nucleic	acid	binding;[GO:0005488]:binding;[GO:0005515]:protein	binding;[GO:0005634]:nucleus;[GO:0030528]:transcription	regulator	activity;[GO:0050789]:regulation	of	biological	process	.	rs43216921	yes
SPLICE_SITE	1	6515332	forward	G	K	RNF160	protein	Fragment	[Source:UniProtKB/TrEMBL;Acc:Q2KI81]	ENSBTAG00000000201	RNF160	519526	ENSBTAT00000032432	.	G	T	forward	.	.	.	.	.	.	.	.	.	.	.	.	.	[GO:0003676]:nucleic	acid	binding;[GO:0005488]:binding;[GO:0005515]:protein	binding;[GO:0005634]:nucleus;[GO:0030528]:transcription	regulator	activity;[GO:0050789]:regulation	of	biological	process	.	.	no
UPSTREAM	1	6521831	forward	C	Y	.	ENSBTAG00000023697	.	.	ENSBTAT00000000236	.	C	T	forward	ENSBTAP00000051060	.	.	.	.	.	.	.	.	.	.	.	.	[GO:0003676]:nucleic	acid	binding;[GO:0005575]:cellular_component;[GO:0005634]:nucleus;[GO:0005694]:chromosome;[GO:0009987]:cellular	process	.	rs43216927	yes
UPSTREAM	1	6521880	forward	G	C	.	ENSBTAG00000023697	.	.	ENSBTAT00000000236	.	G	C	forward	ENSBTAP00000051060	.	.	.	.	.	.	.	.	.	.	.	.	[GO:0003676]:nucleic	acid	binding;[GO:0005575]:cellular_component;[GO:0005634]:nucleus;[GO:0005694]:chromosome;[GO:0009987]:cellular	process	.	rs43216928	yes
UPSTREAM	1	6522248	forward	T	Y	.	ENSBTAG00000023697	.	.	ENSBTAT00000000236	.	T	C	forward	ENSBTAP00000051060	.	.	.	.	.	.	.	.	.	.	.	.	[GO:0003676]:nucleic	acid	binding;[GO:0005575]:cellular_component;[GO:0005634]:nucleus;[GO:0005694]:chromosome;[GO:0009987]:cellular	process	.	.	no
UPSTREAM	1	6522738	forward	T	Y	.	ENSBTAG00000023697	.	.	ENSBTAT00000000236	.	T	C	forward	ENSBTAP00000051060	.	.	.	.	.	.	.	.	.	.	.	.	[GO:0003676]:nucleic	acid	binding;[GO:0005575]:cellular_component;[GO:0005634]:nucleus;[GO:0005694]:chromosome;[GO:0009987]:cellular	process	.	rs43212631	yes
UPSTREAM	1	6523083	forward	G	R	.	ENSBTAG00000023697	.	.	ENSBTAT00000000236	.	G	A	forward	ENSBTAP00000051060	.	.	.	.	.	.	.	.	.	.	.	.	[GO:0003676]:nucleic	acid	binding;[GO:0005575]:cellular_component;[GO:0005634]:nucleus;[GO:0005694]:chromosome;[GO:0009987]:cellular	process	.	.	no
UPSTREAM	1	6523716	forward	G	A	.	ENSBTAG00000023697	.	.	ENSBTAT00000000236	.	G	A	forward	ENSBTAP00000051060	.	.	.	.	.	.	.	.	.	.	.	.	[GO:0003676]:nucleic	acid	binding;[GO:0005575]:cellular_component;[GO:0005634]:nucleus;[GO:0005694]:chromosome;[GO:0009987]:cellular	process	.	.	no
DOWNSTREAM	1	6527292	forward	C	T	.	ENSBTAG00000023697	.	.	ENSBTAT00000000236	.	C	T	forward	ENSBTAP00000051060	.	.	.	.	.	.	.	.	.	.	.	.	[GO:0003676]:nucleic	acid	binding;[GO:0005575]:cellular_component;[GO:0005634]:nucleus;[GO:0005694]:chromosome;[GO:0009987]:cellular	process	.	.	no
DOWNSTREAM	1	6527390	forward	T	K	.	ENSBTAG00000023697	.	.	ENSBTAT00000000236	.	T	G	forward	ENSBTAP00000051060	.	.	.	.	.	.	.	.	.	.	.	.	[GO:0003676]:nucleic	acid	binding;[GO:0005575]:cellular_component;[GO:0005634]:nucleus;[GO:0005694]:chromosome;[GO:0009987]:cellular	process	.	.	no
DOWNSTREAM	1	6528443	forward	T	Y	.	ENSBTAG00000023697	.	.	ENSBTAT00000000236	.	T	C	forward	ENSBTAP00000051060	.	.	.	.	.	.	.	.	.	.	.	.	[GO:0003676]:nucleic	acid	binding;[GO:0005575]:cellular_component;[GO:0005634]:nucleus;[GO:0005694]:chromosome;[GO:0009987]:cellular	process	.	.	no
DOWNSTREAM	1	6528483	forward	C	Y	.	ENSBTAG00000023697	.	.	ENSBTAT00000000236	.	C	T	forward	ENSBTAP00000051060	.	.	.	.	.	.	.	.	.	.	.	.	[GO:0003676]:nucleic	acid	binding;[GO:0005575]:cellular_component;[GO:0005634]:nucleus;[GO:0005694]:chromosome;[GO:0009987]:cellular	process	.	.	no
DOWNSTREAM	1	6528670	forward	T	G	.	ENSBTAG00000023697	.	.	ENSBTAT00000000236	.	T	G	forward	ENSBTAP00000051060	.	.	.	.	.	.	.	.	.	.	.	.	[GO:0003676]:nucleic	acid	binding;[GO:0005575]:cellular_component;[GO:0005634]:nucleus;[GO:0005694]:chromosome;[GO:0009987]:cellular	process	.	.	no
DOWNSTREAM	1	6529515	forward	T	Y	.	ENSBTAG00000023697	.	.	ENSBTAT00000000236	.	T	C	forward	ENSBTAP00000051060	.	.	.	.	.	.	.	.	.	.	.	.	[GO:0003676]:nucleic	acid	binding;[GO:0005575]:cellular_component;[GO:0005634]:nucleus;[GO:0005694]:chromosome;[GO:0009987]:cellular	process	.	.	no
DOWNSTREAM	1	6530246	forward	T	Y	.	ENSBTAG00000023697	.	.	ENSBTAT00000000236	.	T	C	forward	ENSBTAP00000051060	.	.	.	.	.	.	.	.	.	.	.	.	[GO:0003676]:nucleic	acid	binding;[GO:0005575]:cellular_component;[GO:0005634]:nucleus;[GO:0005694]:chromosome;[GO:0009987]:cellular	process	.	.	no
DOWNSTREAM	1	6530532	forward	A	M	.	ENSBTAG00000023697	.	.	ENSBTAT00000000236	.	A	C	forward	ENSBTAP00000051060	.	.	.	.	.	.	.	.	.	.	.	.	[GO:0003676]:nucleic	acid	binding;[GO:0005575]:cellular_component;[GO:0005634]:nucleus;[GO:0005694]:chromosome;[GO:0009987]:cellular	process	.	rs43212634	yes
DOWNSTREAM	1	6543011	forward	G	R	N-6	adenine-specific	DNA	methyltransferase	1	[Source:RefSeq	peptide;Acc:NP_001076982]	ENSBTAG00000001412	N6AMT1	615200	ENSBTAT00000001851	.	reverse	ENSBTAP00000001851	.	.	.	.	.	.	.	.	.	.	.	.	.	.	[GO:0003676]:nucleic	acid	binding;[GO:0005515]:protein	binding;[GO:0005575]:cellular_component;[GO:0008152]:metabolic	process;[GO:0009987]:cellular	process;[GO:0016740]:transferase	activity;[GO:0050789]:regulation	of	biological	process	.	rs43212637	yes
DOWNSTREAM	1	6543089	forward	G	R	N-6	adenine-specific	DNA	methyltransferase	1	[Source:RefSeq	peptide;Acc:NP_001076982]	ENSBTAG00000001412	N6AMT1	615200	ENSBTAT00000001851	.	reverse	ENSBTAP00000001851	.	.	.	.	.	.	.	.	.	.	.	.	.	.	[GO:0003676]:nucleic	acid	binding;[GO:0005515]:protein	binding;[GO:0005575]:cellular_component;[GO:0008152]:metabolic	process;[GO:0009987]:cellular	process;[GO:0016740]:transferase	activity;[GO:0050789]:regulation	of	biological	process	.	.	no
DOWNSTREAM	1	6544155	forward	C	G	N-6	adenine-specific	DNA	methyltransferase	1	[Source:RefSeq	peptide;Acc:NP_001076982]	ENSBTAG00000001412	N6AMT1	615200	ENSBTAT00000001851	.	reverse	ENSBTAP00000001851	.	.	.	.	.	.	.	.	.	.	.	.	.	.	[GO:0003676]:nucleic	acid	binding;[GO:0005515]:protein	binding;[GO:0005575]:cellular_component;[GO:0008152]:metabolic	process;[GO:0009987]:cellular	process;[GO:0016740]:transferase	activity;[GO:0050789]:regulation	of	biological	process	.	rs43212638	yes
DOWNSTREAM	1	6544504	forward	G	R	N-6	adenine-specific	DNA	methyltransferase	1	[Source:RefSeq	peptide;Acc:NP_001076982]	ENSBTAG00000001412	N6AMT1	615200	ENSBTAT00000001851	.	reverse	ENSBTAP00000001851	.	.	.	.	.	.	.	.	.	.	.	.	.	.	[GO:0003676]:nucleic	acid	binding;[GO:0005515]:protein	binding;[GO:0005575]:cellular_component;[GO:0008152]:metabolic	process;[GO:0009987]:cellular	process;[GO:0016740]:transferase	activity;[GO:0050789]:regulation	of	biological	process	.	.	no
UPSTREAM	1	6560424	forward	C	Y	N-6	adenine-specific	DNA	methyltransferase	1	[Source:RefSeq	peptide;Acc:NP_001076982]	ENSBTAG00000001412	N6AMT1	615200	ENSBTAT00000001851	.	reverse	ENSBTAP00000001851	.	.	.	.	.	.	.	.	.	.	.	.	.	.	[GO:0003676]:nucleic	acid	binding;[GO:0005515]:protein	binding;[GO:0005575]:cellular_component;[GO:0008152]:metabolic	process;[GO:0009987]:cellular	process;[GO:0016740]:transferase	activity;[GO:0050789]:regulation	of	biological	process	.	.	no
DOWNSTREAM	1	7446037	forward	A	R	.	ENSBTAG00000027052	.	.	ENSBTAT00000038758	.	T	C	reverse	ENSBTAP00000038568	.	.	.	.	.	.	.	.	.	.	.	.	[GO:0008152]:metabolic	process;[GO:0009056]:catabolic	process;[GO:0016787]:hydrolase	activity;[GO:0043170]:macromolecule	metabolic	process	.	.	no
UPSTREAM	1	7451778	forward	A	G	.	ENSBTAG00000027052	.	.	ENSBTAT00000038758	.	T	C	reverse	ENSBTAP00000038568	.	.	.	.	.	.	.	.	.	.	.	.	[GO:0008152]:metabolic	process;[GO:0009056]:catabolic	process;[GO:0016787]:hydrolase	activity;[GO:0043170]:macromolecule	metabolic	process	.	rs42612526	yes
UPSTREAM	1	7452419	forward	T	K	.	ENSBTAG00000027052	.	.	ENSBTAT00000038758	.	A	C	reverse	ENSBTAP00000038568	.	.	.	.	.	.	.	.	.	.	.	.	[GO:0008152]:metabolic	process;[GO:0009056]:catabolic	process;[GO:0016787]:hydrolase	activity;[GO:0043170]:macromolecule	metabolic	process	.	.	no
DOWNSTREAM	1	8195194	forward	A	R	U2	spliceosomal	RNA	[Source:RFAM;Acc:RF00004]	ENSBTAG00000043678	.	.	ENSBTAT00000060670	.	T	C	reverse	.	.	.	.	.	.	.	.	.	.	.	.	.	.	.	.	no
DOWNSTREAM	1	8198909	forward	T	C	U2	spliceosomal	RNA	[Source:RFAM;Acc:RF00004]	ENSBTAG00000043678	.	.	ENSBTAT00000060670	.	A	G	reverse	.	.	.	.	.	.	.	.	.	.	.	.	.	.	.	.	no
DOWNSTREAM	1	8198994	forward	T	Y	U2	spliceosomal	RNA	[Source:RFAM;Acc:RF00004]	ENSBTAG00000043678	.	.	ENSBTAT00000060670	.	A	G	reverse	.	.	.	.	.	.	.	.	.	.	.	.	.	.	.	.	no
UPSTREAM	1	8200024	forward	A	G	U2	spliceosomal	RNA	[Source:RFAM;Acc:RF00004]	ENSBTAG00000043678	.	.	ENSBTAT00000060670	.	T	C	reverse	.	.	.	.	.	.	.	.	.	.	.	.	.	.	.	.	no
UPSTREAM	1	8202382	forward	A	C	U2	spliceosomal	RNA	[Source:RFAM;Acc:RF00004]	ENSBTAG00000043678	.	.	ENSBTAT00000060670	.	T	G	reverse	.	.	.	.	.	.	.	.	.	.	.	.	.	.	.	.	no
UPSTREAM	1	8202716	forward	T	Y	U2	spliceosomal	RNA	[Source:RFAM;Acc:RF00004]	ENSBTAG00000043678	.	.	ENSBTAT00000060670	.	A	G	reverse	.	.	.	.	.	.	.	.	.	.	.	.	.	.	.	rs41669880	yes
UPSTREAM	1	8202781	forward	A	W	U2	spliceosomal	RNA	[Source:RFAM;Acc:RF00004]	ENSBTAG00000043678	.	.	ENSBTAT00000060670	.	T	A	reverse	.	.	.	.	.	.	.	.	.	.	.	.	.	.	.	rs41669879	yes
UPSTREAM	1	8203294	forward	G	C	U2	spliceosomal	RNA	[Source:RFAM;Acc:RF00004]	ENSBTAG00000043678	.	.	ENSBTAT00000060670	.	C	G	reverse	.	.	.	.	.	.	.	.	.	.	.	.	.	.	.	.	no
UPSTREAM	1	8204147	forward	A	T	U2	spliceosomal	RNA	[Source:RFAM;Acc:RF00004]	ENSBTAG00000043678	.	.	ENSBTAT00000060670	.	T	A	reverse	.	.	.	.	.	.	.	.	.	.	.	.	.	.	.	.	no
UPSTREAM	1	8204310	forward	A	G	U2	spliceosomal	RNA	[Source:RFAM;Acc:RF00004]	ENSBTAG00000043678	.	.	ENSBTAT00000060670	.	T	C	reverse	.	.	.	.	.	.	.	.	.	.	.	.	.	.	.	rs29025437	yes
UPSTREAM	1	8240174	forward	G	A	Histone	H4	(H4.1)	[Source:UniProtKB/Swiss-Prot;Acc:P62803]	ENSBTAG00000040155	LOC787485	787485	ENSBTAT00000056505	.	G	A	forward	.	.	.	.	.	.	.	.	.	.	.	.	.	[GO:0003676]:nucleic	acid	binding;[GO:0005515]:protein	binding;[GO:0005575]:cellular_component;[GO:0005634]:nucleus;[GO:0005694]:chromosome;[GO:0006139]:nucleobase,	nucleoside,	nucleotide	and	nucleic	acid	metabolic	process;[GO:0009987]:cellular	process;[GO:0030528]:transcription	regulator	activity;[GO:0050789]:regulation	of	biological	process	.	.	no
UPSTREAM	1	8240861	forward	A	T	Histone	H4	(H4.1)	[Source:UniProtKB/Swiss-Prot;Acc:P62803]	ENSBTAG00000040155	LOC787485	787485	ENSBTAT00000056505	.	A	T	forward	.	.	.	.	.	.	.	.	.	.	.	.	.	[GO:0003676]:nucleic	acid	binding;[GO:0005515]:protein	binding;[GO:0005575]:cellular_component;[GO:0005634]:nucleus;[GO:0005694]:chromosome;[GO:0006139]:nucleobase,	nucleoside,	nucleotide	and	nucleic	acid	metabolic	process;[GO:0009987]:cellular	process;[GO:0030528]:transcription	regulator	activity;[GO:0050789]:regulation	of	biological	process	.	.	no
UPSTREAM	1	8240901	forward	G	A	Histone	H4	(H4.1)	[Source:UniProtKB/Swiss-Prot;Acc:P62803]	ENSBTAG00000040155	LOC787485	787485	ENSBTAT00000056505	.	G	A	forward	.	.	.	.	.	.	.	.	.	.	.	.	.	[GO:0003676]:nucleic	acid	binding;[GO:0005515]:protein	binding;[GO:0005575]:cellular_component;[GO:0005634]:nucleus;[GO:0005694]:chromosome;[GO:0006139]:nucleobase,	nucleoside,	nucleotide	and	nucleic	acid	metabolic	process;[GO:0009987]:cellular	process;[GO:0030528]:transcription	regulator	activity;[GO:0050789]:regulation	of	biological	process	.	.	no
UPSTREAM	1	8240937	forward	C	T	Histone	H4	(H4.1)	[Source:UniProtKB/Swiss-Prot;Acc:P62803]	ENSBTAG00000040155	LOC787485	787485	ENSBTAT00000056505	.	C	T	forward	.	.	.	.	.	.	.	.	.	.	.	.	.	[GO:0003676]:nucleic	acid	binding;[GO:0005515]:protein	binding;[GO:0005575]:cellular_component;[GO:0005634]:nucleus;[GO:0005694]:chromosome;[GO:0006139]:nucleobase,	nucleoside,	nucleotide	and	nucleic	acid	metabolic	process;[GO:0009987]:cellular	process;[GO:0030528]:transcription	regulator	activity;[GO:0050789]:regulation	of	biological	process	.	.	no
UPSTREAM	1	8241014	forward	T	C	Histone	H4	(H4.1)	[Source:UniProtKB/Swiss-Prot;Acc:P62803]	ENSBTAG00000040155	LOC787485	787485	ENSBTAT00000056505	.	T	C	forward	.	.	.	.	.	.	.	.	.	.	.	.	.	[GO:0003676]:nucleic	acid	binding;[GO:0005515]:protein	binding;[GO:0005575]:cellular_component;[GO:0005634]:nucleus;[GO:0005694]:chromosome;[GO:0006139]:nucleobase,	nucleoside,	nucleotide	and	nucleic	acid	metabolic	process;[GO:0009987]:cellular	process;[GO:0030528]:transcription	regulator	activity;[GO:0050789]:regulation	of	biological	process	.	.	no
UPSTREAM	1	8241041	forward	C	M	Histone	H4	(H4.1)	[Source:UniProtKB/Swiss-Prot;Acc:P62803]	ENSBTAG00000040155	LOC787485	787485	ENSBTAT00000056505	.	C	A	forward	.	.	.	.	.	.	.	.	.	.	.	.	.	[GO:0003676]:nucleic	acid	binding;[GO:0005515]:protein	binding;[GO:0005575]:cellular_component;[GO:0005634]:nucleus;[GO:0005694]:chromosome;[GO:0006139]:nucleobase,	nucleoside,	nucleotide	and	nucleic	acid	metabolic	process;[GO:0009987]:cellular	process;[GO:0030528]:transcription	regulator	activity;[GO:0050789]:regulation	of	biological	process	.	.	no
UPSTREAM	1	8241048	forward	A	T	Histone	H4	(H4.1)	[Source:UniProtKB/Swiss-Prot;Acc:P62803]	ENSBTAG00000040155	LOC787485	787485	ENSBTAT00000056505	.	A	T	forward	.	.	.	.	.	.	.	.	.	.	.	.	.	[GO:0003676]:nucleic	acid	binding;[GO:0005515]:protein	binding;[GO:0005575]:cellular_component;[GO:0005634]:nucleus;[GO:0005694]:chromosome;[GO:0006139]:nucleobase,	nucleoside,	nucleotide	and	nucleic	acid	metabolic	process;[GO:0009987]:cellular	process;[GO:0030528]:transcription	regulator	activity;[GO:0050789]:regulation	of	biological	process	.	.	no
UPSTREAM	1	8241126	forward	G	C	Histone	H4	(H4.1)	[Source:UniProtKB/Swiss-Prot;Acc:P62803]	ENSBTAG00000040155	LOC787485	787485	ENSBTAT00000056505	.	G	C	forward	.	.	.	.	.	.	.	.	.	.	.	.	.	[GO:0003676]:nucleic	acid	binding;[GO:0005515]:protein	binding;[GO:0005575]:cellular_component;[GO:0005634]:nucleus;[GO:0005694]:chromosome;[GO:0006139]:nucleobase,	nucleoside,	nucleotide	and	nucleic	acid	metabolic	process;[GO:0009987]:cellular	process;[GO:0030528]:transcription	regulator	activity;[GO:0050789]:regulation	of	biological	process	.	.	no
UPSTREAM	1	8241736	forward	C	T	Histone	H4	(H4.1)	[Source:UniProtKB/Swiss-Prot;Acc:P62803]	ENSBTAG00000040155	LOC787485	787485	ENSBTAT00000056505	.	C	T	forward	.	.	.	.	.	.	.	.	.	.	.	.	.	[GO:0003676]:nucleic	acid	binding;[GO:0005515]:protein	binding;[GO:0005575]:cellular_component;[GO:0005634]:nucleus;[GO:0005694]:chromosome;[GO:0006139]:nucleobase,	nucleoside,	nucleotide	and	nucleic	acid	metabolic	process;[GO:0009987]:cellular	process;[GO:0030528]:transcription	regulator	activity;[GO:0050789]:regulation	of	biological	process	.	.	no
UPSTREAM	1	8242308	forward	C	T	Histone	H4	(H4.1)	[Source:UniProtKB/Swiss-Prot;Acc:P62803]	ENSBTAG00000040155	LOC787485	787485	ENSBTAT00000056505	.	C	T	forward	.	.	.	.	.	.	.	.	.	.	.	.	.	[GO:0003676]:nucleic	acid	binding;[GO:0005515]:protein	binding;[GO:0005575]:cellular_component;[GO:0005634]:nucleus;[GO:0005694]:chromosome;[GO:0006139]:nucleobase,	nucleoside,	nucleotide	and	nucleic	acid	metabolic	process;[GO:0009987]:cellular	process;[GO:0030528]:transcription	regulator	activity;[GO:0050789]:regulation	of	biological	process	.	.	no
UPSTREAM	1	8242317	forward	G	C	Histone	H4	(H4.1)	[Source:UniProtKB/Swiss-Prot;Acc:P62803]	ENSBTAG00000040155	LOC787485	787485	ENSBTAT00000056505	.	G	C	forward	.	.	.	.	.	.	.	.	.	.	.	.	.	[GO:0003676]:nucleic	acid	binding;[GO:0005515]:protein	binding;[GO:0005575]:cellular_component;[GO:0005634]:nucleus;[GO:0005694]:chromosome;[GO:0006139]:nucleobase,	nucleoside,	nucleotide	and	nucleic	acid	metabolic	process;[GO:0009987]:cellular	process;[GO:0030528]:transcription	regulator	activity;[GO:0050789]:regulation	of	biological	process	.	.	no
UPSTREAM	1	8242408	forward	T	C	Histone	H4	(H4.1)	[Source:UniProtKB/Swiss-Prot;Acc:P62803]	ENSBTAG00000040155	LOC787485	787485	ENSBTAT00000056505	.	T	C	forward	.	.	.	.	.	.	.	.	.	.	.	.	.	[GO:0003676]:nucleic	acid	binding;[GO:0005515]:protein	binding;[GO:0005575]:cellular_component;[GO:0005634]:nucleus;[GO:0005694]:chromosome;[GO:0006139]:nucleobase,	nucleoside,	nucleotide	and	nucleic	acid	metabolic	process;[GO:0009987]:cellular	process;[GO:0030528]:transcription	regulator	activity;[GO:0050789]:regulation	of	biological	process	.	.	no
UPSTREAM	1	8242862	forward	A	C	Histone	H4	(H4.1)	[Source:UniProtKB/Swiss-Prot;Acc:P62803]	ENSBTAG00000040155	LOC787485	787485	ENSBTAT00000056505	.	A	C	forward	.	.	.	.	.	.	.	.	.	.	.	.	.	[GO:0003676]:nucleic	acid	binding;[GO:0005515]:protein	binding;[GO:0005575]:cellular_component;[GO:0005634]:nucleus;[GO:0005694]:chromosome;[GO:0006139]:nucleobase,	nucleoside,	nucleotide	and	nucleic	acid	metabolic	process;[GO:0009987]:cellular	process;[GO:0030528]:transcription	regulator	activity;[GO:0050789]:regulation	of	biological	process	.	.	no
UPSTREAM	1	8243043	forward	C	T	Histone	H4	(H4.1)	[Source:UniProtKB/Swiss-Prot;Acc:P62803]	ENSBTAG00000040155	LOC787485	787485	ENSBTAT00000056505	.	C	T	forward	.	.	.	.	.	.	.	.	.	.	.	.	.	[GO:0003676]:nucleic	acid	binding;[GO:0005515]:protein	binding;[GO:0005575]:cellular_component;[GO:0005634]:nucleus;[GO:0005694]:chromosome;[GO:0006139]:nucleobase,	nucleoside,	nucleotide	and	nucleic	acid	metabolic	process;[GO:0009987]:cellular	process;[GO:0030528]:transcription	regulator	activity;[GO:0050789]:regulation	of	biological	process	.	.	no
UPSTREAM	1	8243061	forward	G	T	Histone	H4	(H4.1)	[Source:UniProtKB/Swiss-Prot;Acc:P62803]	ENSBTAG00000040155	LOC787485	787485	ENSBTAT00000056505	.	G	T	forward	.	.	.	.	.	.	.	.	.	.	.	.	.	[GO:0003676]:nucleic	acid	binding;[GO:0005515]:protein	binding;[GO:0005575]:cellular_component;[GO:0005634]:nucleus;[GO:0005694]:chromosome;[GO:0006139]:nucleobase,	nucleoside,	nucleotide	and	nucleic	acid	metabolic	process;[GO:0009987]:cellular	process;[GO:0030528]:transcription	regulator	activity;[GO:0050789]:regulation	of	biological	process	.	.	no
UPSTREAM	1	8243099	forward	A	G	Histone	H4	(H4.1)	[Source:UniProtKB/Swiss-Prot;Acc:P62803]	ENSBTAG00000040155	LOC787485	787485	ENSBTAT00000056505	.	A	G	forward	.	.	.	.	.	.	.	.	.	.	.	.	.	[GO:0003676]:nucleic	acid	binding;[GO:0005515]:protein	binding;[GO:0005575]:cellular_component;[GO:0005634]:nucleus;[GO:0005694]:chromosome;[GO:0006139]:nucleobase,	nucleoside,	nucleotide	and	nucleic	acid	metabolic	process;[GO:0009987]:cellular	process;[GO:0030528]:transcription	regulator	activity;[GO:0050789]:regulation	of	biological	process	.	.	no
UPSTREAM	1	8243141	forward	A	G	Histone	H4	(H4.1)	[Source:UniProtKB/Swiss-Prot;Acc:P62803]	ENSBTAG00000040155	LOC787485	787485	ENSBTAT00000056505	.	A	G	forward	.	.	.	.	.	.	.	.	.	.	.	.	.	[GO:0003676]:nucleic	acid	binding;[GO:0005515]:protein	binding;[GO:0005575]:cellular_component;[GO:0005634]:nucleus;[GO:0005694]:chromosome;[GO:0006139]:nucleobase,	nucleoside,	nucleotide	and	nucleic	acid	metabolic	process;[GO:0009987]:cellular	process;[GO:0030528]:transcription	regulator	activity;[GO:0050789]:regulation	of	biological	process	.	.	no
UPSTREAM	1	8243207	forward	G	T	Histone	H4	(H4.1)	[Source:UniProtKB/Swiss-Prot;Acc:P62803]	ENSBTAG00000040155	LOC787485	787485	ENSBTAT00000056505	.	G	T	forward	.	.	.	.	.	.	.	.	.	.	.	.	.	[GO:0003676]:nucleic	acid	binding;[GO:0005515]:protein	binding;[GO:0005575]:cellular_component;[GO:0005634]:nucleus;[GO:0005694]:chromosome;[GO:0006139]:nucleobase,	nucleoside,	nucleotide	and	nucleic	acid	metabolic	process;[GO:0009987]:cellular	process;[GO:0030528]:transcription	regulator	activity;[GO:0050789]:regulation	of	biological	process	.	.	no
UPSTREAM	1	8243220	forward	C	A	Histone	H4	(H4.1)	[Source:UniProtKB/Swiss-Prot;Acc:P62803]	ENSBTAG00000040155	LOC787485	787485	ENSBTAT00000056505	.	C	A	forward	.	.	.	.	.	.	.	.	.	.	.	.	.	[GO:0003676]:nucleic	acid	binding;[GO:0005515]:protein	binding;[GO:0005575]:cellular_component;[GO:0005634]:nucleus;[GO:0005694]:chromosome;[GO:0006139]:nucleobase,	nucleoside,	nucleotide	and	nucleic	acid	metabolic	process;[GO:0009987]:cellular	process;[GO:0030528]:transcription	regulator	activity;[GO:0050789]:regulation	of	biological	process	.	.	no
UPSTREAM	1	8243239	forward	C	T	Histone	H4	(H4.1)	[Source:UniProtKB/Swiss-Prot;Acc:P62803]	ENSBTAG00000040155	LOC787485	787485	ENSBTAT00000056505	.	C	T	forward	.	.	.	.	.	.	.	.	.	.	.	.	.	[GO:0003676]:nucleic	acid	binding;[GO:0005515]:protein	binding;[GO:0005575]:cellular_component;[GO:0005634]:nucleus;[GO:0005694]:chromosome;[GO:0006139]:nucleobase,	nucleoside,	nucleotide	and	nucleic	acid	metabolic	process;[GO:0009987]:cellular	process;[GO:0030528]:transcription	regulator	activity;[GO:0050789]:regulation	of	biological	process	.	.	no
UPSTREAM	1	8243330	forward	A	G	Histone	H4	(H4.1)	[Source:UniProtKB/Swiss-Prot;Acc:P62803]	ENSBTAG00000040155	LOC787485	787485	ENSBTAT00000056505	.	A	G	forward	.	.	.	.	.	.	.	.	.	.	.	.	.	[GO:0003676]:nucleic	acid	binding;[GO:0005515]:protein	binding;[GO:0005575]:cellular_component;[GO:0005634]:nucleus;[GO:0005694]:chromosome;[GO:0006139]:nucleobase,	nucleoside,	nucleotide	and	nucleic	acid	metabolic	process;[GO:0009987]:cellular	process;[GO:0030528]:transcription	regulator	activity;[GO:0050789]:regulation	of	biological	process	.	.	no
UPSTREAM	1	8243368	forward	G	C	Histone	H4	(H4.1)	[Source:UniProtKB/Swiss-Prot;Acc:P62803]	ENSBTAG00000040155	LOC787485	787485	ENSBTAT00000056505	.	G	C	forward	.	.	.	.	.	.	.	.	.	.	.	.	.	[GO:0003676]:nucleic	acid	binding;[GO:0005515]:protein	binding;[GO:0005575]:cellular_component;[GO:0005634]:nucleus;[GO:0005694]:chromosome;[GO:0006139]:nucleobase,	nucleoside,	nucleotide	and	nucleic	acid	metabolic	process;[GO:0009987]:cellular	process;[GO:0030528]:transcription	regulator	activity;[GO:0050789]:regulation	of	biological	process	.	.	no
UPSTREAM	1	8243500	forward	A	G	Histone	H4	(H4.1)	[Source:UniProtKB/Swiss-Prot;Acc:P62803]	ENSBTAG00000040155	LOC787485	787485	ENSBTAT00000056505	.	A	G	forward	.	.	.	.	.	.	.	.	.	.	.	.	.	[GO:0003676]:nucleic	acid	binding;[GO:0005515]:protein	binding;[GO:0005575]:cellular_component;[GO:0005634]:nucleus;[GO:0005694]:chromosome;[GO:0006139]:nucleobase,	nucleoside,	nucleotide	and	nucleic	acid	metabolic	process;[GO:0009987]:cellular	process;[GO:0030528]:transcription	regulator	activity;[GO:0050789]:regulation	of	biological	process	.	.	no
UPSTREAM	1	8243540	forward	A	G	Histone	H4	(H4.1)	[Source:UniProtKB/Swiss-Prot;Acc:P62803]	ENSBTAG00000040155	LOC787485	787485	ENSBTAT00000056505	.	A	G	forward	.	.	.	.	.	.	.	.	.	.	.	.	.	[GO:0003676]:nucleic	acid	binding;[GO:0005515]:protein	binding;[GO:0005575]:cellular_component;[GO:0005634]:nucleus;[GO:0005694]:chromosome;[GO:0006139]:nucleobase,	nucleoside,	nucleotide	and	nucleic	acid	metabolic	process;[GO:0009987]:cellular	process;[GO:0030528]:transcription	regulator	activity;[GO:0050789]:regulation	of	biological	process	.	.	no
UPSTREAM	1	8244481	forward	C	T	Histone	H4	(H4.1)	[Source:UniProtKB/Swiss-Prot;Acc:P62803]	ENSBTAG00000040155	LOC787485	787485	ENSBTAT00000056505	.	C	T	forward	.	.	.	.	.	.	.	.	.	.	.	.	.	[GO:0003676]:nucleic	acid	binding;[GO:0005515]:protein	binding;[GO:0005575]:cellular_component;[GO:0005634]:nucleus;[GO:0005694]:chromosome;[GO:0006139]:nucleobase,	nucleoside,	nucleotide	and	nucleic	acid	metabolic	process;[GO:0009987]:cellular	process;[GO:0030528]:transcription	regulator	activity;[GO:0050789]:regulation	of	biological	process	.	.	no
UPSTREAM	1	8244619	forward	G	A	Histone	H4	(H4.1)	[Source:UniProtKB/Swiss-Prot;Acc:P62803]	ENSBTAG00000040155	LOC787485	787485	ENSBTAT00000056505	.	G	A	forward	.	.	.	.	.	.	.	.	.	.	.	.	.	[GO:0003676]:nucleic	acid	binding;[GO:0005515]:protein	binding;[GO:0005575]:cellular_component;[GO:0005634]:nucleus;[GO:0005694]:chromosome;[GO:0006139]:nucleobase,	nucleoside,	nucleotide	and	nucleic	acid	metabolic	process;[GO:0009987]:cellular	process;[GO:0030528]:transcription	regulator	activity;[GO:0050789]:regulation	of	biological	process	.	.	no
UPSTREAM	1	8244666	forward	C	T	Histone	H4	(H4.1)	[Source:UniProtKB/Swiss-Prot;Acc:P62803]	ENSBTAG00000040155	LOC787485	787485	ENSBTAT00000056505	.	C	T	forward	.	.	.	.	.	.	.	.	.	.	.	.	.	[GO:0003676]:nucleic	acid	binding;[GO:0005515]:protein	binding;[GO:0005575]:cellular_component;[GO:0005634]:nucleus;[GO:0005694]:chromosome;[GO:0006139]:nucleobase,	nucleoside,	nucleotide	and	nucleic	acid	metabolic	process;[GO:0009987]:cellular	process;[GO:0030528]:transcription	regulator	activity;[GO:0050789]:regulation	of	biological	process	.	.	no
UPSTREAM	1	8244686	forward	T	G	Histone	H4	(H4.1)	[Source:UniProtKB/Swiss-Prot;Acc:P62803]	ENSBTAG00000040155	LOC787485	787485	ENSBTAT00000056505	.	T	G	forward	.	.	.	.	.	.	.	.	.	.	.	.	.	[GO:0003676]:nucleic	acid	binding;[GO:0005515]:protein	binding;[GO:0005575]:cellular_component;[GO:0005634]:nucleus;[GO:0005694]:chromosome;[GO:0006139]:nucleobase,	nucleoside,	nucleotide	and	nucleic	acid	metabolic	process;[GO:0009987]:cellular	process;[GO:0030528]:transcription	regulator	activity;[GO:0050789]:regulation	of	biological	process	.	.	no
UPSTREAM	1	8244756	forward	A	G	Histone	H4	(H4.1)	[Source:UniProtKB/Swiss-Prot;Acc:P62803]	ENSBTAG00000040155	LOC787485	787485	ENSBTAT00000056505	.	A	G	forward	.	.	.	.	.	.	.	.	.	.	.	.	.	[GO:0003676]:nucleic	acid	binding;[GO:0005515]:protein	binding;[GO:0005575]:cellular_component;[GO:0005634]:nucleus;[GO:0005694]:chromosome;[GO:0006139]:nucleobase,	nucleoside,	nucleotide	and	nucleic	acid	metabolic	process;[GO:0009987]:cellular	process;[GO:0030528]:transcription	regulator	activity;[GO:0050789]:regulation	of	biological	process	.	.	no
UPSTREAM	1	8244806	forward	A	G	Histone	H4	(H4.1)	[Source:UniProtKB/Swiss-Prot;Acc:P62803]	ENSBTAG00000040155	LOC787485	787485	ENSBTAT00000056505	.	A	G	forward	.	.	.	.	.	.	.	.	.	.	.	.	.	[GO:0003676]:nucleic	acid	binding;[GO:0005515]:protein	binding;[GO:0005575]:cellular_component;[GO:0005634]:nucleus;[GO:0005694]:chromosome;[GO:0006139]:nucleobase,	nucleoside,	nucleotide	and	nucleic	acid	metabolic	process;[GO:0009987]:cellular	process;[GO:0030528]:transcription	regulator	activity;[GO:0050789]:regulation	of	biological	process	.	.	no
DOWNSTREAM	1	8245309	forward	C	T	Histone	H4	(H4.1)	[Source:UniProtKB/Swiss-Prot;Acc:P62803]	ENSBTAG00000040155	LOC787485	787485	ENSBTAT00000056505	.	C	T	forward	.	.	.	.	.	.	.	.	.	.	.	.	.	[GO:0003676]:nucleic	acid	binding;[GO:0005515]:protein	binding;[GO:0005575]:cellular_component;[GO:0005634]:nucleus;[GO:0005694]:chromosome;[GO:0006139]:nucleobase,	nucleoside,	nucleotide	and	nucleic	acid	metabolic	process;[GO:0009987]:cellular	process;[GO:0030528]:transcription	regulator	activity;[GO:0050789]:regulation	of	biological	process	.	.	no
DOWNSTREAM	1	8245405	forward	T	A	Histone	H4	(H4.1)	[Source:UniProtKB/Swiss-Prot;Acc:P62803]	ENSBTAG00000040155	LOC787485	787485	ENSBTAT00000056505	.	T	A	forward	.	.	.	.	.	.	.	.	.	.	.	.	.	[GO:0003676]:nucleic	acid	binding;[GO:0005515]:protein	binding;[GO:0005575]:cellular_component;[GO:0005634]:nucleus;[GO:0005694]:chromosome;[GO:0006139]:nucleobase,	nucleoside,	nucleotide	and	nucleic	acid	metabolic	process;[GO:0009987]:cellular	process;[GO:0030528]:transcription	regulator	activity;[GO:0050789]:regulation	of	biological	process	.	.	no
DOWNSTREAM	1	8245513	forward	T	C	Histone	H4	(H4.1)	[Source:UniProtKB/Swiss-Prot;Acc:P62803]	ENSBTAG00000040155	LOC787485	787485	ENSBTAT00000056505	.	T	C	forward	.	.	.	.	.	.	.	.	.	.	.	.	.	[GO:0003676]:nucleic	acid	binding;[GO:0005515]:protein	binding;[GO:0005575]:cellular_component;[GO:0005634]:nucleus;[GO:0005694]:chromosome;[GO:0006139]:nucleobase,	nucleoside,	nucleotide	and	nucleic	acid	metabolic	process;[GO:0009987]:cellular	process;[GO:0030528]:transcription	regulator	activity;[GO:0050789]:regulation	of	biological	process	.	.	no
DOWNSTREAM	1	8246068	forward	C	A	Histone	H4	(H4.1)	[Source:UniProtKB/Swiss-Prot;Acc:P62803]	ENSBTAG00000040155	LOC787485	787485	ENSBTAT00000056505	.	C	A	forward	.	.	.	.	.	.	.	.	.	.	.	.	.	[GO:0003676]:nucleic	acid	binding;[GO:0005515]:protein	binding;[GO:0005575]:cellular_component;[GO:0005634]:nucleus;[GO:0005694]:chromosome;[GO:0006139]:nucleobase,	nucleoside,	nucleotide	and	nucleic	acid	metabolic	process;[GO:0009987]:cellular	process;[GO:0030528]:transcription	regulator	activity;[GO:0050789]:regulation	of	biological	process	.	.	no
DOWNSTREAM	1	8246093	forward	A	G	Histone	H4	(H4.1)	[Source:UniProtKB/Swiss-Prot;Acc:P62803]	ENSBTAG00000040155	LOC787485	787485	ENSBTAT00000056505	.	A	G	forward	.	.	.	.	.	.	.	.	.	.	.	.	.	[GO:0003676]:nucleic	acid	binding;[GO:0005515]:protein	binding;[GO:0005575]:cellular_component;[GO:0005634]:nucleus;[GO:0005694]:chromosome;[GO:0006139]:nucleobase,	nucleoside,	nucleotide	and	nucleic	acid	metabolic	process;[GO:0009987]:cellular	process;[GO:0030528]:transcription	regulator	activity;[GO:0050789]:regulation	of	biological	process	.	.	no
DOWNSTREAM	1	8246708	forward	C	T	Histone	H4	(H4.1)	[Source:UniProtKB/Swiss-Prot;Acc:P62803]	ENSBTAG00000040155	LOC787485	787485	ENSBTAT00000056505	.	C	T	forward	.	.	.	.	.	.	.	.	.	.	.	.	.	[GO:0003676]:nucleic	acid	binding;[GO:0005515]:protein	binding;[GO:0005575]:cellular_component;[GO:0005634]:nucleus;[GO:0005694]:chromosome;[GO:0006139]:nucleobase,	nucleoside,	nucleotide	and	nucleic	acid	metabolic	process;[GO:0009987]:cellular	process;[GO:0030528]:transcription	regulator	activity;[GO:0050789]:regulation	of	biological	process	.	.	no
DOWNSTREAM	1	8246717	forward	G	T	Histone	H4	(H4.1)	[Source:UniProtKB/Swiss-Prot;Acc:P62803]	ENSBTAG00000040155	LOC787485	787485	ENSBTAT00000056505	.	G	T	forward	.	.	.	.	.	.	.	.	.	.	.	.	.	[GO:0003676]:nucleic	acid	binding;[GO:0005515]:protein	binding;[GO:0005575]:cellular_component;[GO:0005634]:nucleus;[GO:0005694]:chromosome;[GO:0006139]:nucleobase,	nucleoside,	nucleotide	and	nucleic	acid	metabolic	process;[GO:0009987]:cellular	process;[GO:0030528]:transcription	regulator	activity;[GO:0050789]:regulation	of	biological	process	.	.	no
DOWNSTREAM	1	8246884	forward	T	C	Histone	H4	(H4.1)	[Source:UniProtKB/Swiss-Prot;Acc:P62803]	ENSBTAG00000040155	LOC787485	787485	ENSBTAT00000056505	.	T	C	forward	.	.	.	.	.	.	.	.	.	.	.	.	.	[GO:0003676]:nucleic	acid	binding;[GO:0005515]:protein	binding;[GO:0005575]:cellular_component;[GO:0005634]:nucleus;[GO:0005694]:chromosome;[GO:0006139]:nucleobase,	nucleoside,	nucleotide	and	nucleic	acid	metabolic	process;[GO:0009987]:cellular	process;[GO:0030528]:transcription	regulator	activity;[GO:0050789]:regulation	of	biological	process	.	.	no
DOWNSTREAM	1	8247055	forward	A	G	Histone	H4	(H4.1)	[Source:UniProtKB/Swiss-Prot;Acc:P62803]	ENSBTAG00000040155	LOC787485	787485	ENSBTAT00000056505	.	A	G	forward	.	.	.	.	.	.	.	.	.	.	.	.	.	[GO:0003676]:nucleic	acid	binding;[GO:0005515]:protein	binding;[GO:0005575]:cellular_component;[GO:0005634]:nucleus;[GO:0005694]:chromosome;[GO:0006139]:nucleobase,	nucleoside,	nucleotide	and	nucleic	acid	metabolic	process;[GO:0009987]:cellular	process;[GO:0030528]:transcription	regulator	activity;[GO:0050789]:regulation	of	biological	process	.	.	no
DOWNSTREAM	1	8247077	forward	C	T	Histone	H4	(H4.1)	[Source:UniProtKB/Swiss-Prot;Acc:P62803]	ENSBTAG00000040155	LOC787485	787485	ENSBTAT00000056505	.	C	T	forward	.	.	.	.	.	.	.	.	.	.	.	.	.	[GO:0003676]:nucleic	acid	binding;[GO:0005515]:protein	binding;[GO:0005575]:cellular_component;[GO:0005634]:nucleus;[GO:0005694]:chromosome;[GO:0006139]:nucleobase,	nucleoside,	nucleotide	and	nucleic	acid	metabolic	process;[GO:0009987]:cellular	process;[GO:0030528]:transcription	regulator	activity;[GO:0050789]:regulation	of	biological	process	.	.	no
DOWNSTREAM	1	8247090	forward	G	T	Histone	H4	(H4.1)	[Source:UniProtKB/Swiss-Prot;Acc:P62803]	ENSBTAG00000040155	LOC787485	787485	ENSBTAT00000056505	.	G	T	forward	.	.	.	.	.	.	.	.	.	.	.	.	.	[GO:0003676]:nucleic	acid	binding;[GO:0005515]:protein	binding;[GO:0005575]:cellular_component;[GO:0005634]:nucleus;[GO:0005694]:chromosome;[GO:0006139]:nucleobase,	nucleoside,	nucleotide	and	nucleic	acid	metabolic	process;[GO:0009987]:cellular	process;[GO:0030528]:transcription	regulator	activity;[GO:0050789]:regulation	of	biological	process	.	.	no
DOWNSTREAM	1	8247248	forward	A	C	Histone	H4	(H4.1)	[Source:UniProtKB/Swiss-Prot;Acc:P62803]	ENSBTAG00000040155	LOC787485	787485	ENSBTAT00000056505	.	A	C	forward	.	.	.	.	.	.	.	.	.	.	.	.	.	[GO:0003676]:nucleic	acid	binding;[GO:0005515]:protein	binding;[GO:0005575]:cellular_component;[GO:0005634]:nucleus;[GO:0005694]:chromosome;[GO:0006139]:nucleobase,	nucleoside,	nucleotide	and	nucleic	acid	metabolic	process;[GO:0009987]:cellular	process;[GO:0030528]:transcription	regulator	activity;[GO:0050789]:regulation	of	biological	process	.	.	no
DOWNSTREAM	1	8247333	forward	T	G	Histone	H4	(H4.1)	[Source:UniProtKB/Swiss-Prot;Acc:P62803]	ENSBTAG00000040155	LOC787485	787485	ENSBTAT00000056505	.	T	G	forward	.	.	.	.	.	.	.	.	.	.	.	.	.	[GO:0003676]:nucleic	acid	binding;[GO:0005515]:protein	binding;[GO:0005575]:cellular_component;[GO:0005634]:nucleus;[GO:0005694]:chromosome;[GO:0006139]:nucleobase,	nucleoside,	nucleotide	and	nucleic	acid	metabolic	process;[GO:0009987]:cellular	process;[GO:0030528]:transcription	regulator	activity;[GO:0050789]:regulation	of	biological	process	.	.	no
DOWNSTREAM	1	8247614	forward	C	T	Histone	H4	(H4.1)	[Source:UniProtKB/Swiss-Prot;Acc:P62803]	ENSBTAG00000040155	LOC787485	787485	ENSBTAT00000056505	.	C	T	forward	.	.	.	.	.	.	.	.	.	.	.	.	.	[GO:0003676]:nucleic	acid	binding;[GO:0005515]:protein	binding;[GO:0005575]:cellular_component;[GO:0005634]:nucleus;[GO:0005694]:chromosome;[GO:0006139]:nucleobase,	nucleoside,	nucleotide	and	nucleic	acid	metabolic	process;[GO:0009987]:cellular	process;[GO:0030528]:transcription	regulator	activity;[GO:0050789]:regulation	of	biological	process	.	.	no
DOWNSTREAM	1	8247684	forward	A	G	Histone	H4	(H4.1)	[Source:UniProtKB/Swiss-Prot;Acc:P62803]	ENSBTAG00000040155	LOC787485	787485	ENSBTAT00000056505	.	A	G	forward	.	.	.	.	.	.	.	.	.	.	.	.	.	[GO:0003676]:nucleic	acid	binding;[GO:0005515]:protein	binding;[GO:0005575]:cellular_component;[GO:0005634]:nucleus;[GO:0005694]:chromosome;[GO:0006139]:nucleobase,	nucleoside,	nucleotide	and	nucleic	acid	metabolic	process;[GO:0009987]:cellular	process;[GO:0030528]:transcription	regulator	activity;[GO:0050789]:regulation	of	biological	process	.	.	no
DOWNSTREAM	1	8247720	forward	A	G	Histone	H4	(H4.1)	[Source:UniProtKB/Swiss-Prot;Acc:P62803]	ENSBTAG00000040155	LOC787485	787485	ENSBTAT00000056505	.	A	G	forward	.	.	.	.	.	.	.	.	.	.	.	.	.	[GO:0003676]:nucleic	acid	binding;[GO:0005515]:protein	binding;[GO:0005575]:cellular_component;[GO:0005634]:nucleus;[GO:0005694]:chromosome;[GO:0006139]:nucleobase,	nucleoside,	nucleotide	and	nucleic	acid	metabolic	process;[GO:0009987]:cellular	process;[GO:0030528]:transcription	regulator	activity;[GO:0050789]:regulation	of	biological	process	.	.	no
DOWNSTREAM	1	8247783	forward	G	A	Histone	H4	(H4.1)	[Source:UniProtKB/Swiss-Prot;Acc:P62803]	ENSBTAG00000040155	LOC787485	787485	ENSBTAT00000056505	.	G	A	forward	.	.	.	.	.	.	.	.	.	.	.	.	.	[GO:0003676]:nucleic	acid	binding;[GO:0005515]:protein	binding;[GO:0005575]:cellular_component;[GO:0005634]:nucleus;[GO:0005694]:chromosome;[GO:0006139]:nucleobase,	nucleoside,	nucleotide	and	nucleic	acid	metabolic	process;[GO:0009987]:cellular	process;[GO:0030528]:transcription	regulator	activity;[GO:0050789]:regulation	of	biological	process	.	.	no
DOWNSTREAM	1	8247909	forward	T	G	Histone	H4	(H4.1)	[Source:UniProtKB/Swiss-Prot;Acc:P62803]	ENSBTAG00000040155	LOC787485	787485	ENSBTAT00000056505	.	T	G	forward	.	.	.	.	.	.	.	.	.	.	.	.	.	[GO:0003676]:nucleic	acid	binding;[GO:0005515]:protein	binding;[GO:0005575]:cellular_component;[GO:0005634]:nucleus;[GO:0005694]:chromosome;[GO:0006139]:nucleobase,	nucleoside,	nucleotide	and	nucleic	acid	metabolic	process;[GO:0009987]:cellular	process;[GO:0030528]:transcription	regulator	activity;[GO:0050789]:regulation	of	biological	process	.	.	no
DOWNSTREAM	1	8248027	forward	A	G	Histone	H4	(H4.1)	[Source:UniProtKB/Swiss-Prot;Acc:P62803]	ENSBTAG00000040155	LOC787485	787485	ENSBTAT00000056505	.	A	G	forward	.	.	.	.	.	.	.	.	.	.	.	.	.	[GO:0003676]:nucleic	acid	binding;[GO:0005515]:protein	binding;[GO:0005575]:cellular_component;[GO:0005634]:nucleus;[GO:0005694]:chromosome;[GO:0006139]:nucleobase,	nucleoside,	nucleotide	and	nucleic	acid	metabolic	process;[GO:0009987]:cellular	process;[GO:0030528]:transcription	regulator	activity;[GO:0050789]:regulation	of	biological	process	.	.	no
DOWNSTREAM	1	8248149	forward	T	C	Histone	H4	(H4.1)	[Source:UniProtKB/Swiss-Prot;Acc:P62803]	ENSBTAG00000040155	LOC787485	787485	ENSBTAT00000056505	.	T	C	forward	.	.	.	.	.	.	.	.	.	.	.	.	.	[GO:0003676]:nucleic	acid	binding;[GO:0005515]:protein	binding;[GO:0005575]:cellular_component;[GO:0005634]:nucleus;[GO:0005694]:chromosome;[GO:0006139]:nucleobase,	nucleoside,	nucleotide	and	nucleic	acid	metabolic	process;[GO:0009987]:cellular	process;[GO:0030528]:transcription	regulator	activity;[GO:0050789]:regulation	of	biological	process	.	.	no
DOWNSTREAM	1	8248249	forward	A	R	Histone	H4	(H4.1)	[Source:UniProtKB/Swiss-Prot;Acc:P62803]	ENSBTAG00000040155	LOC787485	787485	ENSBTAT00000056505	.	A	G	forward	.	.	.	.	.	.	.	.	.	.	.	.	.	[GO:0003676]:nucleic	acid	binding;[GO:0005515]:protein	binding;[GO:0005575]:cellular_component;[GO:0005634]:nucleus;[GO:0005694]:chromosome;[GO:0006139]:nucleobase,	nucleoside,	nucleotide	and	nucleic	acid	metabolic	process;[GO:0009987]:cellular	process;[GO:0030528]:transcription	regulator	activity;[GO:0050789]:regulation	of	biological	process	.	.	no
DOWNSTREAM	1	8248507	forward	A	G	Histone	H4	(H4.1)	[Source:UniProtKB/Swiss-Prot;Acc:P62803]	ENSBTAG00000040155	LOC787485	787485	ENSBTAT00000056505	.	A	G	forward	.	.	.	.	.	.	.	.	.	.	.	.	.	[GO:0003676]:nucleic	acid	binding;[GO:0005515]:protein	binding;[GO:0005575]:cellular_component;[GO:0005634]:nucleus;[GO:0005694]:chromosome;[GO:0006139]:nucleobase,	nucleoside,	nucleotide	and	nucleic	acid	metabolic	process;[GO:0009987]:cellular	process;[GO:0030528]:transcription	regulator	activity;[GO:0050789]:regulation	of	biological	process	.	.	no
DOWNSTREAM	1	8248824	forward	C	T	Histone	H4	(H4.1)	[Source:UniProtKB/Swiss-Prot;Acc:P62803]	ENSBTAG00000040155	LOC787485	787485	ENSBTAT00000056505	.	C	T	forward	.	.	.	.	.	.	.	.	.	.	.	.	.	[GO:0003676]:nucleic	acid	binding;[GO:0005515]:protein	binding;[GO:0005575]:cellular_component;[GO:0005634]:nucleus;[GO:0005694]:chromosome;[GO:0006139]:nucleobase,	nucleoside,	nucleotide	and	nucleic	acid	metabolic	process;[GO:0009987]:cellular	process;[GO:0030528]:transcription	regulator	activity;[GO:0050789]:regulation	of	biological	process	.	.	no
DOWNSTREAM	1	8249087	forward	G	A	Histone	H4	(H4.1)	[Source:UniProtKB/Swiss-Prot;Acc:P62803]	ENSBTAG00000040155	LOC787485	787485	ENSBTAT00000056505	.	G	A	forward	.	.	.	.	.	.	.	.	.	.	.	.	.	[GO:0003676]:nucleic	acid	binding;[GO:0005515]:protein	binding;[GO:0005575]:cellular_component;[GO:0005634]:nucleus;[GO:0005694]:chromosome;[GO:0006139]:nucleobase,	nucleoside,	nucleotide	and	nucleic	acid	metabolic	process;[GO:0009987]:cellular	process;[GO:0030528]:transcription	regulator	activity;[GO:0050789]:regulation	of	biological	process	.	.	no
DOWNSTREAM	1	8249245	forward	A	M	Histone	H4	(H4.1)	[Source:UniProtKB/Swiss-Prot;Acc:P62803]	ENSBTAG00000040155	LOC787485	787485	ENSBTAT00000056505	.	A	C	forward	.	.	.	.	.	.	.	.	.	.	.	.	.	[GO:0003676]:nucleic	acid	binding;[GO:0005515]:protein	binding;[GO:0005575]:cellular_component;[GO:0005634]:nucleus;[GO:0005694]:chromosome;[GO:0006139]:nucleobase,	nucleoside,	nucleotide	and	nucleic	acid	metabolic	process;[GO:0009987]:cellular	process;[GO:0030528]:transcription	regulator	activity;[GO:0050789]:regulation	of	biological	process	.	.	no
DOWNSTREAM	1	8249338	forward	G	S	Histone	H4	(H4.1)	[Source:UniProtKB/Swiss-Prot;Acc:P62803]	ENSBTAG00000040155	LOC787485	787485	ENSBTAT00000056505	.	G	C	forward	.	.	.	.	.	.	.	.	.	.	.	.	.	[GO:0003676]:nucleic	acid	binding;[GO:0005515]:protein	binding;[GO:0005575]:cellular_component;[GO:0005634]:nucleus;[GO:0005694]:chromosome;[GO:0006139]:nucleobase,	nucleoside,	nucleotide	and	nucleic	acid	metabolic	process;[GO:0009987]:cellular	process;[GO:0030528]:transcription	regulator	activity;[GO:0050789]:regulation	of	biological	process	.	.	no
DOWNSTREAM	1	8249363	forward	A	G	Histone	H4	(H4.1)	[Source:UniProtKB/Swiss-Prot;Acc:P62803]	ENSBTAG00000040155	LOC787485	787485	ENSBTAT00000056505	.	A	G	forward	.	.	.	.	.	.	.	.	.	.	.	.	.	[GO:0003676]:nucleic	acid	binding;[GO:0005515]:protein	binding;[GO:0005575]:cellular_component;[GO:0005634]:nucleus;[GO:0005694]:chromosome;[GO:0006139]:nucleobase,	nucleoside,	nucleotide	and	nucleic	acid	metabolic	process;[GO:0009987]:cellular	process;[GO:0030528]:transcription	regulator	activity;[GO:0050789]:regulation	of	biological	process	.	.	no
DOWNSTREAM	1	8249381	forward	A	C	Histone	H4	(H4.1)	[Source:UniProtKB/Swiss-Prot;Acc:P62803]	ENSBTAG00000040155	LOC787485	787485	ENSBTAT00000056505	.	A	C	forward	.	.	.	.	.	.	.	.	.	.	.	.	.	[GO:0003676]:nucleic	acid	binding;[GO:0005515]:protein	binding;[GO:0005575]:cellular_component;[GO:0005634]:nucleus;[GO:0005694]:chromosome;[GO:0006139]:nucleobase,	nucleoside,	nucleotide	and	nucleic	acid	metabolic	process;[GO:0009987]:cellular	process;[GO:0030528]:transcription	regulator	activity;[GO:0050789]:regulation	of	biological	process	.	.	no
DOWNSTREAM	1	8249415	forward	C	Y	Histone	H4	(H4.1)	[Source:UniProtKB/Swiss-Prot;Acc:P62803]	ENSBTAG00000040155	LOC787485	787485	ENSBTAT00000056505	.	C	T	forward	.	.	.	.	.	.	.	.	.	.	.	.	.	[GO:0003676]:nucleic	acid	binding;[GO:0005515]:protein	binding;[GO:0005575]:cellular_component;[GO:0005634]:nucleus;[GO:0005694]:chromosome;[GO:0006139]:nucleobase,	nucleoside,	nucleotide	and	nucleic	acid	metabolic	process;[GO:0009987]:cellular	process;[GO:0030528]:transcription	regulator	activity;[GO:0050789]:regulation	of	biological	process	.	.	no
DOWNSTREAM	1	8249728	forward	T	A	Histone	H4	(H4.1)	[Source:UniProtKB/Swiss-Prot;Acc:P62803]	ENSBTAG00000040155	LOC787485	787485	ENSBTAT00000056505	.	T	A	forward	.	.	.	.	.	.	.	.	.	.	.	.	.	[GO:0003676]:nucleic	acid	binding;[GO:0005515]:protein	binding;[GO:0005575]:cellular_component;[GO:0005634]:nucleus;[GO:0005694]:chromosome;[GO:0006139]:nucleobase,	nucleoside,	nucleotide	and	nucleic	acid	metabolic	process;[GO:0009987]:cellular	process;[GO:0030528]:transcription	regulator	activity;[GO:0050789]:regulation	of	biological	process	.	.	no
DOWNSTREAM	1	8249768	forward	T	G	Histone	H4	(H4.1)	[Source:UniProtKB/Swiss-Prot;Acc:P62803]	ENSBTAG00000040155	LOC787485	787485	ENSBTAT00000056505	.	T	G	forward	.	.	.	.	.	.	.	.	.	.	.	.	.	[GO:0003676]:nucleic	acid	binding;[GO:0005515]:protein	binding;[GO:0005575]:cellular_component;[GO:0005634]:nucleus;[GO:0005694]:chromosome;[GO:0006139]:nucleobase,	nucleoside,	nucleotide	and	nucleic	acid	metabolic	process;[GO:0009987]:cellular	process;[GO:0030528]:transcription	regulator	activity;[GO:0050789]:regulation	of	biological	process	.	.	no
DOWNSTREAM	1	8249829	forward	A	G	Histone	H4	(H4.1)	[Source:UniProtKB/Swiss-Prot;Acc:P62803]	ENSBTAG00000040155	LOC787485	787485	ENSBTAT00000056505	.	A	G	forward	.	.	.	.	.	.	.	.	.	.	.	.	.	[GO:0003676]:nucleic	acid	binding;[GO:0005515]:protein	binding;[GO:0005575]:cellular_component;[GO:0005634]:nucleus;[GO:0005694]:chromosome;[GO:0006139]:nucleobase,	nucleoside,	nucleotide	and	nucleic	acid	metabolic	process;[GO:0009987]:cellular	process;[GO:0030528]:transcription	regulator	activity;[GO:0050789]:regulation	of	biological	process	.	.	no
DOWNSTREAM	1	8249927	forward	C	T	Histone	H4	(H4.1)	[Source:UniProtKB/Swiss-Prot;Acc:P62803]	ENSBTAG00000040155	LOC787485	787485	ENSBTAT00000056505	.	C	T	forward	.	.	.	.	.	.	.	.	.	.	.	.	.	[GO:0003676]:nucleic	acid	binding;[GO:0005515]:protein	binding;[GO:0005575]:cellular_component;[GO:0005634]:nucleus;[GO:0005694]:chromosome;[GO:0006139]:nucleobase,	nucleoside,	nucleotide	and	nucleic	acid	metabolic	process;[GO:0009987]:cellular	process;[GO:0030528]:transcription	regulator	activity;[GO:0050789]:regulation	of	biological	process	.	.	no
DOWNSTREAM	1	8250031	forward	T	C	Histone	H4	(H4.1)	[Source:UniProtKB/Swiss-Prot;Acc:P62803]	ENSBTAG00000040155	LOC787485	787485	ENSBTAT00000056505	.	T	C	forward	.	.	.	.	.	.	.	.	.	.	.	.	.	[GO:0003676]:nucleic	acid	binding;[GO:0005515]:protein	binding;[GO:0005575]:cellular_component;[GO:0005634]:nucleus;[GO:0005694]:chromosome;[GO:0006139]:nucleobase,	nucleoside,	nucleotide	and	nucleic	acid	metabolic	process;[GO:0009987]:cellular	process;[GO:0030528]:transcription	regulator	activity;[GO:0050789]:regulation	of	biological	process	.	.	no
DOWNSTREAM	1	8250073	forward	T	G	Histone	H4	(H4.1)	[Source:UniProtKB/Swiss-Prot;Acc:P62803]	ENSBTAG00000040155	LOC787485	787485	ENSBTAT00000056505	.	T	G	forward	.	.	.	.	.	.	.	.	.	.	.	.	.	[GO:0003676]:nucleic	acid	binding;[GO:0005515]:protein	binding;[GO:0005575]:cellular_component;[GO:0005634]:nucleus;[GO:0005694]:chromosome;[GO:0006139]:nucleobase,	nucleoside,	nucleotide	and	nucleic	acid	metabolic	process;[GO:0009987]:cellular	process;[GO:0030528]:transcription	regulator	activity;[GO:0050789]:regulation	of	biological	process	.	.	no
DOWNSTREAM	1	8250189	forward	A	C	Histone	H4	(H4.1)	[Source:UniProtKB/Swiss-Prot;Acc:P62803]	ENSBTAG00000040155	LOC787485	787485	ENSBTAT00000056505	.	A	C	forward	.	.	.	.	.	.	.	.	.	.	.	.	.	[GO:0003676]:nucleic	acid	binding;[GO:0005515]:protein	binding;[GO:0005575]:cellular_component;[GO:0005634]:nucleus;[GO:0005694]:chromosome;[GO:0006139]:nucleobase,	nucleoside,	nucleotide	and	nucleic	acid	metabolic	process;[GO:0009987]:cellular	process;[GO:0030528]:transcription	regulator	activity;[GO:0050789]:regulation	of	biological	process	.	.	no
UPSTREAM	1	8561388	forward	A	R	Small	nucleolar	RNA	SNORA51	[Source:RFAM;Acc:RF00432]	ENSBTAG00000042331	.	.	ENSBTAT00000059323	.	A	G	.	.	.	.	.	.	.	.	.	.	.	.	.	.	.	.	.	no
UPSTREAM	1	8565268	forward	G	S	Small	nucleolar	RNA	SNORA51	[Source:RFAM;Acc:RF00432]	ENSBTAG00000042331	.	.	ENSBTAT00000059323	.	G	C	.	.	.	.	.	.	.	.	.	.	.	.	.	.	.	.	.	no
DOWNSTREAM	1	8566935	forward	A	R	Small	nucleolar	RNA	SNORA51	[Source:RFAM;Acc:RF00432]	ENSBTAG00000042331	.	.	ENSBTAT00000059323	.	A	G	.	.	.	.	.	.	.	.	.	.	.	.	.	.	.	.	.	no
DOWNSTREAM	1	8568039	forward	G	R	Small	nucleolar	RNA	SNORA51	[Source:RFAM;Acc:RF00432]	ENSBTAG00000042331	.	.	ENSBTAT00000059323	.	G	A	.	.	.	.	.	.	.	.	.	.	.	.	.	.	.	.	.	no
UPSTREAM	1	8717655	forward	T	C	A	disintegrin	and	metalloproteinase	with	thrombospondin	motifs	5	Fragment	(ADAMTS-5)(ADAM-TS	5)(ADAM-TS5)(EC	3.4.24.-)(Aggrecanase-2)(ADMP-2)	ADAMTS5	286805	ENSBTAT00000000849	.	T	C	forward	ENSBTAP00000000849	ATS5_BOVIN	.	.	.	.	.	.	.	.	.	.	.	.	.	[GO:0005488]:binding;[GO:0005575]:cellular_component;[GO:0005576]:extracellular	region;[GO:0005578]:proteinaceous	extracellular	matrix;[GO:0008152]:metabolic	process;[GO:0009056]:catabolic	process;[GO:0016787]:hydrolase	activity;[GO:0043170]:macromolecule	metabolic	process	.	.	no
UPSTREAM	1	8719653	forward	T	C	A	disintegrin	and	metalloproteinase	with	thrombospondin	motifs	5	Fragment	(ADAMTS-5)(ADAM-TS	5)(ADAM-TS5)(EC	3.4.24.-)(Aggrecanase-2)(ADMP-2)	ADAMTS5	286805	ENSBTAT00000000849	.	T	C	forward	ENSBTAP00000000849	ATS5_BOVIN	.	.	.	.	.	.	.	.	.	.	.	.	.	[GO:0005488]:binding;[GO:0005575]:cellular_component;[GO:0005576]:extracellular	region;[GO:0005578]:proteinaceous	extracellular	matrix;[GO:0008152]:metabolic	process;[GO:0009056]:catabolic	process;[GO:0016787]:hydrolase	activity;[GO:0043170]:macromolecule	metabolic	process	.	.	no
UPSTREAM	1	8720137	forward	C	S	A	disintegrin	and	metalloproteinase	with	thrombospondin	motifs	5	Fragment	(ADAMTS-5)(ADAM-TS	5)(ADAM-TS5)(EC	3.4.24.-)(Aggrecanase-2)(ADMP-2)	ADAMTS5	286805	ENSBTAT00000000849	.	C	G	forward	ENSBTAP00000000849	ATS5_BOVIN	.	.	.	.	.	.	.	.	.	.	.	.	.	[GO:0005488]:binding;[GO:0005575]:cellular_component;[GO:0005576]:extracellular	region;[GO:0005578]:proteinaceous	extracellular	matrix;[GO:0008152]:metabolic	process;[GO:0009056]:catabolic	process;[GO:0016787]:hydrolase	activity;[GO:0043170]:macromolecule	metabolic	process	.	.	no
UPSTREAM	1	8720932	forward	C	G	A	disintegrin	and	metalloproteinase	with	thrombospondin	motifs	5	Fragment	(ADAMTS-5)(ADAM-TS	5)(ADAM-TS5)(EC	3.4.24.-)(Aggrecanase-2)(ADMP-2)	ADAMTS5	286805	ENSBTAT00000000849	.	C	G	forward	ENSBTAP00000000849	ATS5_BOVIN	.	.	.	.	.	.	.	.	.	.	.	.	.	[GO:0005488]:binding;[GO:0005575]:cellular_component;[GO:0005576]:extracellular	region;[GO:0005578]:proteinaceous	extracellular	matrix;[GO:0008152]:metabolic	process;[GO:0009056]:catabolic	process;[GO:0016787]:hydrolase	activity;[GO:0043170]:macromolecule	metabolic	process	.	.	no
DOWNSTREAM	1	8775684	forward	G	A	A	disintegrin	and	metalloproteinase	with	thrombospondin	motifs	5	Fragment	(ADAMTS-5)(ADAM-TS	5)(ADAM-TS5)(EC	3.4.24.-)(Aggrecanase-2)(ADMP-2)	ADAMTS5	286805	ENSBTAT00000000849	.	G	A	forward	ENSBTAP00000000849	ATS5_BOVIN	.	.	.	.	.	.	.	.	.	.	.	.	.	[GO:0005488]:binding;[GO:0005575]:cellular_component;[GO:0005576]:extracellular	region;[GO:0005578]:proteinaceous	extracellular	matrix;[GO:0008152]:metabolic	process;[GO:0009056]:catabolic	process;[GO:0016787]:hydrolase	activity;[GO:0043170]:macromolecule	metabolic	process	.	.	no
UPSTREAM	1	8936803	forward	C	T	ADAM	metallopeptidase	with	thrombospondin	type	1	motif,	1	[Source:RefSeq	peptide;Acc:NP_001094550]	ENSBTAG00000000706	ADAMTS1	.	C	T	forward	ENSBTAP00000000944	.	.	.	.	.	.	.	.	.	.	.	.	.	.	[GO:0005488]:binding;[GO:0005515]:protein	binding;[GO:0005575]:cellular_component;[GO:0005576]:extracellular	region;[GO:0005578]:proteinaceous	extracellular	matrix;[GO:0005737]:cytoplasm;[GO:0007275]:multicellular	organismal	development;[GO:0008150]:biological_process;[GO:0008152]:metabolic	process;[GO:0009056]:catabolic	process;[GO:0016787]:hydrolase	activity;[GO:0032501]:multicellular	organismal	process;[GO:0043170]:macromolecule	metabolic	process	.	.	no
UPSTREAM	1	8936950	forward	G	R	ADAM	metallopeptidase	with	thrombospondin	type	1	motif,	1	[Source:RefSeq	peptide;Acc:NP_001094550]	ENSBTAG00000000706	ADAMTS1	.	G	A	forward	ENSBTAP00000000944	.	.	.	.	.	.	.	.	.	.	.	.	.	.	[GO:0005488]:binding;[GO:0005515]:protein	binding;[GO:0005575]:cellular_component;[GO:0005576]:extracellular	region;[GO:0005578]:proteinaceous	extracellular	matrix;[GO:0005737]:cytoplasm;[GO:0007275]:multicellular	organismal	development;[GO:0008150]:biological_process;[GO:0008152]:metabolic	process;[GO:0009056]:catabolic	process;[GO:0016787]:hydrolase	activity;[GO:0032501]:multicellular	organismal	process;[GO:0043170]:macromolecule	metabolic	process	.	.	no
UPSTREAM	1	8937341	forward	T	K	ADAM	metallopeptidase	with	thrombospondin	type	1	motif,	1	[Source:RefSeq	peptide;Acc:NP_001094550]	ENSBTAG00000000706	ADAMTS1	.	T	G	forward	ENSBTAP00000000944	.	.	.	.	.	.	.	.	.	.	.	.	.	.	[GO:0005488]:binding;[GO:0005515]:protein	binding;[GO:0005575]:cellular_component;[GO:0005576]:extracellular	region;[GO:0005578]:proteinaceous	extracellular	matrix;[GO:0005737]:cytoplasm;[GO:0007275]:multicellular	organismal	development;[GO:0008150]:biological_process;[GO:0008152]:metabolic	process;[GO:0009056]:catabolic	process;[GO:0016787]:hydrolase	activity;[GO:0032501]:multicellular	organismal	process;[GO:0043170]:macromolecule	metabolic	process	.	.	no
UPSTREAM	1	8937405	forward	C	Y	ADAM	metallopeptidase	with	thrombospondin	type	1	motif,	1	[Source:RefSeq	peptide;Acc:NP_001094550]	ENSBTAG00000000706	ADAMTS1	.	C	T	forward	ENSBTAP00000000944	.	.	.	.	.	.	.	.	.	.	.	.	.	.	[GO:0005488]:binding;[GO:0005515]:protein	binding;[GO:0005575]:cellular_component;[GO:0005576]:extracellular	region;[GO:0005578]:proteinaceous	extracellular	matrix;[GO:0005737]:cytoplasm;[GO:0007275]:multicellular	organismal	development;[GO:0008150]:biological_process;[GO:0008152]:metabolic	process;[GO:0009056]:catabolic	process;[GO:0016787]:hydrolase	activity;[GO:0032501]:multicellular	organismal	process;[GO:0043170]:macromolecule	metabolic	process	.	.	no
UPSTREAM	1	8937572	forward	A	R	ADAM	metallopeptidase	with	thrombospondin	type	1	motif,	1	[Source:RefSeq	peptide;Acc:NP_001094550]	ENSBTAG00000000706	ADAMTS1	.	A	G	forward	ENSBTAP00000000944	.	.	.	.	.	.	.	.	.	.	.	.	.	.	[GO:0005488]:binding;[GO:0005515]:protein	binding;[GO:0005575]:cellular_component;[GO:0005576]:extracellular	region;[GO:0005578]:proteinaceous	extracellular	matrix;[GO:0005737]:cytoplasm;[GO:0007275]:multicellular	organismal	development;[GO:0008150]:biological_process;[GO:0008152]:metabolic	process;[GO:0009056]:catabolic	process;[GO:0016787]:hydrolase	activity;[GO:0032501]:multicellular	organismal	process;[GO:0043170]:macromolecule	metabolic	process	.	.	no
UPSTREAM	1	8939012	forward	A	R	ADAM	metallopeptidase	with	thrombospondin	type	1	motif,	1	[Source:RefSeq	peptide;Acc:NP_001094550]	ENSBTAG00000000706	ADAMTS1	.	A	G	forward	ENSBTAP00000000944	.	.	.	.	.	.	.	.	.	.	.	.	.	.	[GO:0005488]:binding;[GO:0005515]:protein	binding;[GO:0005575]:cellular_component;[GO:0005576]:extracellular	region;[GO:0005578]:proteinaceous	extracellular	matrix;[GO:0005737]:cytoplasm;[GO:0007275]:multicellular	organismal	development;[GO:0008150]:biological_process;[GO:0008152]:metabolic	process;[GO:0009056]:catabolic	process;[GO:0016787]:hydrolase	activity;[GO:0032501]:multicellular	organismal	process;[GO:0043170]:macromolecule	metabolic	process	.	.	no
UPSTREAM	1	8939674	forward	T	K	ADAM	metallopeptidase	with	thrombospondin	type	1	motif,	1	[Source:RefSeq	peptide;Acc:NP_001094550]	ENSBTAG00000000706	ADAMTS1	.	T	G	forward	ENSBTAP00000000944	.	.	.	.	.	.	.	.	.	.	.	.	.	.	[GO:0005488]:binding;[GO:0005515]:protein	binding;[GO:0005575]:cellular_component;[GO:0005576]:extracellular	region;[GO:0005578]:proteinaceous	extracellular	matrix;[GO:0005737]:cytoplasm;[GO:0007275]:multicellular	organismal	development;[GO:0008150]:biological_process;[GO:0008152]:metabolic	process;[GO:0009056]:catabolic	process;[GO:0016787]:hydrolase	activity;[GO:0032501]:multicellular	organismal	process;[GO:0043170]:macromolecule	metabolic	process	.	.	no
UPSTREAM	1	8940730	forward	G	K	ADAM	metallopeptidase	with	thrombospondin	type	1	motif,	1	[Source:RefSeq	peptide;Acc:NP_001094550]	ENSBTAG00000000706	ADAMTS1	.	G	T	forward	ENSBTAP00000000944	.	.	.	.	.	.	.	.	.	.	.	.	.	.	[GO:0005488]:binding;[GO:0005515]:protein	binding;[GO:0005575]:cellular_component;[GO:0005576]:extracellular	region;[GO:0005578]:proteinaceous	extracellular	matrix;[GO:0005737]:cytoplasm;[GO:0007275]:multicellular	organismal	development;[GO:0008150]:biological_process;[GO:0008152]:metabolic	process;[GO:0009056]:catabolic	process;[GO:0016787]:hydrolase	activity;[GO:0032501]:multicellular	organismal	process;[GO:0043170]:macromolecule	metabolic	process	.	.	no
5PRIME_UTR	1	8941700	forward	C	Y	ADAM	metallopeptidase	with	thrombospondin	type	1	motif,	1	[Source:RefSeq	peptide;Acc:NP_001094550]	ENSBTAG00000000706	ADAMTS1	246	C	T	forward	ENSBTAP00000000944	.	.	.	.	.	.	.	.	.	.	.	.	.	.	[GO:0005488]:binding;[GO:0005515]:protein	binding;[GO:0005575]:cellular_component;[GO:0005576]:extracellular	region;[GO:0005578]:proteinaceous	extracellular	matrix;[GO:0005737]:cytoplasm;[GO:0007275]:multicellular	organismal	development;[GO:0008150]:biological_process;[GO:0008152]:metabolic	process;[GO:0009056]:catabolic	process;[GO:0016787]:hydrolase	activity;[GO:0032501]:multicellular	organismal	process;[GO:0043170]:macromolecule	metabolic	process	.	.	no
SYNONYMOUS_CODING	1	8944582	forward	C	G	ADAM	metallopeptidase	with	thrombospondin	type	1	motif,	1	[Source:RefSeq	peptide;Acc:NP_001094550]	ENSBTAG00000000706	ADAMTS1	1498	C	G	forward	ENSBTAP00000000944	.	348	.	.	pfscan	IPR001590	Peptidase_M12B;Superfamily;Pfam	IPR001590	Peptidase_M12B	.	.	.	.	.	.	.	.	.	[GO:0005488]:binding;[GO:0005515]:protein	binding;[GO:0005575]:cellular_component;[GO:0005576]:extracellular	region;[GO:0005578]:proteinaceous	extracellular	matrix;[GO:0005737]:cytoplasm;[GO:0007275]:multicellular	organismal	development;[GO:0008150]:biological_process;[GO:0008152]:metabolic	process;[GO:0009056]:catabolic	process;[GO:0016787]:hydrolase	activity;[GO:0032501]:multicellular	organismal	process;[GO:0043170]:macromolecule	metabolic	process	Overlapping_Protein_Features=CHAIN:253:967:A	disintegrin	and	metalloproteinase	with|DOMAIN:258:467:Peptidase	M12B.	rs29020642	yes
SYNONYMOUS_CODING	1	8945738	forward	A	R	ADAM	metallopeptidase	with	thrombospondin	type	1	motif,	1	[Source:RefSeq	peptide;Acc:NP_001094550]	ENSBTAG00000000706	ADAMTS1	1756	A	G	forward	ENSBTAP00000000944	.	434	.	.	pfscan	IPR001590	Peptidase_M12B;Superfamily;Pfam	IPR001590	Peptidase_M12B	.	.	.	.	.	.	.	.	.	[GO:0005488]:binding;[GO:0005515]:protein	binding;[GO:0005575]:cellular_component;[GO:0005576]:extracellular	region;[GO:0005578]:proteinaceous	extracellular	matrix;[GO:0005737]:cytoplasm;[GO:0007275]:multicellular	organismal	development;[GO:0008150]:biological_process;[GO:0008152]:metabolic	process;[GO:0009056]:catabolic	process;[GO:0016787]:hydrolase	activity;[GO:0032501]:multicellular	organismal	process;[GO:0043170]:macromolecule	metabolic	process	Overlapping_Protein_Features=CHAIN:253:967:A	disintegrin	and	metalloproteinase	with|DOMAIN:258:467:Peptidase	M12B.|DISULFID:379:462:By	similarity.|DISULFID:417:446:By	similarity.	.	no
SYNONYMOUS_CODING	1	8948253	forward	T	C	ADAM	metallopeptidase	with	thrombospondin	type	1	motif,	1	[Source:RefSeq	peptide;Acc:NP_001094550]	ENSBTAG00000000706	ADAMTS1	2530	T	C	forward	ENSBTAP00000000944	.	692	.	.	Prints	.	.	.	.	.	.	.	.	.	[GO:0005488]:binding;[GO:0005515]:protein	binding;[GO:0005575]:cellular_component;[GO:0005576]:extracellular	region;[GO:0005578]:proteinaceous	extracellular	matrix;[GO:0005737]:cytoplasm;[GO:0007275]:multicellular	organismal	development;[GO:0008150]:biological_process;[GO:0008152]:metabolic	process;[GO:0009056]:catabolic	process;[GO:0016787]:hydrolase	activity;[GO:0032501]:multicellular	organismal	process;[GO:0043170]:macromolecule	metabolic	process	Overlapping_Protein_Features=CHAIN:253:967:A	disintegrin	and	metalloproteinase	with|COMPBIAS:617:724:Cys-rich.	.	no
3PRIME_UTR	1	8949339	forward	A	G	ADAM	metallopeptidase	with	thrombospondin	type	1	motif,	1	[Source:RefSeq	peptide;Acc:NP_001094550]	ENSBTAG00000000706	ADAMTS1	3446	A	G	forward	ENSBTAP00000000944	.	.	.	.	.	.	.	.	.	.	.	.	.	.	[GO:0005488]:binding;[GO:0005515]:protein	binding;[GO:0005575]:cellular_component;[GO:0005576]:extracellular	region;[GO:0005578]:proteinaceous	extracellular	matrix;[GO:0005737]:cytoplasm;[GO:0007275]:multicellular	organismal	development;[GO:0008150]:biological_process;[GO:0008152]:metabolic	process;[GO:0009056]:catabolic	process;[GO:0016787]:hydrolase	activity;[GO:0032501]:multicellular	organismal	process;[GO:0043170]:macromolecule	metabolic	process	.	.	no
3PRIME_UTR	1	8949725	forward	T	Y	ADAM	metallopeptidase	with	thrombospondin	type	1	motif,	1	[Source:RefSeq	peptide;Acc:NP_001094550]	ENSBTAG00000000706	ADAMTS1	3832	T	C	forward	ENSBTAP00000000944	.	.	.	.	.	.	.	.	.	.	.	.	.	.	[GO:0005488]:binding;[GO:0005515]:protein	binding;[GO:0005575]:cellular_component;[GO:0005576]:extracellular	region;[GO:0005578]:proteinaceous	extracellular	matrix;[GO:0005737]:cytoplasm;[GO:0007275]:multicellular	organismal	development;[GO:0008150]:biological_process;[GO:0008152]:metabolic	process;[GO:0009056]:catabolic	process;[GO:0016787]:hydrolase	activity;[GO:0032501]:multicellular	organismal	process;[GO:0043170]:macromolecule	metabolic	process	.	rs41255421	yes
3PRIME_UTR	1	8949916	forward	G	R	ADAM	metallopeptidase	with	thrombospondin	type	1	motif,	1	[Source:RefSeq	peptide;Acc:NP_001094550]	ENSBTAG00000000706	ADAMTS1	4023	G	A	forward	ENSBTAP00000000944	.	.	.	.	.	.	.	.	.	.	.	.	.	.	[GO:0005488]:binding;[GO:0005515]:protein	binding;[GO:0005575]:cellular_component;[GO:0005576]:extracellular	region;[GO:0005578]:proteinaceous	extracellular	matrix;[GO:0005737]:cytoplasm;[GO:0007275]:multicellular	organismal	development;[GO:0008150]:biological_process;[GO:0008152]:metabolic	process;[GO:0009056]:catabolic	process;[GO:0016787]:hydrolase	activity;[GO:0032501]:multicellular	organismal	process;[GO:0043170]:macromolecule	metabolic	process	.	rs41255422	yes
DOWNSTREAM	1	8951368	forward	T	Y	ADAM	metallopeptidase	with	thrombospondin	type	1	motif,	1	[Source:RefSeq	peptide;Acc:NP_001094550]	ENSBTAG00000000706	ADAMTS1	.	T	C	forward	ENSBTAP00000000944	.	.	.	.	.	.	.	.	.	.	.	.	.	.	[GO:0005488]:binding;[GO:0005515]:protein	binding;[GO:0005575]:cellular_component;[GO:0005576]:extracellular	region;[GO:0005578]:proteinaceous	extracellular	matrix;[GO:0005737]:cytoplasm;[GO:0007275]:multicellular	organismal	development;[GO:0008150]:biological_process;[GO:0008152]:metabolic	process;[GO:0009056]:catabolic	process;[GO:0016787]:hydrolase	activity;[GO:0032501]:multicellular	organismal	process;[GO:0043170]:macromolecule	metabolic	process	.	.	no
DOWNSTREAM	1	8951967	forward	C	S	ADAM	metallopeptidase	with	thrombospondin	type	1	motif,	1	[Source:RefSeq	peptide;Acc:NP_001094550]	ENSBTAG00000000706	ADAMTS1	.	C	G	forward	ENSBTAP00000000944	.	.	.	.	.	.	.	.	.	.	.	.	.	.	[GO:0005488]:binding;[GO:0005515]:protein	binding;[GO:0005575]:cellular_component;[GO:0005576]:extracellular	region;[GO:0005578]:proteinaceous	extracellular	matrix;[GO:0005737]:cytoplasm;[GO:0007275]:multicellular	organismal	development;[GO:0008150]:biological_process;[GO:0008152]:metabolic	process;[GO:0009056]:catabolic	process;[GO:0016787]:hydrolase	activity;[GO:0032501]:multicellular	organismal	process;[GO:0043170]:macromolecule	metabolic	process	.	.	no
DOWNSTREAM	1	8952802	forward	C	T	ADAM	metallopeptidase	with	thrombospondin	type	1	motif,	1	[Source:RefSeq	peptide;Acc:NP_001094550]	ENSBTAG00000000706	ADAMTS1	.	C	T	forward	ENSBTAP00000000944	.	.	.	.	.	.	.	.	.	.	.	.	.	.	[GO:0005488]:binding;[GO:0005515]:protein	binding;[GO:0005575]:cellular_component;[GO:0005576]:extracellular	region;[GO:0005578]:proteinaceous	extracellular	matrix;[GO:0005737]:cytoplasm;[GO:0007275]:multicellular	organismal	development;[GO:0008150]:biological_process;[GO:0008152]:metabolic	process;[GO:0009056]:catabolic	process;[GO:0016787]:hydrolase	activity;[GO:0032501]:multicellular	organismal	process;[GO:0043170]:macromolecule	metabolic	process	.	.	no
UPSTREAM	1	9223146	forward	A	W	cysteine/tyrosine-rich	1	[Source:RefSeq	peptide;Acc:NP_001071573]	ENSBTAG00000005742	CYYR1	768230	ENSBTAT00000049039	.	A	T	forward	.	.	.	.	.	.	.	.	.	.	.	.	.	.	.	.	no
DOWNSTREAM	1	9344685	forward	C	Y	cysteine/tyrosine-rich	1	[Source:RefSeq	peptide;Acc:NP_001071573]	ENSBTAG00000005742	CYYR1	768230	ENSBTAT00000049039	.	C	T	forward	.	.	.	.	.	.	.	.	.	.	.	.	.	.	.	.	no
DOWNSTREAM	1	9345390	forward	T	W	cysteine/tyrosine-rich	1	[Source:RefSeq	peptide;Acc:NP_001071573]	ENSBTAG00000005742	CYYR1	768230	ENSBTAT00000049039	.	T	A	forward	.	.	.	.	.	.	.	.	.	.	.	.	.	.	.	.	no
DOWNSTREAM	1	9346219	forward	C	Y	cysteine/tyrosine-rich	1	[Source:RefSeq	peptide;Acc:NP_001071573]	ENSBTAG00000005742	CYYR1	768230	ENSBTAT00000049039	.	C	T	forward	.	.	.	.	.	.	.	.	.	.	.	.	.	.	.	.	no
UPSTREAM	1	9525404	forward	C	T	U6	spliceosomal	RNA	[Source:RFAM;Acc:RF00026]	ENSBTAG00000043488	.	.	ENSBTAT00000060480	.	C	T	forward	.	.	.	.	.	.	.	.	.	.	.	.	.	.	.	.	no
UPSTREAM	1	9526617	forward	G	A	U6	spliceosomal	RNA	[Source:RFAM;Acc:RF00026]	ENSBTAG00000043488	.	.	ENSBTAT00000060480	.	G	A	forward	.	.	.	.	.	.	.	.	.	.	.	.	.	.	.	.	no
UPSTREAM	1	9527217	forward	G	A	U6	spliceosomal	RNA	[Source:RFAM;Acc:RF00026]	ENSBTAG00000043488	.	.	ENSBTAT00000060480	.	G	A	forward	.	.	.	.	.	.	.	.	.	.	.	.	.	.	.	.	no
UPSTREAM	1	9528039	forward	C	T	U6	spliceosomal	RNA	[Source:RFAM;Acc:RF00026]	ENSBTAG00000043488	.	.	ENSBTAT00000060480	.	C	T	forward	.	.	.	.	.	.	.	.	.	.	.	.	.	.	.	.	no
UPSTREAM	1	9528114	forward	C	T	U6	spliceosomal	RNA	[Source:RFAM;Acc:RF00026]	ENSBTAG00000043488	.	.	ENSBTAT00000060480	.	C	T	forward	.	.	.	.	.	.	.	.	.	.	.	.	.	.	.	.	no
UPSTREAM	1	9528561	forward	T	C	U6	spliceosomal	RNA	[Source:RFAM;Acc:RF00026]	ENSBTAG00000043488	.	.	ENSBTAT00000060480	.	T	C	forward	.	.	.	.	.	.	.	.	.	.	.	.	.	.	.	.	no
UPSTREAM	1	9528894	forward	T	C	U6	spliceosomal	RNA	[Source:RFAM;Acc:RF00026]	ENSBTAG00000043488	.	.	ENSBTAT00000060480	.	T	C	forward	.	.	.	.	.	.	.	.	.	.	.	.	.	.	.	.	no
UPSTREAM	1	9529616	forward	C	T	U6	spliceosomal	RNA	[Source:RFAM;Acc:RF00026]	ENSBTAG00000043488	.	.	ENSBTAT00000060480	.	C	T	forward	.	.	.	.	.	.	.	.	.	.	.	.	.	.	.	.	no
DOWNSTREAM	1	9531421	forward	A	T	U6	spliceosomal	RNA	[Source:RFAM;Acc:RF00026]	ENSBTAG00000043488	.	.	ENSBTAT00000060480	.	A	T	forward	.	.	.	.	.	.	.	.	.	.	.	.	.	.	.	.	no
DOWNSTREAM	1	9531747	forward	A	T	U6	spliceosomal	RNA	[Source:RFAM;Acc:RF00026]	ENSBTAG00000043488	.	.	ENSBTAT00000060480	.	A	T	forward	.	.	.	.	.	.	.	.	.	.	.	.	.	.	.	.	no
DOWNSTREAM	1	9533864	forward	C	T	U6	spliceosomal	RNA	[Source:RFAM;Acc:RF00026]	ENSBTAG00000043488	.	.	ENSBTAT00000060480	.	C	T	forward	.	.	.	.	.	.	.	.	.	.	.	.	.	.	.	.	no
DOWNSTREAM	1	9534042	forward	A	G	U6	spliceosomal	RNA	[Source:RFAM;Acc:RF00026]	ENSBTAG00000043488	.	.	ENSBTAT00000060480	.	A	G	forward	.	.	.	.	.	.	.	.	.	.	.	.	.	.	.	.	no
DOWNSTREAM	1	9534208	forward	C	T	U6	spliceosomal	RNA	[Source:RFAM;Acc:RF00026]	ENSBTAG00000043488	.	.	ENSBTAT00000060480	.	C	T	forward	.	.	.	.	.	.	.	.	.	.	.	.	.	.	.	.	no
DOWNSTREAM	1	9534732	forward	T	G	U6	spliceosomal	RNA	[Source:RFAM;Acc:RF00026]	ENSBTAG00000043488	.	.	ENSBTAT00000060480	.	T	G	forward	.	.	.	.	.	.	.	.	.	.	.	.	.	.	.	.	no
DOWNSTREAM	1	9576734	forward	T	G	.	ENSBTAG00000038041	.	.	ENSBTAT00000052377	.	A	C	reverse	ENSBTAP00000052920	.	.	.	.	.	.	.	.	.	.	.	.	.	.	.	no
UPSTREAM	1	9577263	forward	T	C	Amyloid	beta	A4	protein	Fragment	(Alzheimer	disease	amyloid	A4	protein	homolog)(ABPP)(APP)	[Contains	protein	42(Beta-APP42);Beta-amyloid	protein	40(Beta-APP40);Gamma-secretase	C-terminal	fragment	59(Gamma-CTF(59));Gamma-secretase	C-terminal	fragment	57(Gamma-CTF(57))]	[Source:UniProtKB/Swiss-Prot;Acc:Q28053]	ENSBTAG00000017753	APP	280722	ENSBTAT00000049004	.	T	C	forward	ENSBTAP00000045951	A4_BOVIN	.	.	.	.	.	.	.	.	.	.	.	.	.	[GO:0003676]:nucleic	acid	binding;[GO:0005488]:binding;[GO:0005515]:protein	binding;[GO:0005575]:cellular_component;[GO:0005623]:cell;[GO:0005737]:cytoplasm;[GO:0006139]:nucleobase,	nucleoside,	nucleotide	and	nucleic	acid	metabolic	process;[GO:0006810]:transport;[GO:0006928]:cellular	component	movement;[GO:0007154]:cell	communication;[GO:0007275]:multicellular	organismal	development;[GO:0007610]:behavior;[GO:0008150]:biological_process;[GO:0008152]:metabolic	process;[GO:0008219]:cell	death;[GO:0009986]:cell	surface;[GO:0009987]:cellular	process;[GO:0016020]:membrane;[GO:0030154]:cell	differentiation;[GO:0032501]:multicellular	organismal	process;[GO:0043062]:extracellular	structure	organization;[GO:0043170]:macromolecule	metabolic	process;[GO:0050789]:regulation	of	biological	process;[GO:0051704]:multi-organism	process	Phenotypes_Gene=Alzheimer	disease	1,	familial|Alzheimer	disease-1,	APP-related|Amyloidosis,	cerebroarterial,	Dutch	type|Amyloidosis,	cerebroarterial,	Iowa	type|Cerebral	amyloid	angiopathy,	Dutch,	Italian,	Iowa,	Flemish,	Arctic	variants|Dementia,	early-onset	progressive,	autosomal	recessive;Interactions_Count=24;KEGG=Alzheimer&aposs	disease	.	no
UPSTREAM	1	9577360	forward	C	T	Amyloid	beta	A4	protein	Fragment	(Alzheimer	disease	amyloid	A4	protein	homolog)(ABPP)(APP)	[Contains	protein	42(Beta-APP42);Beta-amyloid	protein	40(Beta-APP40);Gamma-secretase	C-terminal	fragment	59(Gamma-CTF(59));Gamma-secretase	C-terminal	fragment	57(Gamma-CTF(57))]	[Source:UniProtKB/Swiss-Prot;Acc:Q28053]	ENSBTAG00000017753	APP	280722	ENSBTAT00000049004	.	C	T	forward	ENSBTAP00000045951	A4_BOVIN	.	.	.	.	.	.	.	.	.	.	.	.	.	[GO:0003676]:nucleic	acid	binding;[GO:0005488]:binding;[GO:0005515]:protein	binding;[GO:0005575]:cellular_component;[GO:0005623]:cell;[GO:0005737]:cytoplasm;[GO:0006139]:nucleobase,	nucleoside,	nucleotide	and	nucleic	acid	metabolic	process;[GO:0006810]:transport;[GO:0006928]:cellular	component	movement;[GO:0007154]:cell	communication;[GO:0007275]:multicellular	organismal	development;[GO:0007610]:behavior;[GO:0008150]:biological_process;[GO:0008152]:metabolic	process;[GO:0008219]:cell	death;[GO:0009986]:cell	surface;[GO:0009987]:cellular	process;[GO:0016020]:membrane;[GO:0030154]:cell	differentiation;[GO:0032501]:multicellular	organismal	process;[GO:0043062]:extracellular	structure	organization;[GO:0043170]:macromolecule	metabolic	process;[GO:0050789]:regulation	of	biological	process;[GO:0051704]:multi-organism	process	Phenotypes_Gene=Alzheimer	disease	1,	familial|Alzheimer	disease-1,	APP-related|Amyloidosis,	cerebroarterial,	Dutch	type|Amyloidosis,	cerebroarterial,	Iowa	type|Cerebral	amyloid	angiopathy,	Dutch,	Italian,	Iowa,	Flemish,	Arctic	variants|Dementia,	early-onset	progressive,	autosomal	recessive;Interactions_Count=24;KEGG=Alzheimer&aposs	disease	.	no
UPSTREAM	1	9577366	forward	C	T	Amyloid	beta	A4	protein	Fragment	(Alzheimer	disease	amyloid	A4	protein	homolog)(ABPP)(APP)	[Contains	protein	42(Beta-APP42);Beta-amyloid	protein	40(Beta-APP40);Gamma-secretase	C-terminal	fragment	59(Gamma-CTF(59));Gamma-secretase	C-terminal	fragment	57(Gamma-CTF(57))]	[Source:UniProtKB/Swiss-Prot;Acc:Q28053]	ENSBTAG00000017753	APP	280722	ENSBTAT00000049004	.	C	T	forward	ENSBTAP00000045951	A4_BOVIN	.	.	.	.	.	.	.	.	.	.	.	.	.	[GO:0003676]:nucleic	acid	binding;[GO:0005488]:binding;[GO:0005515]:protein	binding;[GO:0005575]:cellular_component;[GO:0005623]:cell;[GO:0005737]:cytoplasm;[GO:0006139]:nucleobase,	nucleoside,	nucleotide	and	nucleic	acid	metabolic	process;[GO:0006810]:transport;[GO:0006928]:cellular	component	movement;[GO:0007154]:cell	communication;[GO:0007275]:multicellular	organismal	development;[GO:0007610]:behavior;[GO:0008150]:biological_process;[GO:0008152]:metabolic	process;[GO:0008219]:cell	death;[GO:0009986]:cell	surface;[GO:0009987]:cellular	process;[GO:0016020]:membrane;[GO:0030154]:cell	differentiation;[GO:0032501]:multicellular	organismal	process;[GO:0043062]:extracellular	structure	organization;[GO:0043170]:macromolecule	metabolic	process;[GO:0050789]:regulation	of	biological	process;[GO:0051704]:multi-organism	process	Phenotypes_Gene=Alzheimer	disease	1,	familial|Alzheimer	disease-1,	APP-related|Amyloidosis,	cerebroarterial,	Dutch	type|Amyloidosis,	cerebroarterial,	Iowa	type|Cerebral	amyloid	angiopathy,	Dutch,	Italian,	Iowa,	Flemish,	Arctic	variants|Dementia,	early-onset	progressive,	autosomal	recessive;Interactions_Count=24;KEGG=Alzheimer&aposs	disease	.	no
UPSTREAM	1	9577946	forward	G	A	Amyloid	beta	A4	protein	Fragment	(Alzheimer	disease	amyloid	A4	protein	homolog)(ABPP)(APP)	[Contains	protein	42(Beta-APP42);Beta-amyloid	protein	40(Beta-APP40);Gamma-secretase	C-terminal	fragment	59(Gamma-CTF(59));Gamma-secretase	C-terminal	fragment	57(Gamma-CTF(57))]	[Source:UniProtKB/Swiss-Prot;Acc:Q28053]	ENSBTAG00000017753	APP	280722	ENSBTAT00000049004	.	G	A	forward	ENSBTAP00000045951	A4_BOVIN	.	.	.	.	.	.	.	.	.	.	.	.	.	[GO:0003676]:nucleic	acid	binding;[GO:0005488]:binding;[GO:0005515]:protein	binding;[GO:0005575]:cellular_component;[GO:0005623]:cell;[GO:0005737]:cytoplasm;[GO:0006139]:nucleobase,	nucleoside,	nucleotide	and	nucleic	acid	metabolic	process;[GO:0006810]:transport;[GO:0006928]:cellular	component	movement;[GO:0007154]:cell	communication;[GO:0007275]:multicellular	organismal	development;[GO:0007610]:behavior;[GO:0008150]:biological_process;[GO:0008152]:metabolic	process;[GO:0008219]:cell	death;[GO:0009986]:cell	surface;[GO:0009987]:cellular	process;[GO:0016020]:membrane;[GO:0030154]:cell	differentiation;[GO:0032501]:multicellular	organismal	process;[GO:0043062]:extracellular	structure	organization;[GO:0043170]:macromolecule	metabolic	process;[GO:0050789]:regulation	of	biological	process;[GO:0051704]:multi-organism	process	Phenotypes_Gene=Alzheimer	disease	1,	familial|Alzheimer	disease-1,	APP-related|Amyloidosis,	cerebroarterial,	Dutch	type|Amyloidosis,	cerebroarterial,	Iowa	type|Cerebral	amyloid	angiopathy,	Dutch,	Italian,	Iowa,	Flemish,	Arctic	variants|Dementia,	early-onset	progressive,	autosomal	recessive;Interactions_Count=24;KEGG=Alzheimer&aposs	disease	.	no
UPSTREAM	1	9578101	forward	C	T	Amyloid	beta	A4	protein	Fragment	(Alzheimer	disease	amyloid	A4	protein	homolog)(ABPP)(APP)	[Contains	protein	42(Beta-APP42);Beta-amyloid	protein	40(Beta-APP40);Gamma-secretase	C-terminal	fragment	59(Gamma-CTF(59));Gamma-secretase	C-terminal	fragment	57(Gamma-CTF(57))]	[Source:UniProtKB/Swiss-Prot;Acc:Q28053]	ENSBTAG00000017753	APP	280722	ENSBTAT00000049004	.	C	T	forward	ENSBTAP00000045951	A4_BOVIN	.	.	.	.	.	.	.	.	.	.	.	.	.	[GO:0003676]:nucleic	acid	binding;[GO:0005488]:binding;[GO:0005515]:protein	binding;[GO:0005575]:cellular_component;[GO:0005623]:cell;[GO:0005737]:cytoplasm;[GO:0006139]:nucleobase,	nucleoside,	nucleotide	and	nucleic	acid	metabolic	process;[GO:0006810]:transport;[GO:0006928]:cellular	component	movement;[GO:0007154]:cell	communication;[GO:0007275]:multicellular	organismal	development;[GO:0007610]:behavior;[GO:0008150]:biological_process;[GO:0008152]:metabolic	process;[GO:0008219]:cell	death;[GO:0009986]:cell	surface;[GO:0009987]:cellular	process;[GO:0016020]:membrane;[GO:0030154]:cell	differentiation;[GO:0032501]:multicellular	organismal	process;[GO:0043062]:extracellular	structure	organization;[GO:0043170]:macromolecule	metabolic	process;[GO:0050789]:regulation	of	biological	process;[GO:0051704]:multi-organism	process	Phenotypes_Gene=Alzheimer	disease	1,	familial|Alzheimer	disease-1,	APP-related|Amyloidosis,	cerebroarterial,	Dutch	type|Amyloidosis,	cerebroarterial,	Iowa	type|Cerebral	amyloid	angiopathy,	Dutch,	Italian,	Iowa,	Flemish,	Arctic	variants|Dementia,	early-onset	progressive,	autosomal	recessive;Interactions_Count=24;KEGG=Alzheimer&aposs	disease	.	no
UPSTREAM	1	9578338	forward	T	C	Amyloid	beta	A4	protein	Fragment	(Alzheimer	disease	amyloid	A4	protein	homolog)(ABPP)(APP)	[Contains	protein	42(Beta-APP42);Beta-amyloid	protein	40(Beta-APP40);Gamma-secretase	C-terminal	fragment	59(Gamma-CTF(59));Gamma-secretase	C-terminal	fragment	57(Gamma-CTF(57))]	[Source:UniProtKB/Swiss-Prot;Acc:Q28053]	ENSBTAG00000017753	APP	280722	ENSBTAT00000049004	.	T	C	forward	ENSBTAP00000045951	A4_BOVIN	.	.	.	.	.	.	.	.	.	.	.	.	.	[GO:0003676]:nucleic	acid	binding;[GO:0005488]:binding;[GO:0005515]:protein	binding;[GO:0005575]:cellular_component;[GO:0005623]:cell;[GO:0005737]:cytoplasm;[GO:0006139]:nucleobase,	nucleoside,	nucleotide	and	nucleic	acid	metabolic	process;[GO:0006810]:transport;[GO:0006928]:cellular	component	movement;[GO:0007154]:cell	communication;[GO:0007275]:multicellular	organismal	development;[GO:0007610]:behavior;[GO:0008150]:biological_process;[GO:0008152]:metabolic	process;[GO:0008219]:cell	death;[GO:0009986]:cell	surface;[GO:0009987]:cellular	process;[GO:0016020]:membrane;[GO:0030154]:cell	differentiation;[GO:0032501]:multicellular	organismal	process;[GO:0043062]:extracellular	structure	organization;[GO:0043170]:macromolecule	metabolic	process;[GO:0050789]:regulation	of	biological	process;[GO:0051704]:multi-organism	process	Phenotypes_Gene=Alzheimer	disease	1,	familial|Alzheimer	disease-1,	APP-related|Amyloidosis,	cerebroarterial,	Dutch	type|Amyloidosis,	cerebroarterial,	Iowa	type|Cerebral	amyloid	angiopathy,	Dutch,	Italian,	Iowa,	Flemish,	Arctic	variants|Dementia,	early-onset	progressive,	autosomal	recessive;Interactions_Count=24;KEGG=Alzheimer&aposs	disease	.	no
UPSTREAM	1	9578361	forward	A	C	Amyloid	beta	A4	protein	Fragment	(Alzheimer	disease	amyloid	A4	protein	homolog)(ABPP)(APP)	[Contains	protein	42(Beta-APP42);Beta-amyloid	protein	40(Beta-APP40);Gamma-secretase	C-terminal	fragment	59(Gamma-CTF(59));Gamma-secretase	C-terminal	fragment	57(Gamma-CTF(57))]	[Source:UniProtKB/Swiss-Prot;Acc:Q28053]	ENSBTAG00000017753	APP	280722	ENSBTAT00000049004	.	A	C	forward	ENSBTAP00000045951	A4_BOVIN	.	.	.	.	.	.	.	.	.	.	.	.	.	[GO:0003676]:nucleic	acid	binding;[GO:0005488]:binding;[GO:0005515]:protein	binding;[GO:0005575]:cellular_component;[GO:0005623]:cell;[GO:0005737]:cytoplasm;[GO:0006139]:nucleobase,	nucleoside,	nucleotide	and	nucleic	acid	metabolic	process;[GO:0006810]:transport;[GO:0006928]:cellular	component	movement;[GO:0007154]:cell	communication;[GO:0007275]:multicellular	organismal	development;[GO:0007610]:behavior;[GO:0008150]:biological_process;[GO:0008152]:metabolic	process;[GO:0008219]:cell	death;[GO:0009986]:cell	surface;[GO:0009987]:cellular	process;[GO:0016020]:membrane;[GO:0030154]:cell	differentiation;[GO:0032501]:multicellular	organismal	process;[GO:0043062]:extracellular	structure	organization;[GO:0043170]:macromolecule	metabolic	process;[GO:0050789]:regulation	of	biological	process;[GO:0051704]:multi-organism	process	Phenotypes_Gene=Alzheimer	disease	1,	familial|Alzheimer	disease-1,	APP-related|Amyloidosis,	cerebroarterial,	Dutch	type|Amyloidosis,	cerebroarterial,	Iowa	type|Cerebral	amyloid	angiopathy,	Dutch,	Italian,	Iowa,	Flemish,	Arctic	variants|Dementia,	early-onset	progressive,	autosomal	recessive;Interactions_Count=24;KEGG=Alzheimer&aposs	disease	.	no
UPSTREAM	1	9578368	forward	C	T	Amyloid	beta	A4	protein	Fragment	(Alzheimer	disease	amyloid	A4	protein	homolog)(ABPP)(APP)	[Contains	protein	42(Beta-APP42);Beta-amyloid	protein	40(Beta-APP40);Gamma-secretase	C-terminal	fragment	59(Gamma-CTF(59));Gamma-secretase	C-terminal	fragment	57(Gamma-CTF(57))]	[Source:UniProtKB/Swiss-Prot;Acc:Q28053]	ENSBTAG00000017753	APP	280722	ENSBTAT00000049004	.	C	T	forward	ENSBTAP00000045951	A4_BOVIN	.	.	.	.	.	.	.	.	.	.	.	.	.	[GO:0003676]:nucleic	acid	binding;[GO:0005488]:binding;[GO:0005515]:protein	binding;[GO:0005575]:cellular_component;[GO:0005623]:cell;[GO:0005737]:cytoplasm;[GO:0006139]:nucleobase,	nucleoside,	nucleotide	and	nucleic	acid	metabolic	process;[GO:0006810]:transport;[GO:0006928]:cellular	component	movement;[GO:0007154]:cell	communication;[GO:0007275]:multicellular	organismal	development;[GO:0007610]:behavior;[GO:0008150]:biological_process;[GO:0008152]:metabolic	process;[GO:0008219]:cell	death;[GO:0009986]:cell	surface;[GO:0009987]:cellular	process;[GO:0016020]:membrane;[GO:0030154]:cell	differentiation;[GO:0032501]:multicellular	organismal	process;[GO:0043062]:extracellular	structure	organization;[GO:0043170]:macromolecule	metabolic	process;[GO:0050789]:regulation	of	biological	process;[GO:0051704]:multi-organism	process	Phenotypes_Gene=Alzheimer	disease	1,	familial|Alzheimer	disease-1,	APP-related|Amyloidosis,	cerebroarterial,	Dutch	type|Amyloidosis,	cerebroarterial,	Iowa	type|Cerebral	amyloid	angiopathy,	Dutch,	Italian,	Iowa,	Flemish,	Arctic	variants|Dementia,	early-onset	progressive,	autosomal	recessive;Interactions_Count=24;KEGG=Alzheimer&aposs	disease	.	no
UPSTREAM	1	9578404	forward	G	C	Amyloid	beta	A4	protein	Fragment	(Alzheimer	disease	amyloid	A4	protein	homolog)(ABPP)(APP)	[Contains	protein	42(Beta-APP42);Beta-amyloid	protein	40(Beta-APP40);Gamma-secretase	C-terminal	fragment	59(Gamma-CTF(59));Gamma-secretase	C-terminal	fragment	57(Gamma-CTF(57))]	[Source:UniProtKB/Swiss-Prot;Acc:Q28053]	ENSBTAG00000017753	APP	280722	ENSBTAT00000049004	.	G	C	forward	ENSBTAP00000045951	A4_BOVIN	.	.	.	.	.	.	.	.	.	.	.	.	.	[GO:0003676]:nucleic	acid	binding;[GO:0005488]:binding;[GO:0005515]:protein	binding;[GO:0005575]:cellular_component;[GO:0005623]:cell;[GO:0005737]:cytoplasm;[GO:0006139]:nucleobase,	nucleoside,	nucleotide	and	nucleic	acid	metabolic	process;[GO:0006810]:transport;[GO:0006928]:cellular	component	movement;[GO:0007154]:cell	communication;[GO:0007275]:multicellular	organismal	development;[GO:0007610]:behavior;[GO:0008150]:biological_process;[GO:0008152]:metabolic	process;[GO:0008219]:cell	death;[GO:0009986]:cell	surface;[GO:0009987]:cellular	process;[GO:0016020]:membrane;[GO:0030154]:cell	differentiation;[GO:0032501]:multicellular	organismal	process;[GO:0043062]:extracellular	structure	organization;[GO:0043170]:macromolecule	metabolic	process;[GO:0050789]:regulation	of	biological	process;[GO:0051704]:multi-organism	process	Phenotypes_Gene=Alzheimer	disease	1,	familial|Alzheimer	disease-1,	APP-related|Amyloidosis,	cerebroarterial,	Dutch	type|Amyloidosis,	cerebroarterial,	Iowa	type|Cerebral	amyloid	angiopathy,	Dutch,	Italian,	Iowa,	Flemish,	Arctic	variants|Dementia,	early-onset	progressive,	autosomal	recessive;Interactions_Count=24;KEGG=Alzheimer&aposs	disease	.	no
UPSTREAM	1	9578453	forward	G	C	Amyloid	beta	A4	protein	Fragment	(Alzheimer	disease	amyloid	A4	protein	homolog)(ABPP)(APP)	[Contains	protein	42(Beta-APP42);Beta-amyloid	protein	40(Beta-APP40);Gamma-secretase	C-terminal	fragment	59(Gamma-CTF(59));Gamma-secretase	C-terminal	fragment	57(Gamma-CTF(57))]	[Source:UniProtKB/Swiss-Prot;Acc:Q28053]	ENSBTAG00000017753	APP	280722	ENSBTAT00000049004	.	G	C	forward	ENSBTAP00000045951	A4_BOVIN	.	.	.	.	.	.	.	.	.	.	.	.	.	[GO:0003676]:nucleic	acid	binding;[GO:0005488]:binding;[GO:0005515]:protein	binding;[GO:0005575]:cellular_component;[GO:0005623]:cell;[GO:0005737]:cytoplasm;[GO:0006139]:nucleobase,	nucleoside,	nucleotide	and	nucleic	acid	metabolic	process;[GO:0006810]:transport;[GO:0006928]:cellular	component	movement;[GO:0007154]:cell	communication;[GO:0007275]:multicellular	organismal	development;[GO:0007610]:behavior;[GO:0008150]:biological_process;[GO:0008152]:metabolic	process;[GO:0008219]:cell	death;[GO:0009986]:cell	surface;[GO:0009987]:cellular	process;[GO:0016020]:membrane;[GO:0030154]:cell	differentiation;[GO:0032501]:multicellular	organismal	process;[GO:0043062]:extracellular	structure	organization;[GO:0043170]:macromolecule	metabolic	process;[GO:0050789]:regulation	of	biological	process;[GO:0051704]:multi-organism	process	Phenotypes_Gene=Alzheimer	disease	1,	familial|Alzheimer	disease-1,	APP-related|Amyloidosis,	cerebroarterial,	Dutch	type|Amyloidosis,	cerebroarterial,	Iowa	type|Cerebral	amyloid	angiopathy,	Dutch,	Italian,	Iowa,	Flemish,	Arctic	variants|Dementia,	early-onset	progressive,	autosomal	recessive;Interactions_Count=24;KEGG=Alzheimer&aposs	disease	.	no
UPSTREAM	1	9578468	forward	A	T	Amyloid	beta	A4	protein	Fragment	(Alzheimer	disease	amyloid	A4	protein	homolog)(ABPP)(APP)	[Contains	protein	42(Beta-APP42);Beta-amyloid	protein	40(Beta-APP40);Gamma-secretase	C-terminal	fragment	59(Gamma-CTF(59));Gamma-secretase	C-terminal	fragment	57(Gamma-CTF(57))]	[Source:UniProtKB/Swiss-Prot;Acc:Q28053]	ENSBTAG00000017753	APP	280722	ENSBTAT00000049004	.	A	T	forward	ENSBTAP00000045951	A4_BOVIN	.	.	.	.	.	.	.	.	.	.	.	.	.	[GO:0003676]:nucleic	acid	binding;[GO:0005488]:binding;[GO:0005515]:protein	binding;[GO:0005575]:cellular_component;[GO:0005623]:cell;[GO:0005737]:cytoplasm;[GO:0006139]:nucleobase,	nucleoside,	nucleotide	and	nucleic	acid	metabolic	process;[GO:0006810]:transport;[GO:0006928]:cellular	component	movement;[GO:0007154]:cell	communication;[GO:0007275]:multicellular	organismal	development;[GO:0007610]:behavior;[GO:0008150]:biological_process;[GO:0008152]:metabolic	process;[GO:0008219]:cell	death;[GO:0009986]:cell	surface;[GO:0009987]:cellular	process;[GO:0016020]:membrane;[GO:0030154]:cell	differentiation;[GO:0032501]:multicellular	organismal	process;[GO:0043062]:extracellular	structure	organization;[GO:0043170]:macromolecule	metabolic	process;[GO:0050789]:regulation	of	biological	process;[GO:0051704]:multi-organism	process	Phenotypes_Gene=Alzheimer	disease	1,	familial|Alzheimer	disease-1,	APP-related|Amyloidosis,	cerebroarterial,	Dutch	type|Amyloidosis,	cerebroarterial,	Iowa	type|Cerebral	amyloid	angiopathy,	Dutch,	Italian,	Iowa,	Flemish,	Arctic	variants|Dementia,	early-onset	progressive,	autosomal	recessive;Interactions_Count=24;KEGG=Alzheimer&aposs	disease	.	no
UPSTREAM	1	9578562	forward	A	G	Amyloid	beta	A4	protein	Fragment	(Alzheimer	disease	amyloid	A4	protein	homolog)(ABPP)(APP)	[Contains	protein	42(Beta-APP42);Beta-amyloid	protein	40(Beta-APP40);Gamma-secretase	C-terminal	fragment	59(Gamma-CTF(59));Gamma-secretase	C-terminal	fragment	57(Gamma-CTF(57))]	[Source:UniProtKB/Swiss-Prot;Acc:Q28053]	ENSBTAG00000017753	APP	280722	ENSBTAT00000049004	.	A	G	forward	ENSBTAP00000045951	A4_BOVIN	.	.	.	.	.	.	.	.	.	.	.	.	.	[GO:0003676]:nucleic	acid	binding;[GO:0005488]:binding;[GO:0005515]:protein	binding;[GO:0005575]:cellular_component;[GO:0005623]:cell;[GO:0005737]:cytoplasm;[GO:0006139]:nucleobase,	nucleoside,	nucleotide	and	nucleic	acid	metabolic	process;[GO:0006810]:transport;[GO:0006928]:cellular	component	movement;[GO:0007154]:cell	communication;[GO:0007275]:multicellular	organismal	development;[GO:0007610]:behavior;[GO:0008150]:biological_process;[GO:0008152]:metabolic	process;[GO:0008219]:cell	death;[GO:0009986]:cell	surface;[GO:0009987]:cellular	process;[GO:0016020]:membrane;[GO:0030154]:cell	differentiation;[GO:0032501]:multicellular	organismal	process;[GO:0043062]:extracellular	structure	organization;[GO:0043170]:macromolecule	metabolic	process;[GO:0050789]:regulation	of	biological	process;[GO:0051704]:multi-organism	process	Phenotypes_Gene=Alzheimer	disease	1,	familial|Alzheimer	disease-1,	APP-related|Amyloidosis,	cerebroarterial,	Dutch	type|Amyloidosis,	cerebroarterial,	Iowa	type|Cerebral	amyloid	angiopathy,	Dutch,	Italian,	Iowa,	Flemish,	Arctic	variants|Dementia,	early-onset	progressive,	autosomal	recessive;Interactions_Count=24;KEGG=Alzheimer&aposs	disease	.	no
UPSTREAM	1	9578696	forward	A	C	Amyloid	beta	A4	protein	Fragment	(Alzheimer	disease	amyloid	A4	protein	homolog)(ABPP)(APP)	[Contains	protein	42(Beta-APP42);Beta-amyloid	protein	40(Beta-APP40);Gamma-secretase	C-terminal	fragment	59(Gamma-CTF(59));Gamma-secretase	C-terminal	fragment	57(Gamma-CTF(57))]	[Source:UniProtKB/Swiss-Prot;Acc:Q28053]	ENSBTAG00000017753	APP	280722	ENSBTAT00000049004	.	A	C	forward	ENSBTAP00000045951	A4_BOVIN	.	.	.	.	.	.	.	.	.	.	.	.	.	[GO:0003676]:nucleic	acid	binding;[GO:0005488]:binding;[GO:0005515]:protein	binding;[GO:0005575]:cellular_component;[GO:0005623]:cell;[GO:0005737]:cytoplasm;[GO:0006139]:nucleobase,	nucleoside,	nucleotide	and	nucleic	acid	metabolic	process;[GO:0006810]:transport;[GO:0006928]:cellular	component	movement;[GO:0007154]:cell	communication;[GO:0007275]:multicellular	organismal	development;[GO:0007610]:behavior;[GO:0008150]:biological_process;[GO:0008152]:metabolic	process;[GO:0008219]:cell	death;[GO:0009986]:cell	surface;[GO:0009987]:cellular	process;[GO:0016020]:membrane;[GO:0030154]:cell	differentiation;[GO:0032501]:multicellular	organismal	process;[GO:0043062]:extracellular	structure	organization;[GO:0043170]:macromolecule	metabolic	process;[GO:0050789]:regulation	of	biological	process;[GO:0051704]:multi-organism	process	Phenotypes_Gene=Alzheimer	disease	1,	familial|Alzheimer	disease-1,	APP-related|Amyloidosis,	cerebroarterial,	Dutch	type|Amyloidosis,	cerebroarterial,	Iowa	type|Cerebral	amyloid	angiopathy,	Dutch,	Italian,	Iowa,	Flemish,	Arctic	variants|Dementia,	early-onset	progressive,	autosomal	recessive;Interactions_Count=24;KEGG=Alzheimer&aposs	disease	.	no
UPSTREAM	1	9578758	forward	G	A	Amyloid	beta	A4	protein	Fragment	(Alzheimer	disease	amyloid	A4	protein	homolog)(ABPP)(APP)	[Contains	protein	42(Beta-APP42);Beta-amyloid	protein	40(Beta-APP40);Gamma-secretase	C-terminal	fragment	59(Gamma-CTF(59));Gamma-secretase	C-terminal	fragment	57(Gamma-CTF(57))]	[Source:UniProtKB/Swiss-Prot;Acc:Q28053]	ENSBTAG00000017753	APP	280722	ENSBTAT00000049004	.	G	A	forward	ENSBTAP00000045951	A4_BOVIN	.	.	.	.	.	.	.	.	.	.	.	.	.	[GO:0003676]:nucleic	acid	binding;[GO:0005488]:binding;[GO:0005515]:protein	binding;[GO:0005575]:cellular_component;[GO:0005623]:cell;[GO:0005737]:cytoplasm;[GO:0006139]:nucleobase,	nucleoside,	nucleotide	and	nucleic	acid	metabolic	process;[GO:0006810]:transport;[GO:0006928]:cellular	component	movement;[GO:0007154]:cell	communication;[GO:0007275]:multicellular	organismal	development;[GO:0007610]:behavior;[GO:0008150]:biological_process;[GO:0008152]:metabolic	process;[GO:0008219]:cell	death;[GO:0009986]:cell	surface;[GO:0009987]:cellular	process;[GO:0016020]:membrane;[GO:0030154]:cell	differentiation;[GO:0032501]:multicellular	organismal	process;[GO:0043062]:extracellular	structure	organization;[GO:0043170]:macromolecule	metabolic	process;[GO:0050789]:regulation	of	biological	process;[GO:0051704]:multi-organism	process	Phenotypes_Gene=Alzheimer	disease	1,	familial|Alzheimer	disease-1,	APP-related|Amyloidosis,	cerebroarterial,	Dutch	type|Amyloidosis,	cerebroarterial,	Iowa	type|Cerebral	amyloid	angiopathy,	Dutch,	Italian,	Iowa,	Flemish,	Arctic	variants|Dementia,	early-onset	progressive,	autosomal	recessive;Interactions_Count=24;KEGG=Alzheimer&aposs	disease	.	no
UPSTREAM	1	9578828	forward	T	C	Amyloid	beta	A4	protein	Fragment	(Alzheimer	disease	amyloid	A4	protein	homolog)(ABPP)(APP)	[Contains	protein	42(Beta-APP42);Beta-amyloid	protein	40(Beta-APP40);Gamma-secretase	C-terminal	fragment	59(Gamma-CTF(59));Gamma-secretase	C-terminal	fragment	57(Gamma-CTF(57))]	[Source:UniProtKB/Swiss-Prot;Acc:Q28053]	ENSBTAG00000017753	APP	280722	ENSBTAT00000049004	.	T	C	forward	ENSBTAP00000045951	A4_BOVIN	.	.	.	.	.	.	.	.	.	.	.	.	.	[GO:0003676]:nucleic	acid	binding;[GO:0005488]:binding;[GO:0005515]:protein	binding;[GO:0005575]:cellular_component;[GO:0005623]:cell;[GO:0005737]:cytoplasm;[GO:0006139]:nucleobase,	nucleoside,	nucleotide	and	nucleic	acid	metabolic	process;[GO:0006810]:transport;[GO:0006928]:cellular	component	movement;[GO:0007154]:cell	communication;[GO:0007275]:multicellular	organismal	development;[GO:0007610]:behavior;[GO:0008150]:biological_process;[GO:0008152]:metabolic	process;[GO:0008219]:cell	death;[GO:0009986]:cell	surface;[GO:0009987]:cellular	process;[GO:0016020]:membrane;[GO:0030154]:cell	differentiation;[GO:0032501]:multicellular	organismal	process;[GO:0043062]:extracellular	structure	organization;[GO:0043170]:macromolecule	metabolic	process;[GO:0050789]:regulation	of	biological	process;[GO:0051704]:multi-organism	process	Phenotypes_Gene=Alzheimer	disease	1,	familial|Alzheimer	disease-1,	APP-related|Amyloidosis,	cerebroarterial,	Dutch	type|Amyloidosis,	cerebroarterial,	Iowa	type|Cerebral	amyloid	angiopathy,	Dutch,	Italian,	Iowa,	Flemish,	Arctic	variants|Dementia,	early-onset	progressive,	autosomal	recessive;Interactions_Count=24;KEGG=Alzheimer&aposs	disease	.	no
UPSTREAM	1	9578872	forward	G	A	Amyloid	beta	A4	protein	Fragment	(Alzheimer	disease	amyloid	A4	protein	homolog)(ABPP)(APP)	[Contains	protein	42(Beta-APP42);Beta-amyloid	protein	40(Beta-APP40);Gamma-secretase	C-terminal	fragment	59(Gamma-CTF(59));Gamma-secretase	C-terminal	fragment	57(Gamma-CTF(57))]	[Source:UniProtKB/Swiss-Prot;Acc:Q28053]	ENSBTAG00000017753	APP	280722	ENSBTAT00000049004	.	G	A	forward	ENSBTAP00000045951	A4_BOVIN	.	.	.	.	.	.	.	.	.	.	.	.	.	[GO:0003676]:nucleic	acid	binding;[GO:0005488]:binding;[GO:0005515]:protein	binding;[GO:0005575]:cellular_component;[GO:0005623]:cell;[GO:0005737]:cytoplasm;[GO:0006139]:nucleobase,	nucleoside,	nucleotide	and	nucleic	acid	metabolic	process;[GO:0006810]:transport;[GO:0006928]:cellular	component	movement;[GO:0007154]:cell	communication;[GO:0007275]:multicellular	organismal	development;[GO:0007610]:behavior;[GO:0008150]:biological_process;[GO:0008152]:metabolic	process;[GO:0008219]:cell	death;[GO:0009986]:cell	surface;[GO:0009987]:cellular	process;[GO:0016020]:membrane;[GO:0030154]:cell	differentiation;[GO:0032501]:multicellular	organismal	process;[GO:0043062]:extracellular	structure	organization;[GO:0043170]:macromolecule	metabolic	process;[GO:0050789]:regulation	of	biological	process;[GO:0051704]:multi-organism	process	Phenotypes_Gene=Alzheimer	disease	1,	familial|Alzheimer	disease-1,	APP-related|Amyloidosis,	cerebroarterial,	Dutch	type|Amyloidosis,	cerebroarterial,	Iowa	type|Cerebral	amyloid	angiopathy,	Dutch,	Italian,	Iowa,	Flemish,	Arctic	variants|Dementia,	early-onset	progressive,	autosomal	recessive;Interactions_Count=24;KEGG=Alzheimer&aposs	disease	.	no
UPSTREAM	1	9578919	forward	T	C	Amyloid	beta	A4	protein	Fragment	(Alzheimer	disease	amyloid	A4	protein	homolog)(ABPP)(APP)	[Contains	protein	42(Beta-APP42);Beta-amyloid	protein	40(Beta-APP40);Gamma-secretase	C-terminal	fragment	59(Gamma-CTF(59));Gamma-secretase	C-terminal	fragment	57(Gamma-CTF(57))]	[Source:UniProtKB/Swiss-Prot;Acc:Q28053]	ENSBTAG00000017753	APP	280722	ENSBTAT00000049004	.	T	C	forward	ENSBTAP00000045951	A4_BOVIN	.	.	.	.	.	.	.	.	.	.	.	.	.	[GO:0003676]:nucleic	acid	binding;[GO:0005488]:binding;[GO:0005515]:protein	binding;[GO:0005575]:cellular_component;[GO:0005623]:cell;[GO:0005737]:cytoplasm;[GO:0006139]:nucleobase,	nucleoside,	nucleotide	and	nucleic	acid	metabolic	process;[GO:0006810]:transport;[GO:0006928]:cellular	component	movement;[GO:0007154]:cell	communication;[GO:0007275]:multicellular	organismal	development;[GO:0007610]:behavior;[GO:0008150]:biological_process;[GO:0008152]:metabolic	process;[GO:0008219]:cell	death;[GO:0009986]:cell	surface;[GO:0009987]:cellular	process;[GO:0016020]:membrane;[GO:0030154]:cell	differentiation;[GO:0032501]:multicellular	organismal	process;[GO:0043062]:extracellular	structure	organization;[GO:0043170]:macromolecule	metabolic	process;[GO:0050789]:regulation	of	biological	process;[GO:0051704]:multi-organism	process	Phenotypes_Gene=Alzheimer	disease	1,	familial|Alzheimer	disease-1,	APP-related|Amyloidosis,	cerebroarterial,	Dutch	type|Amyloidosis,	cerebroarterial,	Iowa	type|Cerebral	amyloid	angiopathy,	Dutch,	Italian,	Iowa,	Flemish,	Arctic	variants|Dementia,	early-onset	progressive,	autosomal	recessive;Interactions_Count=24;KEGG=Alzheimer&aposs	disease	.	no
UPSTREAM	1	9578981	forward	A	G	Amyloid	beta	A4	protein	Fragment	(Alzheimer	disease	amyloid	A4	protein	homolog)(ABPP)(APP)	[Contains	protein	42(Beta-APP42);Beta-amyloid	protein	40(Beta-APP40);Gamma-secretase	C-terminal	fragment	59(Gamma-CTF(59));Gamma-secretase	C-terminal	fragment	57(Gamma-CTF(57))]	[Source:UniProtKB/Swiss-Prot;Acc:Q28053]	ENSBTAG00000017753	APP	280722	ENSBTAT00000049004	.	A	G	forward	ENSBTAP00000045951	A4_BOVIN	.	.	.	.	.	.	.	.	.	.	.	.	.	[GO:0003676]:nucleic	acid	binding;[GO:0005488]:binding;[GO:0005515]:protein	binding;[GO:0005575]:cellular_component;[GO:0005623]:cell;[GO:0005737]:cytoplasm;[GO:0006139]:nucleobase,	nucleoside,	nucleotide	and	nucleic	acid	metabolic	process;[GO:0006810]:transport;[GO:0006928]:cellular	component	movement;[GO:0007154]:cell	communication;[GO:0007275]:multicellular	organismal	development;[GO:0007610]:behavior;[GO:0008150]:biological_process;[GO:0008152]:metabolic	process;[GO:0008219]:cell	death;[GO:0009986]:cell	surface;[GO:0009987]:cellular	process;[GO:0016020]:membrane;[GO:0030154]:cell	differentiation;[GO:0032501]:multicellular	organismal	process;[GO:0043062]:extracellular	structure	organization;[GO:0043170]:macromolecule	metabolic	process;[GO:0050789]:regulation	of	biological	process;[GO:0051704]:multi-organism	process	Phenotypes_Gene=Alzheimer	disease	1,	familial|Alzheimer	disease-1,	APP-related|Amyloidosis,	cerebroarterial,	Dutch	type|Amyloidosis,	cerebroarterial,	Iowa	type|Cerebral	amyloid	angiopathy,	Dutch,	Italian,	Iowa,	Flemish,	Arctic	variants|Dementia,	early-onset	progressive,	autosomal	recessive;Interactions_Count=24;KEGG=Alzheimer&aposs	disease	rs41256098	yes
UPSTREAM	1	9579072	forward	G	A	Amyloid	beta	A4	protein	Fragment	(Alzheimer	disease	amyloid	A4	protein	homolog)(ABPP)(APP)	[Contains	protein	42(Beta-APP42);Beta-amyloid	protein	40(Beta-APP40);Gamma-secretase	C-terminal	fragment	59(Gamma-CTF(59));Gamma-secretase	C-terminal	fragment	57(Gamma-CTF(57))]	[Source:UniProtKB/Swiss-Prot;Acc:Q28053]	ENSBTAG00000017753	APP	280722	ENSBTAT00000049004	.	G	A	forward	ENSBTAP00000045951	A4_BOVIN	.	.	.	.	.	.	.	.	.	.	.	.	.	[GO:0003676]:nucleic	acid	binding;[GO:0005488]:binding;[GO:0005515]:protein	binding;[GO:0005575]:cellular_component;[GO:0005623]:cell;[GO:0005737]:cytoplasm;[GO:0006139]:nucleobase,	nucleoside,	nucleotide	and	nucleic	acid	metabolic	process;[GO:0006810]:transport;[GO:0006928]:cellular	component	movement;[GO:0007154]:cell	communication;[GO:0007275]:multicellular	organismal	development;[GO:0007610]:behavior;[GO:0008150]:biological_process;[GO:0008152]:metabolic	process;[GO:0008219]:cell	death;[GO:0009986]:cell	surface;[GO:0009987]:cellular	process;[GO:0016020]:membrane;[GO:0030154]:cell	differentiation;[GO:0032501]:multicellular	organismal	process;[GO:0043062]:extracellular	structure	organization;[GO:0043170]:macromolecule	metabolic	process;[GO:0050789]:regulation	of	biological	process;[GO:0051704]:multi-organism	process	Phenotypes_Gene=Alzheimer	disease	1,	familial|Alzheimer	disease-1,	APP-related|Amyloidosis,	cerebroarterial,	Dutch	type|Amyloidosis,	cerebroarterial,	Iowa	type|Cerebral	amyloid	angiopathy,	Dutch,	Italian,	Iowa,	Flemish,	Arctic	variants|Dementia,	early-onset	progressive,	autosomal	recessive;Interactions_Count=24;KEGG=Alzheimer&aposs	disease	.	no
UPSTREAM	1	9579163	forward	C	T	Amyloid	beta	A4	protein	Fragment	(Alzheimer	disease	amyloid	A4	protein	homolog)(ABPP)(APP)	[Contains	protein	42(Beta-APP42);Beta-amyloid	protein	40(Beta-APP40);Gamma-secretase	C-terminal	fragment	59(Gamma-CTF(59));Gamma-secretase	C-terminal	fragment	57(Gamma-CTF(57))]	[Source:UniProtKB/Swiss-Prot;Acc:Q28053]	ENSBTAG00000017753	APP	280722	ENSBTAT00000049004	.	C	T	forward	ENSBTAP00000045951	A4_BOVIN	.	.	.	.	.	.	.	.	.	.	.	.	.	[GO:0003676]:nucleic	acid	binding;[GO:0005488]:binding;[GO:0005515]:protein	binding;[GO:0005575]:cellular_component;[GO:0005623]:cell;[GO:0005737]:cytoplasm;[GO:0006139]:nucleobase,	nucleoside,	nucleotide	and	nucleic	acid	metabolic	process;[GO:0006810]:transport;[GO:0006928]:cellular	component	movement;[GO:0007154]:cell	communication;[GO:0007275]:multicellular	organismal	development;[GO:0007610]:behavior;[GO:0008150]:biological_process;[GO:0008152]:metabolic	process;[GO:0008219]:cell	death;[GO:0009986]:cell	surface;[GO:0009987]:cellular	process;[GO:0016020]:membrane;[GO:0030154]:cell	differentiation;[GO:0032501]:multicellular	organismal	process;[GO:0043062]:extracellular	structure	organization;[GO:0043170]:macromolecule	metabolic	process;[GO:0050789]:regulation	of	biological	process;[GO:0051704]:multi-organism	process	Phenotypes_Gene=Alzheimer	disease	1,	familial|Alzheimer	disease-1,	APP-related|Amyloidosis,	cerebroarterial,	Dutch	type|Amyloidosis,	cerebroarterial,	Iowa	type|Cerebral	amyloid	angiopathy,	Dutch,	Italian,	Iowa,	Flemish,	Arctic	variants|Dementia,	early-onset	progressive,	autosomal	recessive;Interactions_Count=24;KEGG=Alzheimer&aposs	disease	.	no
UPSTREAM	1	9579789	forward	C	T	Amyloid	beta	A4	protein	Fragment	(Alzheimer	disease	amyloid	A4	protein	homolog)(ABPP)(APP)	[Contains	protein	42(Beta-APP42);Beta-amyloid	protein	40(Beta-APP40);Gamma-secretase	C-terminal	fragment	59(Gamma-CTF(59));Gamma-secretase	C-terminal	fragment	57(Gamma-CTF(57))]	[Source:UniProtKB/Swiss-Prot;Acc:Q28053]	ENSBTAG00000017753	APP	280722	ENSBTAT00000049004	.	C	T	forward	ENSBTAP00000045951	A4_BOVIN	.	.	.	.	.	.	.	.	.	.	.	.	.	[GO:0003676]:nucleic	acid	binding;[GO:0005488]:binding;[GO:0005515]:protein	binding;[GO:0005575]:cellular_component;[GO:0005623]:cell;[GO:0005737]:cytoplasm;[GO:0006139]:nucleobase,	nucleoside,	nucleotide	and	nucleic	acid	metabolic	process;[GO:0006810]:transport;[GO:0006928]:cellular	component	movement;[GO:0007154]:cell	communication;[GO:0007275]:multicellular	organismal	development;[GO:0007610]:behavior;[GO:0008150]:biological_process;[GO:0008152]:metabolic	process;[GO:0008219]:cell	death;[GO:0009986]:cell	surface;[GO:0009987]:cellular	process;[GO:0016020]:membrane;[GO:0030154]:cell	differentiation;[GO:0032501]:multicellular	organismal	process;[GO:0043062]:extracellular	structure	organization;[GO:0043170]:macromolecule	metabolic	process;[GO:0050789]:regulation	of	biological	process;[GO:0051704]:multi-organism	process	Phenotypes_Gene=Alzheimer	disease	1,	familial|Alzheimer	disease-1,	APP-related|Amyloidosis,	cerebroarterial,	Dutch	type|Amyloidosis,	cerebroarterial,	Iowa	type|Cerebral	amyloid	angiopathy,	Dutch,	Italian,	Iowa,	Flemish,	Arctic	variants|Dementia,	early-onset	progressive,	autosomal	recessive;Interactions_Count=24;KEGG=Alzheimer&aposs	disease	.	no
UPSTREAM	1	9580006	forward	T	C	Amyloid	beta	A4	protein	Fragment	(Alzheimer	disease	amyloid	A4	protein	homolog)(ABPP)(APP)	[Contains	protein	42(Beta-APP42);Beta-amyloid	protein	40(Beta-APP40);Gamma-secretase	C-terminal	fragment	59(Gamma-CTF(59));Gamma-secretase	C-terminal	fragment	57(Gamma-CTF(57))]	[Source:UniProtKB/Swiss-Prot;Acc:Q28053]	ENSBTAG00000017753	APP	280722	ENSBTAT00000049004	.	T	C	forward	ENSBTAP00000045951	A4_BOVIN	.	.	.	.	.	.	.	.	.	.	.	.	.	[GO:0003676]:nucleic	acid	binding;[GO:0005488]:binding;[GO:0005515]:protein	binding;[GO:0005575]:cellular_component;[GO:0005623]:cell;[GO:0005737]:cytoplasm;[GO:0006139]:nucleobase,	nucleoside,	nucleotide	and	nucleic	acid	metabolic	process;[GO:0006810]:transport;[GO:0006928]:cellular	component	movement;[GO:0007154]:cell	communication;[GO:0007275]:multicellular	organismal	development;[GO:0007610]:behavior;[GO:0008150]:biological_process;[GO:0008152]:metabolic	process;[GO:0008219]:cell	death;[GO:0009986]:cell	surface;[GO:0009987]:cellular	process;[GO:0016020]:membrane;[GO:0030154]:cell	differentiation;[GO:0032501]:multicellular	organismal	process;[GO:0043062]:extracellular	structure	organization;[GO:0043170]:macromolecule	metabolic	process;[GO:0050789]:regulation	of	biological	process;[GO:0051704]:multi-organism	process	Phenotypes_Gene=Alzheimer	disease	1,	familial|Alzheimer	disease-1,	APP-related|Amyloidosis,	cerebroarterial,	Dutch	type|Amyloidosis,	cerebroarterial,	Iowa	type|Cerebral	amyloid	angiopathy,	Dutch,	Italian,	Iowa,	Flemish,	Arctic	variants|Dementia,	early-onset	progressive,	autosomal	recessive;Interactions_Count=24;KEGG=Alzheimer&aposs	disease	.	no
UPSTREAM	1	9581282	forward	C	T	Amyloid	beta	A4	protein	Fragment	(Alzheimer	disease	amyloid	A4	protein	homolog)(ABPP)(APP)	[Contains	protein	42(Beta-APP42);Beta-amyloid	protein	40(Beta-APP40);Gamma-secretase	C-terminal	fragment	59(Gamma-CTF(59));Gamma-secretase	C-terminal	fragment	57(Gamma-CTF(57))]	[Source:UniProtKB/Swiss-Prot;Acc:Q28053]	ENSBTAG00000017753	APP	280722	ENSBTAT00000049004	.	C	T	forward	ENSBTAP00000045951	A4_BOVIN	.	.	.	.	.	.	.	.	.	.	.	.	.	[GO:0003676]:nucleic	acid	binding;[GO:0005488]:binding;[GO:0005515]:protein	binding;[GO:0005575]:cellular_component;[GO:0005623]:cell;[GO:0005737]:cytoplasm;[GO:0006139]:nucleobase,	nucleoside,	nucleotide	and	nucleic	acid	metabolic	process;[GO:0006810]:transport;[GO:0006928]:cellular	component	movement;[GO:0007154]:cell	communication;[GO:0007275]:multicellular	organismal	development;[GO:0007610]:behavior;[GO:0008150]:biological_process;[GO:0008152]:metabolic	process;[GO:0008219]:cell	death;[GO:0009986]:cell	surface;[GO:0009987]:cellular	process;[GO:0016020]:membrane;[GO:0030154]:cell	differentiation;[GO:0032501]:multicellular	organismal	process;[GO:0043062]:extracellular	structure	organization;[GO:0043170]:macromolecule	metabolic	process;[GO:0050789]:regulation	of	biological	process;[GO:0051704]:multi-organism	process	Phenotypes_Gene=Alzheimer	disease	1,	familial|Alzheimer	disease-1,	APP-related|Amyloidosis,	cerebroarterial,	Dutch	type|Amyloidosis,	cerebroarterial,	Iowa	type|Cerebral	amyloid	angiopathy,	Dutch,	Italian,	Iowa,	Flemish,	Arctic	variants|Dementia,	early-onset	progressive,	autosomal	recessive;Interactions_Count=24;KEGG=Alzheimer&aposs	disease	.	no
UPSTREAM	1	9581551	forward	G	A	Amyloid	beta	A4	protein	Fragment	(Alzheimer	disease	amyloid	A4	protein	homolog)(ABPP)(APP)	[Contains	protein	42(Beta-APP42);Beta-amyloid	protein	40(Beta-APP40);Gamma-secretase	C-terminal	fragment	59(Gamma-CTF(59));Gamma-secretase	C-terminal	fragment	57(Gamma-CTF(57))]	[Source:UniProtKB/Swiss-Prot;Acc:Q28053]	ENSBTAG00000017753	APP	280722	ENSBTAT00000049004	.	G	A	forward	ENSBTAP00000045951	A4_BOVIN	.	.	.	.	.	.	.	.	.	.	.	.	.	[GO:0003676]:nucleic	acid	binding;[GO:0005488]:binding;[GO:0005515]:protein	binding;[GO:0005575]:cellular_component;[GO:0005623]:cell;[GO:0005737]:cytoplasm;[GO:0006139]:nucleobase,	nucleoside,	nucleotide	and	nucleic	acid	metabolic	process;[GO:0006810]:transport;[GO:0006928]:cellular	component	movement;[GO:0007154]:cell	communication;[GO:0007275]:multicellular	organismal	development;[GO:0007610]:behavior;[GO:0008150]:biological_process;[GO:0008152]:metabolic	process;[GO:0008219]:cell	death;[GO:0009986]:cell	surface;[GO:0009987]:cellular	process;[GO:0016020]:membrane;[GO:0030154]:cell	differentiation;[GO:0032501]:multicellular	organismal	process;[GO:0043062]:extracellular	structure	organization;[GO:0043170]:macromolecule	metabolic	process;[GO:0050789]:regulation	of	biological	process;[GO:0051704]:multi-organism	process	Phenotypes_Gene=Alzheimer	disease	1,	familial|Alzheimer	disease-1,	APP-related|Amyloidosis,	cerebroarterial,	Dutch	type|Amyloidosis,	cerebroarterial,	Iowa	type|Cerebral	amyloid	angiopathy,	Dutch,	Italian,	Iowa,	Flemish,	Arctic	variants|Dementia,	early-onset	progressive,	autosomal	recessive;Interactions_Count=24;KEGG=Alzheimer&aposs	disease	.	no
SYNONYMOUS_CODING	1	9771702	forward	C	M	Amyloid	beta	A4	protein	Fragment	(Alzheimer	disease	amyloid	A4	protein	homolog)(ABPP)(APP)	[Contains	protein	42(Beta-APP42);Beta-amyloid	protein	40(Beta-APP40);Gamma-secretase	C-terminal	fragment	59(Gamma-CTF(59));Gamma-secretase	C-terminal	fragment	57(Gamma-CTF(57))]	[Source:UniProtKB/Swiss-Prot;Acc:Q28053]	ENSBTAG00000017753	.	.	ENSBTAT00000023608	1065	C	A	forward	ENSBTAP00000023608	A4_BOVIN	355	.	.	.	.	.	.	.	.	.	.	.	.	[GO:0003676]:nucleic	acid	binding;[GO:0005488]:binding;[GO:0005515]:protein	binding;[GO:0005575]:cellular_component;[GO:0005623]:cell;[GO:0005737]:cytoplasm;[GO:0006139]:nucleobase,	nucleoside,	nucleotide	and	nucleic	acid	metabolic	process;[GO:0006810]:transport;[GO:0006928]:cellular	component	movement;[GO:0007154]:cell	communication;[GO:0007275]:multicellular	organismal	development;[GO:0007610]:behavior;[GO:0008150]:biological_process;[GO:0008152]:metabolic	process;[GO:0008219]:cell	death;[GO:0009986]:cell	surface;[GO:0009987]:cellular	process;[GO:0016020]:membrane;[GO:0030154]:cell	differentiation;[GO:0030234]:enzyme	regulator	activity;[GO:0032501]:multicellular	organismal	process;[GO:0043062]:extracellular	structure	organization;[GO:0043170]:macromolecule	metabolic	process;[GO:0050789]:regulation	of	biological	process;[GO:0051704]:multi-organism	process	Phenotypes_Gene=Alzheimer	disease	1,	familial|Alzheimer	disease-1,	APP-related|Amyloidosis,	cerebroarterial,	Dutch	type|Amyloidosis,	cerebroarterial,	Iowa	type|Cerebral	amyloid	angiopathy,	Dutch,	Italian,	Iowa,	Flemish,	Arctic	variants|Dementia,	early-onset	progressive,	autosomal	recessive;Interactions_Count=24;KEGG=Alzheimer&aposs	disease;Overlapping_Protein_Features=CHAIN:18:687:Soluble	APP-alpha.|CHAIN:18:671:Soluble	APP-beta.|TOPO_DOM:18:699:Extracellular	(Potential).|VAR_SEQ:289:363:Missing	(in	isoform	APP639).|VAR_SEQ:290:364:Missing	(in	isoform	APP695	and	isoform	L-|VAR_SEQ:306:770:Missing	(in	isoform	APP305).|VAR_SEQ:346:364:Missing	(in	isoform	L-APP733	and	isoform	.	no
SPLICE_SITE	1	9862750	forward	G	R	Amyloid	beta	A4	protein	Fragment	(Alzheimer	disease	amyloid	A4	protein	homolog)(ABPP)(APP)	[Contains	protein	42(Beta-APP42);Beta-amyloid	protein	40(Beta-APP40);Gamma-secretase	C-terminal	fragment	59(Gamma-CTF(59));Gamma-secretase	C-terminal	fragment	57(Gamma-CTF(57))]	[Source:UniProtKB/Swiss-Prot;Acc:Q28053]	ENSBTAG00000017753	APP	280722	ENSBTAT00000049004	.	G	A	forward	ENSBTAP00000045951	A4_BOVIN	.	.	.	.	.	.	.	.	.	.	.	.	.	[GO:0003676]:nucleic	acid	binding;[GO:0005488]:binding;[GO:0005515]:protein	binding;[GO:0005575]:cellular_component;[GO:0005623]:cell;[GO:0005737]:cytoplasm;[GO:0006139]:nucleobase,	nucleoside,	nucleotide	and	nucleic	acid	metabolic	process;[GO:0006810]:transport;[GO:0006928]:cellular	component	movement;[GO:0007154]:cell	communication;[GO:0007275]:multicellular	organismal	development;[GO:0007610]:behavior;[GO:0008150]:biological_process;[GO:0008152]:metabolic	process;[GO:0008219]:cell	death;[GO:0009986]:cell	surface;[GO:0009987]:cellular	process;[GO:0016020]:membrane;[GO:0030154]:cell	differentiation;[GO:0032501]:multicellular	organismal	process;[GO:0043062]:extracellular	structure	organization;[GO:0043170]:macromolecule	metabolic	process;[GO:0050789]:regulation	of	biological	process;[GO:0051704]:multi-organism	process	Phenotypes_Gene=Alzheimer	disease	1,	familial|Alzheimer	disease-1,	APP-related|Amyloidosis,	cerebroarterial,	Dutch	type|Amyloidosis,	cerebroarterial,	Iowa	type|Cerebral	amyloid	angiopathy,	Dutch,	Italian,	Iowa,	Flemish,	Arctic	variants|Dementia,	early-onset	progressive,	autosomal	recessive;Interactions_Count=24;KEGG=Alzheimer&aposs	disease	.	no
DOWNSTREAM	1	9881582	forward	A	G	Amyloid	beta	A4	protein	Fragment	(Alzheimer	disease	amyloid	A4	protein	homolog)(ABPP)(APP)	[Contains	protein	42(Beta-APP42);Beta-amyloid	protein	40(Beta-APP40);Gamma-secretase	C-terminal	fragment	59(Gamma-CTF(59));Gamma-secretase	C-terminal	fragment	57(Gamma-CTF(57))]	[Source:UniProtKB/Swiss-Prot;Acc:Q28053]	ENSBTAG00000017753	APP	280722	ENSBTAT00000049004	.	A	G	forward	ENSBTAP00000045951	A4_BOVIN	.	.	.	.	.	.	.	.	.	.	.	.	.	[GO:0003676]:nucleic	acid	binding;[GO:0005488]:binding;[GO:0005515]:protein	binding;[GO:0005575]:cellular_component;[GO:0005623]:cell;[GO:0005737]:cytoplasm;[GO:0006139]:nucleobase,	nucleoside,	nucleotide	and	nucleic	acid	metabolic	process;[GO:0006810]:transport;[GO:0006928]:cellular	component	movement;[GO:0007154]:cell	communication;[GO:0007275]:multicellular	organismal	development;[GO:0007610]:behavior;[GO:0008150]:biological_process;[GO:0008152]:metabolic	process;[GO:0008219]:cell	death;[GO:0009986]:cell	surface;[GO:0009987]:cellular	process;[GO:0016020]:membrane;[GO:0030154]:cell	differentiation;[GO:0032501]:multicellular	organismal	process;[GO:0043062]:extracellular	structure	organization;[GO:0043170]:macromolecule	metabolic	process;[GO:0050789]:regulation	of	biological	process;[GO:0051704]:multi-organism	process	Phenotypes_Gene=Alzheimer	disease	1,	familial|Alzheimer	disease-1,	APP-related|Amyloidosis,	cerebroarterial,	Dutch	type|Amyloidosis,	cerebroarterial,	Iowa	type|Cerebral	amyloid	angiopathy,	Dutch,	Italian,	Iowa,	Flemish,	Arctic	variants|Dementia,	early-onset	progressive,	autosomal	recessive;Interactions_Count=24;KEGG=Alzheimer&aposs	disease	.	no
DOWNSTREAM	1	9881599	forward	T	C	Amyloid	beta	A4	protein	Fragment	(Alzheimer	disease	amyloid	A4	protein	homolog)(ABPP)(APP)	[Contains	protein	42(Beta-APP42);Beta-amyloid	protein	40(Beta-APP40);Gamma-secretase	C-terminal	fragment	59(Gamma-CTF(59));Gamma-secretase	C-terminal	fragment	57(Gamma-CTF(57))]	[Source:UniProtKB/Swiss-Prot;Acc:Q28053]	ENSBTAG00000017753	APP	280722	ENSBTAT00000049004	.	T	C	forward	ENSBTAP00000045951	A4_BOVIN	.	.	.	.	.	.	.	.	.	.	.	.	.	[GO:0003676]:nucleic	acid	binding;[GO:0005488]:binding;[GO:0005515]:protein	binding;[GO:0005575]:cellular_component;[GO:0005623]:cell;[GO:0005737]:cytoplasm;[GO:0006139]:nucleobase,	nucleoside,	nucleotide	and	nucleic	acid	metabolic	process;[GO:0006810]:transport;[GO:0006928]:cellular	component	movement;[GO:0007154]:cell	communication;[GO:0007275]:multicellular	organismal	development;[GO:0007610]:behavior;[GO:0008150]:biological_process;[GO:0008152]:metabolic	process;[GO:0008219]:cell	death;[GO:0009986]:cell	surface;[GO:0009987]:cellular	process;[GO:0016020]:membrane;[GO:0030154]:cell	differentiation;[GO:0032501]:multicellular	organismal	process;[GO:0043062]:extracellular	structure	organization;[GO:0043170]:macromolecule	metabolic	process;[GO:0050789]:regulation	of	biological	process;[GO:0051704]:multi-organism	process	Phenotypes_Gene=Alzheimer	disease	1,	familial|Alzheimer	disease-1,	APP-related|Amyloidosis,	cerebroarterial,	Dutch	type|Amyloidosis,	cerebroarterial,	Iowa	type|Cerebral	amyloid	angiopathy,	Dutch,	Italian,	Iowa,	Flemish,	Arctic	variants|Dementia,	early-onset	progressive,	autosomal	recessive;Interactions_Count=24;KEGG=Alzheimer&aposs	disease	.	no
DOWNSTREAM	1	9881767	forward	C	T	Amyloid	beta	A4	protein	Fragment	(Alzheimer	disease	amyloid	A4	protein	homolog)(ABPP)(APP)	[Contains	protein	42(Beta-APP42);Beta-amyloid	protein	40(Beta-APP40);Gamma-secretase	C-terminal	fragment	59(Gamma-CTF(59));Gamma-secretase	C-terminal	fragment	57(Gamma-CTF(57))]	[Source:UniProtKB/Swiss-Prot;Acc:Q28053]	ENSBTAG00000017753	APP	280722	ENSBTAT00000049004	.	C	T	forward	ENSBTAP00000045951	A4_BOVIN	.	.	.	.	.	.	.	.	.	.	.	.	.	[GO:0003676]:nucleic	acid	binding;[GO:0005488]:binding;[GO:0005515]:protein	binding;[GO:0005575]:cellular_component;[GO:0005623]:cell;[GO:0005737]:cytoplasm;[GO:0006139]:nucleobase,	nucleoside,	nucleotide	and	nucleic	acid	metabolic	process;[GO:0006810]:transport;[GO:0006928]:cellular	component	movement;[GO:0007154]:cell	communication;[GO:0007275]:multicellular	organismal	development;[GO:0007610]:behavior;[GO:0008150]:biological_process;[GO:0008152]:metabolic	process;[GO:0008219]:cell	death;[GO:0009986]:cell	surface;[GO:0009987]:cellular	process;[GO:0016020]:membrane;[GO:0030154]:cell	differentiation;[GO:0032501]:multicellular	organismal	process;[GO:0043062]:extracellular	structure	organization;[GO:0043170]:macromolecule	metabolic	process;[GO:0050789]:regulation	of	biological	process;[GO:0051704]:multi-organism	process	Phenotypes_Gene=Alzheimer	disease	1,	familial|Alzheimer	disease-1,	APP-related|Amyloidosis,	cerebroarterial,	Dutch	type|Amyloidosis,	cerebroarterial,	Iowa	type|Cerebral	amyloid	angiopathy,	Dutch,	Italian,	Iowa,	Flemish,	Arctic	variants|Dementia,	early-onset	progressive,	autosomal	recessive;Interactions_Count=24;KEGG=Alzheimer&aposs	disease	.	no
DOWNSTREAM	1	9881793	forward	A	G	Amyloid	beta	A4	protein	Fragment	(Alzheimer	disease	amyloid	A4	protein	homolog)(ABPP)(APP)	[Contains	protein	42(Beta-APP42);Beta-amyloid	protein	40(Beta-APP40);Gamma-secretase	C-terminal	fragment	59(Gamma-CTF(59));Gamma-secretase	C-terminal	fragment	57(Gamma-CTF(57))]	[Source:UniProtKB/Swiss-Prot;Acc:Q28053]	ENSBTAG00000017753	APP	280722	ENSBTAT00000049004	.	A	G	forward	ENSBTAP00000045951	A4_BOVIN	.	.	.	.	.	.	.	.	.	.	.	.	.	[GO:0003676]:nucleic	acid	binding;[GO:0005488]:binding;[GO:0005515]:protein	binding;[GO:0005575]:cellular_component;[GO:0005623]:cell;[GO:0005737]:cytoplasm;[GO:0006139]:nucleobase,	nucleoside,	nucleotide	and	nucleic	acid	metabolic	process;[GO:0006810]:transport;[GO:0006928]:cellular	component	movement;[GO:0007154]:cell	communication;[GO:0007275]:multicellular	organismal	development;[GO:0007610]:behavior;[GO:0008150]:biological_process;[GO:0008152]:metabolic	process;[GO:0008219]:cell	death;[GO:0009986]:cell	surface;[GO:0009987]:cellular	process;[GO:0016020]:membrane;[GO:0030154]:cell	differentiation;[GO:0032501]:multicellular	organismal	process;[GO:0043062]:extracellular	structure	organization;[GO:0043170]:macromolecule	metabolic	process;[GO:0050789]:regulation	of	biological	process;[GO:0051704]:multi-organism	process	Phenotypes_Gene=Alzheimer	disease	1,	familial|Alzheimer	disease-1,	APP-related|Amyloidosis,	cerebroarterial,	Dutch	type|Amyloidosis,	cerebroarterial,	Iowa	type|Cerebral	amyloid	angiopathy,	Dutch,	Italian,	Iowa,	Flemish,	Arctic	variants|Dementia,	early-onset	progressive,	autosomal	recessive;Interactions_Count=24;KEGG=Alzheimer&aposs	disease	.	no
DOWNSTREAM	1	9881844	forward	A	G	Amyloid	beta	A4	protein	Fragment	(Alzheimer	disease	amyloid	A4	protein	homolog)(ABPP)(APP)	[Contains	protein	42(Beta-APP42);Beta-amyloid	protein	40(Beta-APP40);Gamma-secretase	C-terminal	fragment	59(Gamma-CTF(59));Gamma-secretase	C-terminal	fragment	57(Gamma-CTF(57))]	[Source:UniProtKB/Swiss-Prot;Acc:Q28053]	ENSBTAG00000017753	APP	280722	ENSBTAT00000049004	.	A	G	forward	ENSBTAP00000045951	A4_BOVIN	.	.	.	.	.	.	.	.	.	.	.	.	.	[GO:0003676]:nucleic	acid	binding;[GO:0005488]:binding;[GO:0005515]:protein	binding;[GO:0005575]:cellular_component;[GO:0005623]:cell;[GO:0005737]:cytoplasm;[GO:0006139]:nucleobase,	nucleoside,	nucleotide	and	nucleic	acid	metabolic	process;[GO:0006810]:transport;[GO:0006928]:cellular	component	movement;[GO:0007154]:cell	communication;[GO:0007275]:multicellular	organismal	development;[GO:0007610]:behavior;[GO:0008150]:biological_process;[GO:0008152]:metabolic	process;[GO:0008219]:cell	death;[GO:0009986]:cell	surface;[GO:0009987]:cellular	process;[GO:0016020]:membrane;[GO:0030154]:cell	differentiation;[GO:0032501]:multicellular	organismal	process;[GO:0043062]:extracellular	structure	organization;[GO:0043170]:macromolecule	metabolic	process;[GO:0050789]:regulation	of	biological	process;[GO:0051704]:multi-organism	process	Phenotypes_Gene=Alzheimer	disease	1,	familial|Alzheimer	disease-1,	APP-related|Amyloidosis,	cerebroarterial,	Dutch	type|Amyloidosis,	cerebroarterial,	Iowa	type|Cerebral	amyloid	angiopathy,	Dutch,	Italian,	Iowa,	Flemish,	Arctic	variants|Dementia,	early-onset	progressive,	autosomal	recessive;Interactions_Count=24;KEGG=Alzheimer&aposs	disease	.	no
DOWNSTREAM	1	9882167	forward	C	T	Amyloid	beta	A4	protein	Fragment	(Alzheimer	disease	amyloid	A4	protein	homolog)(ABPP)(APP)	[Contains	protein	42(Beta-APP42);Beta-amyloid	protein	40(Beta-APP40);Gamma-secretase	C-terminal	fragment	59(Gamma-CTF(59));Gamma-secretase	C-terminal	fragment	57(Gamma-CTF(57))]	[Source:UniProtKB/Swiss-Prot;Acc:Q28053]	ENSBTAG00000017753	APP	280722	ENSBTAT00000049004	.	C	T	forward	ENSBTAP00000045951	A4_BOVIN	.	.	.	.	.	.	.	.	.	.	.	.	.	[GO:0003676]:nucleic	acid	binding;[GO:0005488]:binding;[GO:0005515]:protein	binding;[GO:0005575]:cellular_component;[GO:0005623]:cell;[GO:0005737]:cytoplasm;[GO:0006139]:nucleobase,	nucleoside,	nucleotide	and	nucleic	acid	metabolic	process;[GO:0006810]:transport;[GO:0006928]:cellular	component	movement;[GO:0007154]:cell	communication;[GO:0007275]:multicellular	organismal	development;[GO:0007610]:behavior;[GO:0008150]:biological_process;[GO:0008152]:metabolic	process;[GO:0008219]:cell	death;[GO:0009986]:cell	surface;[GO:0009987]:cellular	process;[GO:0016020]:membrane;[GO:0030154]:cell	differentiation;[GO:0032501]:multicellular	organismal	process;[GO:0043062]:extracellular	structure	organization;[GO:0043170]:macromolecule	metabolic	process;[GO:0050789]:regulation	of	biological	process;[GO:0051704]:multi-organism	process	Phenotypes_Gene=Alzheimer	disease	1,	familial|Alzheimer	disease-1,	APP-related|Amyloidosis,	cerebroarterial,	Dutch	type|Amyloidosis,	cerebroarterial,	Iowa	type|Cerebral	amyloid	angiopathy,	Dutch,	Italian,	Iowa,	Flemish,	Arctic	variants|Dementia,	early-onset	progressive,	autosomal	recessive;Interactions_Count=24;KEGG=Alzheimer&aposs	disease	.	no
DOWNSTREAM	1	9882237	forward	A	T	Amyloid	beta	A4	protein	Fragment	(Alzheimer	disease	amyloid	A4	protein	homolog)(ABPP)(APP)	[Contains	protein	42(Beta-APP42);Beta-amyloid	protein	40(Beta-APP40);Gamma-secretase	C-terminal	fragment	59(Gamma-CTF(59));Gamma-secretase	C-terminal	fragment	57(Gamma-CTF(57))]	[Source:UniProtKB/Swiss-Prot;Acc:Q28053]	ENSBTAG00000017753	APP	280722	ENSBTAT00000049004	.	A	T	forward	ENSBTAP00000045951	A4_BOVIN	.	.	.	.	.	.	.	.	.	.	.	.	.	[GO:0003676]:nucleic	acid	binding;[GO:0005488]:binding;[GO:0005515]:protein	binding;[GO:0005575]:cellular_component;[GO:0005623]:cell;[GO:0005737]:cytoplasm;[GO:0006139]:nucleobase,	nucleoside,	nucleotide	and	nucleic	acid	metabolic	process;[GO:0006810]:transport;[GO:0006928]:cellular	component	movement;[GO:0007154]:cell	communication;[GO:0007275]:multicellular	organismal	development;[GO:0007610]:behavior;[GO:0008150]:biological_process;[GO:0008152]:metabolic	process;[GO:0008219]:cell	death;[GO:0009986]:cell	surface;[GO:0009987]:cellular	process;[GO:0016020]:membrane;[GO:0030154]:cell	differentiation;[GO:0032501]:multicellular	organismal	process;[GO:0043062]:extracellular	structure	organization;[GO:0043170]:macromolecule	metabolic	process;[GO:0050789]:regulation	of	biological	process;[GO:0051704]:multi-organism	process	Phenotypes_Gene=Alzheimer	disease	1,	familial|Alzheimer	disease-1,	APP-related|Amyloidosis,	cerebroarterial,	Dutch	type|Amyloidosis,	cerebroarterial,	Iowa	type|Cerebral	amyloid	angiopathy,	Dutch,	Italian,	Iowa,	Flemish,	Arctic	variants|Dementia,	early-onset	progressive,	autosomal	recessive;Interactions_Count=24;KEGG=Alzheimer&aposs	disease	.	no
DOWNSTREAM	1	9882242	forward	A	G	Amyloid	beta	A4	protein	Fragment	(Alzheimer	disease	amyloid	A4	protein	homolog)(ABPP)(APP)	[Contains	protein	42(Beta-APP42);Beta-amyloid	protein	40(Beta-APP40);Gamma-secretase	C-terminal	fragment	59(Gamma-CTF(59));Gamma-secretase	C-terminal	fragment	57(Gamma-CTF(57))]	[Source:UniProtKB/Swiss-Prot;Acc:Q28053]	ENSBTAG00000017753	APP	280722	ENSBTAT00000049004	.	A	G	forward	ENSBTAP00000045951	A4_BOVIN	.	.	.	.	.	.	.	.	.	.	.	.	.	[GO:0003676]:nucleic	acid	binding;[GO:0005488]:binding;[GO:0005515]:protein	binding;[GO:0005575]:cellular_component;[GO:0005623]:cell;[GO:0005737]:cytoplasm;[GO:0006139]:nucleobase,	nucleoside,	nucleotide	and	nucleic	acid	metabolic	process;[GO:0006810]:transport;[GO:0006928]:cellular	component	movement;[GO:0007154]:cell	communication;[GO:0007275]:multicellular	organismal	development;[GO:0007610]:behavior;[GO:0008150]:biological_process;[GO:0008152]:metabolic	process;[GO:0008219]:cell	death;[GO:0009986]:cell	surface;[GO:0009987]:cellular	process;[GO:0016020]:membrane;[GO:0030154]:cell	differentiation;[GO:0032501]:multicellular	organismal	process;[GO:0043062]:extracellular	structure	organization;[GO:0043170]:macromolecule	metabolic	process;[GO:0050789]:regulation	of	biological	process;[GO:0051704]:multi-organism	process	Phenotypes_Gene=Alzheimer	disease	1,	familial|Alzheimer	disease-1,	APP-related|Amyloidosis,	cerebroarterial,	Dutch	type|Amyloidosis,	cerebroarterial,	Iowa	type|Cerebral	amyloid	angiopathy,	Dutch,	Italian,	Iowa,	Flemish,	Arctic	variants|Dementia,	early-onset	progressive,	autosomal	recessive;Interactions_Count=24;KEGG=Alzheimer&aposs	disease	.	no
DOWNSTREAM	1	9882370	forward	G	A	Amyloid	beta	A4	protein	Fragment	(Alzheimer	disease	amyloid	A4	protein	homolog)(ABPP)(APP)	[Contains	protein	42(Beta-APP42);Beta-amyloid	protein	40(Beta-APP40);Gamma-secretase	C-terminal	fragment	59(Gamma-CTF(59));Gamma-secretase	C-terminal	fragment	57(Gamma-CTF(57))]	[Source:UniProtKB/Swiss-Prot;Acc:Q28053]	ENSBTAG00000017753	APP	280722	ENSBTAT00000049004	.	G	A	forward	ENSBTAP00000045951	A4_BOVIN	.	.	.	.	.	.	.	.	.	.	.	.	.	[GO:0003676]:nucleic	acid	binding;[GO:0005488]:binding;[GO:0005515]:protein	binding;[GO:0005575]:cellular_component;[GO:0005623]:cell;[GO:0005737]:cytoplasm;[GO:0006139]:nucleobase,	nucleoside,	nucleotide	and	nucleic	acid	metabolic	process;[GO:0006810]:transport;[GO:0006928]:cellular	component	movement;[GO:0007154]:cell	communication;[GO:0007275]:multicellular	organismal	development;[GO:0007610]:behavior;[GO:0008150]:biological_process;[GO:0008152]:metabolic	process;[GO:0008219]:cell	death;[GO:0009986]:cell	surface;[GO:0009987]:cellular	process;[GO:0016020]:membrane;[GO:0030154]:cell	differentiation;[GO:0032501]:multicellular	organismal	process;[GO:0043062]:extracellular	structure	organization;[GO:0043170]:macromolecule	metabolic	process;[GO:0050789]:regulation	of	biological	process;[GO:0051704]:multi-organism	process	Phenotypes_Gene=Alzheimer	disease	1,	familial|Alzheimer	disease-1,	APP-related|Amyloidosis,	cerebroarterial,	Dutch	type|Amyloidosis,	cerebroarterial,	Iowa	type|Cerebral	amyloid	angiopathy,	Dutch,	Italian,	Iowa,	Flemish,	Arctic	variants|Dementia,	early-onset	progressive,	autosomal	recessive;Interactions_Count=24;KEGG=Alzheimer&aposs	disease	.	no
DOWNSTREAM	1	9882450	forward	C	A	Amyloid	beta	A4	protein	Fragment	(Alzheimer	disease	amyloid	A4	protein	homolog)(ABPP)(APP)	[Contains	protein	42(Beta-APP42);Beta-amyloid	protein	40(Beta-APP40);Gamma-secretase	C-terminal	fragment	59(Gamma-CTF(59));Gamma-secretase	C-terminal	fragment	57(Gamma-CTF(57))]	[Source:UniProtKB/Swiss-Prot;Acc:Q28053]	ENSBTAG00000017753	APP	280722	ENSBTAT00000049004	.	C	A	forward	ENSBTAP00000045951	A4_BOVIN	.	.	.	.	.	.	.	.	.	.	.	.	.	[GO:0003676]:nucleic	acid	binding;[GO:0005488]:binding;[GO:0005515]:protein	binding;[GO:0005575]:cellular_component;[GO:0005623]:cell;[GO:0005737]:cytoplasm;[GO:0006139]:nucleobase,	nucleoside,	nucleotide	and	nucleic	acid	metabolic	process;[GO:0006810]:transport;[GO:0006928]:cellular	component	movement;[GO:0007154]:cell	communication;[GO:0007275]:multicellular	organismal	development;[GO:0007610]:behavior;[GO:0008150]:biological_process;[GO:0008152]:metabolic	process;[GO:0008219]:cell	death;[GO:0009986]:cell	surface;[GO:0009987]:cellular	process;[GO:0016020]:membrane;[GO:0030154]:cell	differentiation;[GO:0032501]:multicellular	organismal	process;[GO:0043062]:extracellular	structure	organization;[GO:0043170]:macromolecule	metabolic	process;[GO:0050789]:regulation	of	biological	process;[GO:0051704]:multi-organism	process	Phenotypes_Gene=Alzheimer	disease	1,	familial|Alzheimer	disease-1,	APP-related|Amyloidosis,	cerebroarterial,	Dutch	type|Amyloidosis,	cerebroarterial,	Iowa	type|Cerebral	amyloid	angiopathy,	Dutch,	Italian,	Iowa,	Flemish,	Arctic	variants|Dementia,	early-onset	progressive,	autosomal	recessive;Interactions_Count=24;KEGG=Alzheimer&aposs	disease	.	no
DOWNSTREAM	1	9882530	forward	A	G	Amyloid	beta	A4	protein	Fragment	(Alzheimer	disease	amyloid	A4	protein	homolog)(ABPP)(APP)	[Contains	protein	42(Beta-APP42);Beta-amyloid	protein	40(Beta-APP40);Gamma-secretase	C-terminal	fragment	59(Gamma-CTF(59));Gamma-secretase	C-terminal	fragment	57(Gamma-CTF(57))]	[Source:UniProtKB/Swiss-Prot;Acc:Q28053]	ENSBTAG00000017753	APP	280722	ENSBTAT00000049004	.	A	G	forward	ENSBTAP00000045951	A4_BOVIN	.	.	.	.	.	.	.	.	.	.	.	.	.	[GO:0003676]:nucleic	acid	binding;[GO:0005488]:binding;[GO:0005515]:protein	binding;[GO:0005575]:cellular_component;[GO:0005623]:cell;[GO:0005737]:cytoplasm;[GO:0006139]:nucleobase,	nucleoside,	nucleotide	and	nucleic	acid	metabolic	process;[GO:0006810]:transport;[GO:0006928]:cellular	component	movement;[GO:0007154]:cell	communication;[GO:0007275]:multicellular	organismal	development;[GO:0007610]:behavior;[GO:0008150]:biological_process;[GO:0008152]:metabolic	process;[GO:0008219]:cell	death;[GO:0009986]:cell	surface;[GO:0009987]:cellular	process;[GO:0016020]:membrane;[GO:0030154]:cell	differentiation;[GO:0032501]:multicellular	organismal	process;[GO:0043062]:extracellular	structure	organization;[GO:0043170]:macromolecule	metabolic	process;[GO:0050789]:regulation	of	biological	process;[GO:0051704]:multi-organism	process	Phenotypes_Gene=Alzheimer	disease	1,	familial|Alzheimer	disease-1,	APP-related|Amyloidosis,	cerebroarterial,	Dutch	type|Amyloidosis,	cerebroarterial,	Iowa	type|Cerebral	amyloid	angiopathy,	Dutch,	Italian,	Iowa,	Flemish,	Arctic	variants|Dementia,	early-onset	progressive,	autosomal	recessive;Interactions_Count=24;KEGG=Alzheimer&aposs	disease	.	no
DOWNSTREAM	1	9882647	forward	A	G	Amyloid	beta	A4	protein	Fragment	(Alzheimer	disease	amyloid	A4	protein	homolog)(ABPP)(APP)	[Contains	protein	42(Beta-APP42);Beta-amyloid	protein	40(Beta-APP40);Gamma-secretase	C-terminal	fragment	59(Gamma-CTF(59));Gamma-secretase	C-terminal	fragment	57(Gamma-CTF(57))]	[Source:UniProtKB/Swiss-Prot;Acc:Q28053]	ENSBTAG00000017753	APP	280722	ENSBTAT00000049004	.	A	G	forward	ENSBTAP00000045951	A4_BOVIN	.	.	.	.	.	.	.	.	.	.	.	.	.	[GO:0003676]:nucleic	acid	binding;[GO:0005488]:binding;[GO:0005515]:protein	binding;[GO:0005575]:cellular_component;[GO:0005623]:cell;[GO:0005737]:cytoplasm;[GO:0006139]:nucleobase,	nucleoside,	nucleotide	and	nucleic	acid	metabolic	process;[GO:0006810]:transport;[GO:0006928]:cellular	component	movement;[GO:0007154]:cell	communication;[GO:0007275]:multicellular	organismal	development;[GO:0007610]:behavior;[GO:0008150]:biological_process;[GO:0008152]:metabolic	process;[GO:0008219]:cell	death;[GO:0009986]:cell	surface;[GO:0009987]:cellular	process;[GO:0016020]:membrane;[GO:0030154]:cell	differentiation;[GO:0032501]:multicellular	organismal	process;[GO:0043062]:extracellular	structure	organization;[GO:0043170]:macromolecule	metabolic	process;[GO:0050789]:regulation	of	biological	process;[GO:0051704]:multi-organism	process	Phenotypes_Gene=Alzheimer	disease	1,	familial|Alzheimer	disease-1,	APP-related|Amyloidosis,	cerebroarterial,	Dutch	type|Amyloidosis,	cerebroarterial,	Iowa	type|Cerebral	amyloid	angiopathy,	Dutch,	Italian,	Iowa,	Flemish,	Arctic	variants|Dementia,	early-onset	progressive,	autosomal	recessive;Interactions_Count=24;KEGG=Alzheimer&aposs	disease	.	no
DOWNSTREAM	1	9882758	forward	A	G	Amyloid	beta	A4	protein	Fragment	(Alzheimer	disease	amyloid	A4	protein	homolog)(ABPP)(APP)	[Contains	protein	42(Beta-APP42);Beta-amyloid	protein	40(Beta-APP40);Gamma-secretase	C-terminal	fragment	59(Gamma-CTF(59));Gamma-secretase	C-terminal	fragment	57(Gamma-CTF(57))]	[Source:UniProtKB/Swiss-Prot;Acc:Q28053]	ENSBTAG00000017753	APP	280722	ENSBTAT00000049004	.	A	G	forward	ENSBTAP00000045951	A4_BOVIN	.	.	.	.	.	.	.	.	.	.	.	.	.	[GO:0003676]:nucleic	acid	binding;[GO:0005488]:binding;[GO:0005515]:protein	binding;[GO:0005575]:cellular_component;[GO:0005623]:cell;[GO:0005737]:cytoplasm;[GO:0006139]:nucleobase,	nucleoside,	nucleotide	and	nucleic	acid	metabolic	process;[GO:0006810]:transport;[GO:0006928]:cellular	component	movement;[GO:0007154]:cell	communication;[GO:0007275]:multicellular	organismal	development;[GO:0007610]:behavior;[GO:0008150]:biological_process;[GO:0008152]:metabolic	process;[GO:0008219]:cell	death;[GO:0009986]:cell	surface;[GO:0009987]:cellular	process;[GO:0016020]:membrane;[GO:0030154]:cell	differentiation;[GO:0032501]:multicellular	organismal	process;[GO:0043062]:extracellular	structure	organization;[GO:0043170]:macromolecule	metabolic	process;[GO:0050789]:regulation	of	biological	process;[GO:0051704]:multi-organism	process	Phenotypes_Gene=Alzheimer	disease	1,	familial|Alzheimer	disease-1,	APP-related|Amyloidosis,	cerebroarterial,	Dutch	type|Amyloidosis,	cerebroarterial,	Iowa	type|Cerebral	amyloid	angiopathy,	Dutch,	Italian,	Iowa,	Flemish,	Arctic	variants|Dementia,	early-onset	progressive,	autosomal	recessive;Interactions_Count=24;KEGG=Alzheimer&aposs	disease	.	no
DOWNSTREAM	1	9882895	forward	C	A	Amyloid	beta	A4	protein	Fragment	(Alzheimer	disease	amyloid	A4	protein	homolog)(ABPP)(APP)	[Contains	protein	42(Beta-APP42);Beta-amyloid	protein	40(Beta-APP40);Gamma-secretase	C-terminal	fragment	59(Gamma-CTF(59));Gamma-secretase	C-terminal	fragment	57(Gamma-CTF(57))]	[Source:UniProtKB/Swiss-Prot;Acc:Q28053]	ENSBTAG00000017753	APP	280722	ENSBTAT00000049004	.	C	A	forward	ENSBTAP00000045951	A4_BOVIN	.	.	.	.	.	.	.	.	.	.	.	.	.	[GO:0003676]:nucleic	acid	binding;[GO:0005488]:binding;[GO:0005515]:protein	binding;[GO:0005575]:cellular_component;[GO:0005623]:cell;[GO:0005737]:cytoplasm;[GO:0006139]:nucleobase,	nucleoside,	nucleotide	and	nucleic	acid	metabolic	process;[GO:0006810]:transport;[GO:0006928]:cellular	component	movement;[GO:0007154]:cell	communication;[GO:0007275]:multicellular	organismal	development;[GO:0007610]:behavior;[GO:0008150]:biological_process;[GO:0008152]:metabolic	process;[GO:0008219]:cell	death;[GO:0009986]:cell	surface;[GO:0009987]:cellular	process;[GO:0016020]:membrane;[GO:0030154]:cell	differentiation;[GO:0032501]:multicellular	organismal	process;[GO:0043062]:extracellular	structure	organization;[GO:0043170]:macromolecule	metabolic	process;[GO:0050789]:regulation	of	biological	process;[GO:0051704]:multi-organism	process	Phenotypes_Gene=Alzheimer	disease	1,	familial|Alzheimer	disease-1,	APP-related|Amyloidosis,	cerebroarterial,	Dutch	type|Amyloidosis,	cerebroarterial,	Iowa	type|Cerebral	amyloid	angiopathy,	Dutch,	Italian,	Iowa,	Flemish,	Arctic	variants|Dementia,	early-onset	progressive,	autosomal	recessive;Interactions_Count=24;KEGG=Alzheimer&aposs	disease	.	no
DOWNSTREAM	1	9883044	forward	T	C	Amyloid	beta	A4	protein	Fragment	(Alzheimer	disease	amyloid	A4	protein	homolog)(ABPP)(APP)	[Contains	protein	42(Beta-APP42);Beta-amyloid	protein	40(Beta-APP40);Gamma-secretase	C-terminal	fragment	59(Gamma-CTF(59));Gamma-secretase	C-terminal	fragment	57(Gamma-CTF(57))]	[Source:UniProtKB/Swiss-Prot;Acc:Q28053]	ENSBTAG00000017753	APP	280722	ENSBTAT00000049004	.	T	C	forward	ENSBTAP00000045951	A4_BOVIN	.	.	.	.	.	.	.	.	.	.	.	.	.	[GO:0003676]:nucleic	acid	binding;[GO:0005488]:binding;[GO:0005515]:protein	binding;[GO:0005575]:cellular_component;[GO:0005623]:cell;[GO:0005737]:cytoplasm;[GO:0006139]:nucleobase,	nucleoside,	nucleotide	and	nucleic	acid	metabolic	process;[GO:0006810]:transport;[GO:0006928]:cellular	component	movement;[GO:0007154]:cell	communication;[GO:0007275]:multicellular	organismal	development;[GO:0007610]:behavior;[GO:0008150]:biological_process;[GO:0008152]:metabolic	process;[GO:0008219]:cell	death;[GO:0009986]:cell	surface;[GO:0009987]:cellular	process;[GO:0016020]:membrane;[GO:0030154]:cell	differentiation;[GO:0032501]:multicellular	organismal	process;[GO:0043062]:extracellular	structure	organization;[GO:0043170]:macromolecule	metabolic	process;[GO:0050789]:regulation	of	biological	process;[GO:0051704]:multi-organism	process	Phenotypes_Gene=Alzheimer	disease	1,	familial|Alzheimer	disease-1,	APP-related|Amyloidosis,	cerebroarterial,	Dutch	type|Amyloidosis,	cerebroarterial,	Iowa	type|Cerebral	amyloid	angiopathy,	Dutch,	Italian,	Iowa,	Flemish,	Arctic	variants|Dementia,	early-onset	progressive,	autosomal	recessive;Interactions_Count=24;KEGG=Alzheimer&aposs	disease	.	no
DOWNSTREAM	1	9883092	forward	G	A	Amyloid	beta	A4	protein	Fragment	(Alzheimer	disease	amyloid	A4	protein	homolog)(ABPP)(APP)	[Contains	protein	42(Beta-APP42);Beta-amyloid	protein	40(Beta-APP40);Gamma-secretase	C-terminal	fragment	59(Gamma-CTF(59));Gamma-secretase	C-terminal	fragment	57(Gamma-CTF(57))]	[Source:UniProtKB/Swiss-Prot;Acc:Q28053]	ENSBTAG00000017753	APP	280722	ENSBTAT00000049004	.	G	A	forward	ENSBTAP00000045951	A4_BOVIN	.	.	.	.	.	.	.	.	.	.	.	.	.	[GO:0003676]:nucleic	acid	binding;[GO:0005488]:binding;[GO:0005515]:protein	binding;[GO:0005575]:cellular_component;[GO:0005623]:cell;[GO:0005737]:cytoplasm;[GO:0006139]:nucleobase,	nucleoside,	nucleotide	and	nucleic	acid	metabolic	process;[GO:0006810]:transport;[GO:0006928]:cellular	component	movement;[GO:0007154]:cell	communication;[GO:0007275]:multicellular	organismal	development;[GO:0007610]:behavior;[GO:0008150]:biological_process;[GO:0008152]:metabolic	process;[GO:0008219]:cell	death;[GO:0009986]:cell	surface;[GO:0009987]:cellular	process;[GO:0016020]:membrane;[GO:0030154]:cell	differentiation;[GO:0032501]:multicellular	organismal	process;[GO:0043062]:extracellular	structure	organization;[GO:0043170]:macromolecule	metabolic	process;[GO:0050789]:regulation	of	biological	process;[GO:0051704]:multi-organism	process	Phenotypes_Gene=Alzheimer	disease	1,	familial|Alzheimer	disease-1,	APP-related|Amyloidosis,	cerebroarterial,	Dutch	type|Amyloidosis,	cerebroarterial,	Iowa	type|Cerebral	amyloid	angiopathy,	Dutch,	Italian,	Iowa,	Flemish,	Arctic	variants|Dementia,	early-onset	progressive,	autosomal	recessive;Interactions_Count=24;KEGG=Alzheimer&aposs	disease	.	no
DOWNSTREAM	1	9883184	forward	G	A	Amyloid	beta	A4	protein	Fragment	(Alzheimer	disease	amyloid	A4	protein	homolog)(ABPP)(APP)	[Contains	protein	42(Beta-APP42);Beta-amyloid	protein	40(Beta-APP40);Gamma-secretase	C-terminal	fragment	59(Gamma-CTF(59));Gamma-secretase	C-terminal	fragment	57(Gamma-CTF(57))]	[Source:UniProtKB/Swiss-Prot;Acc:Q28053]	ENSBTAG00000017753	APP	280722	ENSBTAT00000049004	.	G	A	forward	ENSBTAP00000045951	A4_BOVIN	.	.	.	.	.	.	.	.	.	.	.	.	.	[GO:0003676]:nucleic	acid	binding;[GO:0005488]:binding;[GO:0005515]:protein	binding;[GO:0005575]:cellular_component;[GO:0005623]:cell;[GO:0005737]:cytoplasm;[GO:0006139]:nucleobase,	nucleoside,	nucleotide	and	nucleic	acid	metabolic	process;[GO:0006810]:transport;[GO:0006928]:cellular	component	movement;[GO:0007154]:cell	communication;[GO:0007275]:multicellular	organismal	development;[GO:0007610]:behavior;[GO:0008150]:biological_process;[GO:0008152]:metabolic	process;[GO:0008219]:cell	death;[GO:0009986]:cell	surface;[GO:0009987]:cellular	process;[GO:0016020]:membrane;[GO:0030154]:cell	differentiation;[GO:0032501]:multicellular	organismal	process;[GO:0043062]:extracellular	structure	organization;[GO:0043170]:macromolecule	metabolic	process;[GO:0050789]:regulation	of	biological	process;[GO:0051704]:multi-organism	process	Phenotypes_Gene=Alzheimer	disease	1,	familial|Alzheimer	disease-1,	APP-related|Amyloidosis,	cerebroarterial,	Dutch	type|Amyloidosis,	cerebroarterial,	Iowa	type|Cerebral	amyloid	angiopathy,	Dutch,	Italian,	Iowa,	Flemish,	Arctic	variants|Dementia,	early-onset	progressive,	autosomal	recessive;Interactions_Count=24;KEGG=Alzheimer&aposs	disease	.	no
DOWNSTREAM	1	9883214	forward	T	C	Amyloid	beta	A4	protein	Fragment	(Alzheimer	disease	amyloid	A4	protein	homolog)(ABPP)(APP)	[Contains	protein	42(Beta-APP42);Beta-amyloid	protein	40(Beta-APP40);Gamma-secretase	C-terminal	fragment	59(Gamma-CTF(59));Gamma-secretase	C-terminal	fragment	57(Gamma-CTF(57))]	[Source:UniProtKB/Swiss-Prot;Acc:Q28053]	ENSBTAG00000017753	APP	280722	ENSBTAT00000049004	.	T	C	forward	ENSBTAP00000045951	A4_BOVIN	.	.	.	.	.	.	.	.	.	.	.	.	.	[GO:0003676]:nucleic	acid	binding;[GO:0005488]:binding;[GO:0005515]:protein	binding;[GO:0005575]:cellular_component;[GO:0005623]:cell;[GO:0005737]:cytoplasm;[GO:0006139]:nucleobase,	nucleoside,	nucleotide	and	nucleic	acid	metabolic	process;[GO:0006810]:transport;[GO:0006928]:cellular	component	movement;[GO:0007154]:cell	communication;[GO:0007275]:multicellular	organismal	development;[GO:0007610]:behavior;[GO:0008150]:biological_process;[GO:0008152]:metabolic	process;[GO:0008219]:cell	death;[GO:0009986]:cell	surface;[GO:0009987]:cellular	process;[GO:0016020]:membrane;[GO:0030154]:cell	differentiation;[GO:0032501]:multicellular	organismal	process;[GO:0043062]:extracellular	structure	organization;[GO:0043170]:macromolecule	metabolic	process;[GO:0050789]:regulation	of	biological	process;[GO:0051704]:multi-organism	process	Phenotypes_Gene=Alzheimer	disease	1,	familial|Alzheimer	disease-1,	APP-related|Amyloidosis,	cerebroarterial,	Dutch	type|Amyloidosis,	cerebroarterial,	Iowa	type|Cerebral	amyloid	angiopathy,	Dutch,	Italian,	Iowa,	Flemish,	Arctic	variants|Dementia,	early-onset	progressive,	autosomal	recessive;Interactions_Count=24;KEGG=Alzheimer&aposs	disease	.	no
DOWNSTREAM	1	9883274	forward	C	T	Amyloid	beta	A4	protein	Fragment	(Alzheimer	disease	amyloid	A4	protein	homolog)(ABPP)(APP)	[Contains	protein	42(Beta-APP42);Beta-amyloid	protein	40(Beta-APP40);Gamma-secretase	C-terminal	fragment	59(Gamma-CTF(59));Gamma-secretase	C-terminal	fragment	57(Gamma-CTF(57))]	[Source:UniProtKB/Swiss-Prot;Acc:Q28053]	ENSBTAG00000017753	APP	280722	ENSBTAT00000049004	.	C	T	forward	ENSBTAP00000045951	A4_BOVIN	.	.	.	.	.	.	.	.	.	.	.	.	.	[GO:0003676]:nucleic	acid	binding;[GO:0005488]:binding;[GO:0005515]:protein	binding;[GO:0005575]:cellular_component;[GO:0005623]:cell;[GO:0005737]:cytoplasm;[GO:0006139]:nucleobase,	nucleoside,	nucleotide	and	nucleic	acid	metabolic	process;[GO:0006810]:transport;[GO:0006928]:cellular	component	movement;[GO:0007154]:cell	communication;[GO:0007275]:multicellular	organismal	development;[GO:0007610]:behavior;[GO:0008150]:biological_process;[GO:0008152]:metabolic	process;[GO:0008219]:cell	death;[GO:0009986]:cell	surface;[GO:0009987]:cellular	process;[GO:0016020]:membrane;[GO:0030154]:cell	differentiation;[GO:0032501]:multicellular	organismal	process;[GO:0043062]:extracellular	structure	organization;[GO:0043170]:macromolecule	metabolic	process;[GO:0050789]:regulation	of	biological	process;[GO:0051704]:multi-organism	process	Phenotypes_Gene=Alzheimer	disease	1,	familial|Alzheimer	disease-1,	APP-related|Amyloidosis,	cerebroarterial,	Dutch	type|Amyloidosis,	cerebroarterial,	Iowa	type|Cerebral	amyloid	angiopathy,	Dutch,	Italian,	Iowa,	Flemish,	Arctic	variants|Dementia,	early-onset	progressive,	autosomal	recessive;Interactions_Count=24;KEGG=Alzheimer&aposs	disease	.	no
DOWNSTREAM	1	9883408	forward	A	G	Amyloid	beta	A4	protein	Fragment	(Alzheimer	disease	amyloid	A4	protein	homolog)(ABPP)(APP)	[Contains	protein	42(Beta-APP42);Beta-amyloid	protein	40(Beta-APP40);Gamma-secretase	C-terminal	fragment	59(Gamma-CTF(59));Gamma-secretase	C-terminal	fragment	57(Gamma-CTF(57))]	[Source:UniProtKB/Swiss-Prot;Acc:Q28053]	ENSBTAG00000017753	APP	280722	ENSBTAT00000049004	.	A	G	forward	ENSBTAP00000045951	A4_BOVIN	.	.	.	.	.	.	.	.	.	.	.	.	.	[GO:0003676]:nucleic	acid	binding;[GO:0005488]:binding;[GO:0005515]:protein	binding;[GO:0005575]:cellular_component;[GO:0005623]:cell;[GO:0005737]:cytoplasm;[GO:0006139]:nucleobase,	nucleoside,	nucleotide	and	nucleic	acid	metabolic	process;[GO:0006810]:transport;[GO:0006928]:cellular	component	movement;[GO:0007154]:cell	communication;[GO:0007275]:multicellular	organismal	development;[GO:0007610]:behavior;[GO:0008150]:biological_process;[GO:0008152]:metabolic	process;[GO:0008219]:cell	death;[GO:0009986]:cell	surface;[GO:0009987]:cellular	process;[GO:0016020]:membrane;[GO:0030154]:cell	differentiation;[GO:0032501]:multicellular	organismal	process;[GO:0043062]:extracellular	structure	organization;[GO:0043170]:macromolecule	metabolic	process;[GO:0050789]:regulation	of	biological	process;[GO:0051704]:multi-organism	process	Phenotypes_Gene=Alzheimer	disease	1,	familial|Alzheimer	disease-1,	APP-related|Amyloidosis,	cerebroarterial,	Dutch	type|Amyloidosis,	cerebroarterial,	Iowa	type|Cerebral	amyloid	angiopathy,	Dutch,	Italian,	Iowa,	Flemish,	Arctic	variants|Dementia,	early-onset	progressive,	autosomal	recessive;Interactions_Count=24;KEGG=Alzheimer&aposs	disease	.	no
DOWNSTREAM	1	9883514	forward	C	G	Amyloid	beta	A4	protein	Fragment	(Alzheimer	disease	amyloid	A4	protein	homolog)(ABPP)(APP)	[Contains	protein	42(Beta-APP42);Beta-amyloid	protein	40(Beta-APP40);Gamma-secretase	C-terminal	fragment	59(Gamma-CTF(59));Gamma-secretase	C-terminal	fragment	57(Gamma-CTF(57))]	[Source:UniProtKB/Swiss-Prot;Acc:Q28053]	ENSBTAG00000017753	APP	280722	ENSBTAT00000049004	.	C	G	forward	ENSBTAP00000045951	A4_BOVIN	.	.	.	.	.	.	.	.	.	.	.	.	.	[GO:0003676]:nucleic	acid	binding;[GO:0005488]:binding;[GO:0005515]:protein	binding;[GO:0005575]:cellular_component;[GO:0005623]:cell;[GO:0005737]:cytoplasm;[GO:0006139]:nucleobase,	nucleoside,	nucleotide	and	nucleic	acid	metabolic	process;[GO:0006810]:transport;[GO:0006928]:cellular	component	movement;[GO:0007154]:cell	communication;[GO:0007275]:multicellular	organismal	development;[GO:0007610]:behavior;[GO:0008150]:biological_process;[GO:0008152]:metabolic	process;[GO:0008219]:cell	death;[GO:0009986]:cell	surface;[GO:0009987]:cellular	process;[GO:0016020]:membrane;[GO:0030154]:cell	differentiation;[GO:0032501]:multicellular	organismal	process;[GO:0043062]:extracellular	structure	organization;[GO:0043170]:macromolecule	metabolic	process;[GO:0050789]:regulation	of	biological	process;[GO:0051704]:multi-organism	process	Phenotypes_Gene=Alzheimer	disease	1,	familial|Alzheimer	disease-1,	APP-related|Amyloidosis,	cerebroarterial,	Dutch	type|Amyloidosis,	cerebroarterial,	Iowa	type|Cerebral	amyloid	angiopathy,	Dutch,	Italian,	Iowa,	Flemish,	Arctic	variants|Dementia,	early-onset	progressive,	autosomal	recessive;Interactions_Count=24;KEGG=Alzheimer&aposs	disease	.	no
DOWNSTREAM	1	9883548	forward	T	G	Amyloid	beta	A4	protein	Fragment	(Alzheimer	disease	amyloid	A4	protein	homolog)(ABPP)(APP)	[Contains	protein	42(Beta-APP42);Beta-amyloid	protein	40(Beta-APP40);Gamma-secretase	C-terminal	fragment	59(Gamma-CTF(59));Gamma-secretase	C-terminal	fragment	57(Gamma-CTF(57))]	[Source:UniProtKB/Swiss-Prot;Acc:Q28053]	ENSBTAG00000017753	APP	280722	ENSBTAT00000049004	.	T	G	forward	ENSBTAP00000045951	A4_BOVIN	.	.	.	.	.	.	.	.	.	.	.	.	.	[GO:0003676]:nucleic	acid	binding;[GO:0005488]:binding;[GO:0005515]:protein	binding;[GO:0005575]:cellular_component;[GO:0005623]:cell;[GO:0005737]:cytoplasm;[GO:0006139]:nucleobase,	nucleoside,	nucleotide	and	nucleic	acid	metabolic	process;[GO:0006810]:transport;[GO:0006928]:cellular	component	movement;[GO:0007154]:cell	communication;[GO:0007275]:multicellular	organismal	development;[GO:0007610]:behavior;[GO:0008150]:biological_process;[GO:0008152]:metabolic	process;[GO:0008219]:cell	death;[GO:0009986]:cell	surface;[GO:0009987]:cellular	process;[GO:0016020]:membrane;[GO:0030154]:cell	differentiation;[GO:0032501]:multicellular	organismal	process;[GO:0043062]:extracellular	structure	organization;[GO:0043170]:macromolecule	metabolic	process;[GO:0050789]:regulation	of	biological	process;[GO:0051704]:multi-organism	process	Phenotypes_Gene=Alzheimer	disease	1,	familial|Alzheimer	disease-1,	APP-related|Amyloidosis,	cerebroarterial,	Dutch	type|Amyloidosis,	cerebroarterial,	Iowa	type|Cerebral	amyloid	angiopathy,	Dutch,	Italian,	Iowa,	Flemish,	Arctic	variants|Dementia,	early-onset	progressive,	autosomal	recessive;Interactions_Count=24;KEGG=Alzheimer&aposs	disease	.	no
DOWNSTREAM	1	9883687	forward	C	S	Amyloid	beta	A4	protein	Fragment	(Alzheimer	disease	amyloid	A4	protein	homolog)(ABPP)(APP)	[Contains	protein	42(Beta-APP42);Beta-amyloid	protein	40(Beta-APP40);Gamma-secretase	C-terminal	fragment	59(Gamma-CTF(59));Gamma-secretase	C-terminal	fragment	57(Gamma-CTF(57))]	[Source:UniProtKB/Swiss-Prot;Acc:Q28053]	ENSBTAG00000017753	APP	280722	ENSBTAT00000049004	.	C	G	forward	ENSBTAP00000045951	A4_BOVIN	.	.	.	.	.	.	.	.	.	.	.	.	.	[GO:0003676]:nucleic	acid	binding;[GO:0005488]:binding;[GO:0005515]:protein	binding;[GO:0005575]:cellular_component;[GO:0005623]:cell;[GO:0005737]:cytoplasm;[GO:0006139]:nucleobase,	nucleoside,	nucleotide	and	nucleic	acid	metabolic	process;[GO:0006810]:transport;[GO:0006928]:cellular	component	movement;[GO:0007154]:cell	communication;[GO:0007275]:multicellular	organismal	development;[GO:0007610]:behavior;[GO:0008150]:biological_process;[GO:0008152]:metabolic	process;[GO:0008219]:cell	death;[GO:0009986]:cell	surface;[GO:0009987]:cellular	process;[GO:0016020]:membrane;[GO:0030154]:cell	differentiation;[GO:0032501]:multicellular	organismal	process;[GO:0043062]:extracellular	structure	organization;[GO:0043170]:macromolecule	metabolic	process;[GO:0050789]:regulation	of	biological	process;[GO:0051704]:multi-organism	process	Phenotypes_Gene=Alzheimer	disease	1,	familial|Alzheimer	disease-1,	APP-related|Amyloidosis,	cerebroarterial,	Dutch	type|Amyloidosis,	cerebroarterial,	Iowa	type|Cerebral	amyloid	angiopathy,	Dutch,	Italian,	Iowa,	Flemish,	Arctic	variants|Dementia,	early-onset	progressive,	autosomal	recessive;Interactions_Count=24;KEGG=Alzheimer&aposs	disease	.	no
DOWNSTREAM	1	9883689	forward	T	C	Amyloid	beta	A4	protein	Fragment	(Alzheimer	disease	amyloid	A4	protein	homolog)(ABPP)(APP)	[Contains	protein	42(Beta-APP42);Beta-amyloid	protein	40(Beta-APP40);Gamma-secretase	C-terminal	fragment	59(Gamma-CTF(59));Gamma-secretase	C-terminal	fragment	57(Gamma-CTF(57))]	[Source:UniProtKB/Swiss-Prot;Acc:Q28053]	ENSBTAG00000017753	APP	280722	ENSBTAT00000049004	.	T	C	forward	ENSBTAP00000045951	A4_BOVIN	.	.	.	.	.	.	.	.	.	.	.	.	.	[GO:0003676]:nucleic	acid	binding;[GO:0005488]:binding;[GO:0005515]:protein	binding;[GO:0005575]:cellular_component;[GO:0005623]:cell;[GO:0005737]:cytoplasm;[GO:0006139]:nucleobase,	nucleoside,	nucleotide	and	nucleic	acid	metabolic	process;[GO:0006810]:transport;[GO:0006928]:cellular	component	movement;[GO:0007154]:cell	communication;[GO:0007275]:multicellular	organismal	development;[GO:0007610]:behavior;[GO:0008150]:biological_process;[GO:0008152]:metabolic	process;[GO:0008219]:cell	death;[GO:0009986]:cell	surface;[GO:0009987]:cellular	process;[GO:0016020]:membrane;[GO:0030154]:cell	differentiation;[GO:0032501]:multicellular	organismal	process;[GO:0043062]:extracellular	structure	organization;[GO:0043170]:macromolecule	metabolic	process;[GO:0050789]:regulation	of	biological	process;[GO:0051704]:multi-organism	process	Phenotypes_Gene=Alzheimer	disease	1,	familial|Alzheimer	disease-1,	APP-related|Amyloidosis,	cerebroarterial,	Dutch	type|Amyloidosis,	cerebroarterial,	Iowa	type|Cerebral	amyloid	angiopathy,	Dutch,	Italian,	Iowa,	Flemish,	Arctic	variants|Dementia,	early-onset	progressive,	autosomal	recessive;Interactions_Count=24;KEGG=Alzheimer&aposs	disease	.	no
DOWNSTREAM	1	9883931	forward	G	C	Amyloid	beta	A4	protein	Fragment	(Alzheimer	disease	amyloid	A4	protein	homolog)(ABPP)(APP)	[Contains	protein	42(Beta-APP42);Beta-amyloid	protein	40(Beta-APP40);Gamma-secretase	C-terminal	fragment	59(Gamma-CTF(59));Gamma-secretase	C-terminal	fragment	57(Gamma-CTF(57))]	[Source:UniProtKB/Swiss-Prot;Acc:Q28053]	ENSBTAG00000017753	APP	280722	ENSBTAT00000049004	.	G	C	forward	ENSBTAP00000045951	A4_BOVIN	.	.	.	.	.	.	.	.	.	.	.	.	.	[GO:0003676]:nucleic	acid	binding;[GO:0005488]:binding;[GO:0005515]:protein	binding;[GO:0005575]:cellular_component;[GO:0005623]:cell;[GO:0005737]:cytoplasm;[GO:0006139]:nucleobase,	nucleoside,	nucleotide	and	nucleic	acid	metabolic	process;[GO:0006810]:transport;[GO:0006928]:cellular	component	movement;[GO:0007154]:cell	communication;[GO:0007275]:multicellular	organismal	development;[GO:0007610]:behavior;[GO:0008150]:biological_process;[GO:0008152]:metabolic	process;[GO:0008219]:cell	death;[GO:0009986]:cell	surface;[GO:0009987]:cellular	process;[GO:0016020]:membrane;[GO:0030154]:cell	differentiation;[GO:0032501]:multicellular	organismal	process;[GO:0043062]:extracellular	structure	organization;[GO:0043170]:macromolecule	metabolic	process;[GO:0050789]:regulation	of	biological	process;[GO:0051704]:multi-organism	process	Phenotypes_Gene=Alzheimer	disease	1,	familial|Alzheimer	disease-1,	APP-related|Amyloidosis,	cerebroarterial,	Dutch	type|Amyloidosis,	cerebroarterial,	Iowa	type|Cerebral	amyloid	angiopathy,	Dutch,	Italian,	Iowa,	Flemish,	Arctic	variants|Dementia,	early-onset	progressive,	autosomal	recessive;Interactions_Count=24;KEGG=Alzheimer&aposs	disease	.	no
DOWNSTREAM	1	9883971	forward	T	A	Amyloid	beta	A4	protein	Fragment	(Alzheimer	disease	amyloid	A4	protein	homolog)(ABPP)(APP)	[Contains	protein	42(Beta-APP42);Beta-amyloid	protein	40(Beta-APP40);Gamma-secretase	C-terminal	fragment	59(Gamma-CTF(59));Gamma-secretase	C-terminal	fragment	57(Gamma-CTF(57))]	[Source:UniProtKB/Swiss-Prot;Acc:Q28053]	ENSBTAG00000017753	APP	280722	ENSBTAT00000049004	.	T	A	forward	ENSBTAP00000045951	A4_BOVIN	.	.	.	.	.	.	.	.	.	.	.	.	.	[GO:0003676]:nucleic	acid	binding;[GO:0005488]:binding;[GO:0005515]:protein	binding;[GO:0005575]:cellular_component;[GO:0005623]:cell;[GO:0005737]:cytoplasm;[GO:0006139]:nucleobase,	nucleoside,	nucleotide	and	nucleic	acid	metabolic	process;[GO:0006810]:transport;[GO:0006928]:cellular	component	movement;[GO:0007154]:cell	communication;[GO:0007275]:multicellular	organismal	development;[GO:0007610]:behavior;[GO:0008150]:biological_process;[GO:0008152]:metabolic	process;[GO:0008219]:cell	death;[GO:0009986]:cell	surface;[GO:0009987]:cellular	process;[GO:0016020]:membrane;[GO:0030154]:cell	differentiation;[GO:0032501]:multicellular	organismal	process;[GO:0043062]:extracellular	structure	organization;[GO:0043170]:macromolecule	metabolic	process;[GO:0050789]:regulation	of	biological	process;[GO:0051704]:multi-organism	process	Phenotypes_Gene=Alzheimer	disease	1,	familial|Alzheimer	disease-1,	APP-related|Amyloidosis,	cerebroarterial,	Dutch	type|Amyloidosis,	cerebroarterial,	Iowa	type|Cerebral	amyloid	angiopathy,	Dutch,	Italian,	Iowa,	Flemish,	Arctic	variants|Dementia,	early-onset	progressive,	autosomal	recessive;Interactions_Count=24;KEGG=Alzheimer&aposs	disease	.	no
DOWNSTREAM	1	9884008	forward	T	C	Amyloid	beta	A4	protein	Fragment	(Alzheimer	disease	amyloid	A4	protein	homolog)(ABPP)(APP)	[Contains	protein	42(Beta-APP42);Beta-amyloid	protein	40(Beta-APP40);Gamma-secretase	C-terminal	fragment	59(Gamma-CTF(59));Gamma-secretase	C-terminal	fragment	57(Gamma-CTF(57))]	[Source:UniProtKB/Swiss-Prot;Acc:Q28053]	ENSBTAG00000017753	APP	280722	ENSBTAT00000049004	.	T	C	forward	ENSBTAP00000045951	A4_BOVIN	.	.	.	.	.	.	.	.	.	.	.	.	.	[GO:0003676]:nucleic	acid	binding;[GO:0005488]:binding;[GO:0005515]:protein	binding;[GO:0005575]:cellular_component;[GO:0005623]:cell;[GO:0005737]:cytoplasm;[GO:0006139]:nucleobase,	nucleoside,	nucleotide	and	nucleic	acid	metabolic	process;[GO:0006810]:transport;[GO:0006928]:cellular	component	movement;[GO:0007154]:cell	communication;[GO:0007275]:multicellular	organismal	development;[GO:0007610]:behavior;[GO:0008150]:biological_process;[GO:0008152]:metabolic	process;[GO:0008219]:cell	death;[GO:0009986]:cell	surface;[GO:0009987]:cellular	process;[GO:0016020]:membrane;[GO:0030154]:cell	differentiation;[GO:0032501]:multicellular	organismal	process;[GO:0043062]:extracellular	structure	organization;[GO:0043170]:macromolecule	metabolic	process;[GO:0050789]:regulation	of	biological	process;[GO:0051704]:multi-organism	process	Phenotypes_Gene=Alzheimer	disease	1,	familial|Alzheimer	disease-1,	APP-related|Amyloidosis,	cerebroarterial,	Dutch	type|Amyloidosis,	cerebroarterial,	Iowa	type|Cerebral	amyloid	angiopathy,	Dutch,	Italian,	Iowa,	Flemish,	Arctic	variants|Dementia,	early-onset	progressive,	autosomal	recessive;Interactions_Count=24;KEGG=Alzheimer&aposs	disease	.	no
DOWNSTREAM	1	9884062	forward	C	T	Amyloid	beta	A4	protein	Fragment	(Alzheimer	disease	amyloid	A4	protein	homolog)(ABPP)(APP)	[Contains	protein	42(Beta-APP42);Beta-amyloid	protein	40(Beta-APP40);Gamma-secretase	C-terminal	fragment	59(Gamma-CTF(59));Gamma-secretase	C-terminal	fragment	57(Gamma-CTF(57))]	[Source:UniProtKB/Swiss-Prot;Acc:Q28053]	ENSBTAG00000017753	APP	280722	ENSBTAT00000049004	.	C	T	forward	ENSBTAP00000045951	A4_BOVIN	.	.	.	.	.	.	.	.	.	.	.	.	.	[GO:0003676]:nucleic	acid	binding;[GO:0005488]:binding;[GO:0005515]:protein	binding;[GO:0005575]:cellular_component;[GO:0005623]:cell;[GO:0005737]:cytoplasm;[GO:0006139]:nucleobase,	nucleoside,	nucleotide	and	nucleic	acid	metabolic	process;[GO:0006810]:transport;[GO:0006928]:cellular	component	movement;[GO:0007154]:cell	communication;[GO:0007275]:multicellular	organismal	development;[GO:0007610]:behavior;[GO:0008150]:biological_process;[GO:0008152]:metabolic	process;[GO:0008219]:cell	death;[GO:0009986]:cell	surface;[GO:0009987]:cellular	process;[GO:0016020]:membrane;[GO:0030154]:cell	differentiation;[GO:0032501]:multicellular	organismal	process;[GO:0043062]:extracellular	structure	organization;[GO:0043170]:macromolecule	metabolic	process;[GO:0050789]:regulation	of	biological	process;[GO:0051704]:multi-organism	process	Phenotypes_Gene=Alzheimer	disease	1,	familial|Alzheimer	disease-1,	APP-related|Amyloidosis,	cerebroarterial,	Dutch	type|Amyloidosis,	cerebroarterial,	Iowa	type|Cerebral	amyloid	angiopathy,	Dutch,	Italian,	Iowa,	Flemish,	Arctic	variants|Dementia,	early-onset	progressive,	autosomal	recessive;Interactions_Count=24;KEGG=Alzheimer&aposs	disease	.	no
DOWNSTREAM	1	9884322	forward	A	T	Amyloid	beta	A4	protein	Fragment	(Alzheimer	disease	amyloid	A4	protein	homolog)(ABPP)(APP)	[Contains	protein	42(Beta-APP42);Beta-amyloid	protein	40(Beta-APP40);Gamma-secretase	C-terminal	fragment	59(Gamma-CTF(59));Gamma-secretase	C-terminal	fragment	57(Gamma-CTF(57))]	[Source:UniProtKB/Swiss-Prot;Acc:Q28053]	ENSBTAG00000017753	APP	280722	ENSBTAT00000049004	.	A	T	forward	ENSBTAP00000045951	A4_BOVIN	.	.	.	.	.	.	.	.	.	.	.	.	.	[GO:0003676]:nucleic	acid	binding;[GO:0005488]:binding;[GO:0005515]:protein	binding;[GO:0005575]:cellular_component;[GO:0005623]:cell;[GO:0005737]:cytoplasm;[GO:0006139]:nucleobase,	nucleoside,	nucleotide	and	nucleic	acid	metabolic	process;[GO:0006810]:transport;[GO:0006928]:cellular	component	movement;[GO:0007154]:cell	communication;[GO:0007275]:multicellular	organismal	development;[GO:0007610]:behavior;[GO:0008150]:biological_process;[GO:0008152]:metabolic	process;[GO:0008219]:cell	death;[GO:0009986]:cell	surface;[GO:0009987]:cellular	process;[GO:0016020]:membrane;[GO:0030154]:cell	differentiation;[GO:0032501]:multicellular	organismal	process;[GO:0043062]:extracellular	structure	organization;[GO:0043170]:macromolecule	metabolic	process;[GO:0050789]:regulation	of	biological	process;[GO:0051704]:multi-organism	process	Phenotypes_Gene=Alzheimer	disease	1,	familial|Alzheimer	disease-1,	APP-related|Amyloidosis,	cerebroarterial,	Dutch	type|Amyloidosis,	cerebroarterial,	Iowa	type|Cerebral	amyloid	angiopathy,	Dutch,	Italian,	Iowa,	Flemish,	Arctic	variants|Dementia,	early-onset	progressive,	autosomal	recessive;Interactions_Count=24;KEGG=Alzheimer&aposs	disease	.	no
DOWNSTREAM	1	9884889	forward	C	G	Amyloid	beta	A4	protein	Fragment	(Alzheimer	disease	amyloid	A4	protein	homolog)(ABPP)(APP)	[Contains	protein	42(Beta-APP42);Beta-amyloid	protein	40(Beta-APP40);Gamma-secretase	C-terminal	fragment	59(Gamma-CTF(59));Gamma-secretase	C-terminal	fragment	57(Gamma-CTF(57))]	[Source:UniProtKB/Swiss-Prot;Acc:Q28053]	ENSBTAG00000017753	APP	280722	ENSBTAT00000049004	.	C	G	forward	ENSBTAP00000045951	A4_BOVIN	.	.	.	.	.	.	.	.	.	.	.	.	.	[GO:0003676]:nucleic	acid	binding;[GO:0005488]:binding;[GO:0005515]:protein	binding;[GO:0005575]:cellular_component;[GO:0005623]:cell;[GO:0005737]:cytoplasm;[GO:0006139]:nucleobase,	nucleoside,	nucleotide	and	nucleic	acid	metabolic	process;[GO:0006810]:transport;[GO:0006928]:cellular	component	movement;[GO:0007154]:cell	communication;[GO:0007275]:multicellular	organismal	development;[GO:0007610]:behavior;[GO:0008150]:biological_process;[GO:0008152]:metabolic	process;[GO:0008219]:cell	death;[GO:0009986]:cell	surface;[GO:0009987]:cellular	process;[GO:0016020]:membrane;[GO:0030154]:cell	differentiation;[GO:0032501]:multicellular	organismal	process;[GO:0043062]:extracellular	structure	organization;[GO:0043170]:macromolecule	metabolic	process;[GO:0050789]:regulation	of	biological	process;[GO:0051704]:multi-organism	process	Phenotypes_Gene=Alzheimer	disease	1,	familial|Alzheimer	disease-1,	APP-related|Amyloidosis,	cerebroarterial,	Dutch	type|Amyloidosis,	cerebroarterial,	Iowa	type|Cerebral	amyloid	angiopathy,	Dutch,	Italian,	Iowa,	Flemish,	Arctic	variants|Dementia,	early-onset	progressive,	autosomal	recessive;Interactions_Count=24;KEGG=Alzheimer&aposs	disease	.	no
DOWNSTREAM	1	9885170	forward	C	G	Amyloid	beta	A4	protein	Fragment	(Alzheimer	disease	amyloid	A4	protein	homolog)(ABPP)(APP)	[Contains	protein	42(Beta-APP42);Beta-amyloid	protein	40(Beta-APP40);Gamma-secretase	C-terminal	fragment	59(Gamma-CTF(59));Gamma-secretase	C-terminal	fragment	57(Gamma-CTF(57))]	[Source:UniProtKB/Swiss-Prot;Acc:Q28053]	ENSBTAG00000017753	APP	280722	ENSBTAT00000049004	.	C	G	forward	ENSBTAP00000045951	A4_BOVIN	.	.	.	.	.	.	.	.	.	.	.	.	.	[GO:0003676]:nucleic	acid	binding;[GO:0005488]:binding;[GO:0005515]:protein	binding;[GO:0005575]:cellular_component;[GO:0005623]:cell;[GO:0005737]:cytoplasm;[GO:0006139]:nucleobase,	nucleoside,	nucleotide	and	nucleic	acid	metabolic	process;[GO:0006810]:transport;[GO:0006928]:cellular	component	movement;[GO:0007154]:cell	communication;[GO:0007275]:multicellular	organismal	development;[GO:0007610]:behavior;[GO:0008150]:biological_process;[GO:0008152]:metabolic	process;[GO:0008219]:cell	death;[GO:0009986]:cell	surface;[GO:0009987]:cellular	process;[GO:0016020]:membrane;[GO:0030154]:cell	differentiation;[GO:0032501]:multicellular	organismal	process;[GO:0043062]:extracellular	structure	organization;[GO:0043170]:macromolecule	metabolic	process;[GO:0050789]:regulation	of	biological	process;[GO:0051704]:multi-organism	process	Phenotypes_Gene=Alzheimer	disease	1,	familial|Alzheimer	disease-1,	APP-related|Amyloidosis,	cerebroarterial,	Dutch	type|Amyloidosis,	cerebroarterial,	Iowa	type|Cerebral	amyloid	angiopathy,	Dutch,	Italian,	Iowa,	Flemish,	Arctic	variants|Dementia,	early-onset	progressive,	autosomal	recessive;Interactions_Count=24;KEGG=Alzheimer&aposs	disease	.	no
DOWNSTREAM	1	9885173	forward	G	A	Amyloid	beta	A4	protein	Fragment	(Alzheimer	disease	amyloid	A4	protein	homolog)(ABPP)(APP)	[Contains	protein	42(Beta-APP42);Beta-amyloid	protein	40(Beta-APP40);Gamma-secretase	C-terminal	fragment	59(Gamma-CTF(59));Gamma-secretase	C-terminal	fragment	57(Gamma-CTF(57))]	[Source:UniProtKB/Swiss-Prot;Acc:Q28053]	ENSBTAG00000017753	APP	280722	ENSBTAT00000049004	.	G	A	forward	ENSBTAP00000045951	A4_BOVIN	.	.	.	.	.	.	.	.	.	.	.	.	.	[GO:0003676]:nucleic	acid	binding;[GO:0005488]:binding;[GO:0005515]:protein	binding;[GO:0005575]:cellular_component;[GO:0005623]:cell;[GO:0005737]:cytoplasm;[GO:0006139]:nucleobase,	nucleoside,	nucleotide	and	nucleic	acid	metabolic	process;[GO:0006810]:transport;[GO:0006928]:cellular	component	movement;[GO:0007154]:cell	communication;[GO:0007275]:multicellular	organismal	development;[GO:0007610]:behavior;[GO:0008150]:biological_process;[GO:0008152]:metabolic	process;[GO:0008219]:cell	death;[GO:0009986]:cell	surface;[GO:0009987]:cellular	process;[GO:0016020]:membrane;[GO:0030154]:cell	differentiation;[GO:0032501]:multicellular	organismal	process;[GO:0043062]:extracellular	structure	organization;[GO:0043170]:macromolecule	metabolic	process;[GO:0050789]:regulation	of	biological	process;[GO:0051704]:multi-organism	process	Phenotypes_Gene=Alzheimer	disease	1,	familial|Alzheimer	disease-1,	APP-related|Amyloidosis,	cerebroarterial,	Dutch	type|Amyloidosis,	cerebroarterial,	Iowa	type|Cerebral	amyloid	angiopathy,	Dutch,	Italian,	Iowa,	Flemish,	Arctic	variants|Dementia,	early-onset	progressive,	autosomal	recessive;Interactions_Count=24;KEGG=Alzheimer&aposs	disease	.	no
[truncated: 90,122,966 more chars]
