# Supplementary material for: Whole genome resequencing of black Angus and Holstein cattle for SNP and CNV discovery
Source: BMC Genomics. 2011 Nov 15;12:559. doi: 10.1186/1471-2164-12-559 (PMC3229636; doi:10.1186/1471-2164-12-559)
Supplement: Additional file 3 — CNV details. Tab-delimited text file describing CNVs detected in this work. [file 1471-2164-12-559-S3.TXT]

Chromosome	CNV number	CNV ID	Start	End	Length	Log2 ratio	P-value	Ratio	Ratio_Fraction	Animal with gain
Chr1	CNVR_1	Chr1_CNVR_1	17045744	17048604	2861	0.735	2.47E-75	1.664	1 2/3	Holstein
Chr1	CNVR_2	Chr1_CNVR_2	27405236	27409240	4005	0.961	4.74E-168	1.947	2	Holstein
Chr1	CNVR_3	Chr1_CNVR_3	33904872	33912022	7151	1.042	0	2.059	2	Holstein
Chr1	CNVR_4	Chr1_CNVR_4	33914596	33918314	3719	0.989	7.09E-164	1.985	2	Holstein
Chr1	CNVR_5	Chr1_CNVR_5	93298492	93301352	2861	0.967	7.37E-122	1.955	2	Holstein
Chr1	CNVR_6	Chr1_CNVR_6	124325488	124328920	3433	0.749	4.28E-93	1.680	1 2/3	Holstein
Chr1	CNVR_7	Chr1_CNVR_7	128418148	128421008	2861	0.729	2.36E-74	1.658	1 2/3	Holstein
Chr1	CNVR_8	Chr1_CNVR_8	149732298	149736588	4291	0.938	1.45E-172	1.916	2	Holstein
Chr1	CNVR_9	Chr1_CNVR_9	149736874	149740306	3433	0.931	1.17E-136	1.907	2	Holstein
Chr1	CNVR_10	Chr1_CNVR_10	126926658	126932378	5721	-1.690	0	0.310	 1/3	Black Angus
Chr1	CNVR_11	Chr1_CNVR_11	155640486	155645062	4577	-1.038	1.13E-196	0.487	 1/2	Black Angus
Chr2	CNVR_1	Chr2_CNVR_1	2354245	2356875	2631	0.892	1.81E-108	1.855	1 6/7	Holstein
Chr2	CNVR_2	Chr2_CNVR_2	11490077	11492969	2893	1.082	1.68E-165	2.117	2 1/9	Holstein
Chr2	CNVR_3	Chr2_CNVR_3	11838289	11842233	3945	2.125	0	4.361	4 1/3	Holstein
Chr2	CNVR_4	Chr2_CNVR_4	41973091	41975721	2631	0.733	1.16E-76	1.662	1 2/3	Holstein
Chr2	CNVR_5	Chr2_CNVR_5	48537571	48545197	7627	1.240	0	2.362	2 1/3	Holstein
Chr2	CNVR_6	Chr2_CNVR_6	50300987	50303615	2629	1.087	9.39E-152	2.124	2 1/8	Holstein
Chr2	CNVR_7	Chr2_CNVR_7	53585857	53589011	3155	1.099	4.87E-185	2.142	2 1/7	Holstein
Chr2	CNVR_8	Chr2_CNVR_8	59863141	59866559	3419	1.234	3.15E-241	2.352	2 1/3	Holstein
Chr2	CNVR_9	Chr2_CNVR_9	60096947	60100103	3157	0.740	4.49E-93	1.670	1 2/3	Holstein
Chr2	CNVR_10	Chr2_CNVR_10	70011521	70014413	2893	0.909	3.37E-123	1.878	1 7/8	Holstein
Chr2	CNVR_11	Chr2_CNVR_11	80672227	80675119	2893	1.070	1.38E-162	2.100	2	Holstein
Chr2	CNVR_12	Chr2_CNVR_12	91139889	91142519	2631	0.778	2.76E-85	1.715	1 5/7	Holstein
Chr2	CNVR_13	Chr2_CNVR_13	103235785	103241571	5787	1.355	0	2.557	2 5/9	Holstein
Chr2	CNVR_14	Chr2_CNVR_14	103241835	103247883	6049	1.376	0	2.595	2 3/5	Holstein
Chr2	CNVR_15	Chr2_CNVR_15	123589619	123597507	7889	-0.822	1.18E-248	0.566	 4/7	Black Angus
Chr2	CNVR_16	Chr2_CNVR_16	127711355	127715299	3945	-1.046	1.09E-185	0.484	 1/2	Black Angus
Chr2	CNVR_17	Chr2_CNVR_17	127715825	127719243	3419	-0.995	5.60E-149	0.502	 1/2	Black Angus
Chr2	CNVR_18	Chr2_CNVR_18	127745545	127750015	4471	-1.057	7.41E-214	0.481	 1/2	Black Angus
Chr2	CNVR_19	Chr2_CNVR_19	127760799	127767109	6311	-0.918	7.82E-240	0.529	 1/2	Black Angus
Chr2	CNVR_20	Chr2_CNVR_20	127791307	127796039	4733	-0.985	4.26E-202	0.505	 1/2	Black Angus
Chr2	CNVR_21	Chr2_CNVR_21	127968043	127973039	4997	-1.057	1.17E-238	0.481	 1/2	Black Angus
Chr2	CNVR_22	Chr2_CNVR_22	127973565	127976195	2631	-1.084	1.05E-131	0.472	 1/2	Black Angus
Chr2	CNVR_23	Chr2_CNVR_23	127976459	127981981	5523	-1.057	1.06E-263	0.480	 1/2	Black Angus
Chr2	CNVR_24	Chr2_CNVR_24	127984085	127987503	3419	-0.845	6.46E-114	0.557	 5/9	Black Angus
Chr2	CNVR_25	Chr2_CNVR_25	127995131	127999601	4471	-0.989	2.48E-192	0.504	 1/2	Black Angus
Chr2	CNVR_26	Chr2_CNVR_26	127999865	128002757	2893	-0.979	3.69E-123	0.507	 1/2	Black Angus
Chr2	CNVR_27	Chr2_CNVR_27	137075207	137079413	4207	-0.927	3.97E-163	0.526	 1/2	Black Angus
Chr2	CNVR_28	Chr2_CNVR_28	137079941	137085725	5785	-1.231	0	0.426	 3/7	Black Angus
Chr2	CNVR_29	Chr2_CNVR_29	137087831	137096245	8415	-1.799	0	0.287	 2/7	Black Angus
Chr2	CNVR_30	Chr2_CNVR_30	137098351	137108607	10257	-1.715	0	0.305	 1/3	Black Angus
Chr2	CNVR_31	Chr2_CNVR_31	137112553	137117285	4733	-1.529	0	0.347	 1/3	Black Angus
Chr2	CNVR_32	Chr2_CNVR_32	137122547	137125175	2629	-2.254	0	0.210	 1/5	Black Angus
Chr3	CNVR_1	Chr3_CNVR_1	1205634	1208494	2861	0.724	1.55E-73	1.652	1 2/3	Holstein
Chr3	CNVR_2	Chr3_CNVR_2	11918908	11922054	3147	1.188	4.84E-188	2.279	2 2/7	Holstein
Chr3	CNVR_3	Chr3_CNVR_3	11938070	11940930	2861	0.954	3.01E-119	1.937	2	Holstein
Chr3	CNVR_4	Chr3_CNVR_4	11941788	11953228	11441	1.126	0	2.183	2 1/5	Holstein
Chr3	CNVR_5	Chr3_CNVR_5	24510344	24513776	3433	1.208	3.16E-210	2.310	2 1/3	Holstein
Chr3	CNVR_6	Chr3_CNVR_6	24519210	24541232	22023	1.340	0	2.532	2 1/2	Holstein
Chr3	CNVR_7	Chr3_CNVR_7	24616450	24622456	6007	1.166	0	2.244	2 1/4	Holstein
Chr3	CNVR_8	Chr3_CNVR_8	24622742	24626174	3433	1.097	2.33E-180	2.140	2 1/7	Holstein
Chr3	CNVR_9	Chr3_CNVR_9	24631322	24651342	20021	1.404	0	2.647	2 2/3	Holstein
Chr3	CNVR_10	Chr3_CNVR_10	46318416	46322992	4577	1.226	3.46E-286	2.339	2 1/3	Holstein
Chr3	CNVR_11	Chr3_CNVR_11	57630860	57633720	2861	1.272	3.28E-190	2.415	2 2/5	Holstein
Chr3	CNVR_12	Chr3_CNVR_12	57636866	57640298	3433	1.453	2.75E-277	2.737	2 3/4	Holstein
Chr3	CNVR_13	Chr3_CNVR_13	57671472	57674332	2861	1.167	3.32E-166	2.245	2 1/4	Holstein
Chr3	CNVR_14	Chr3_CNVR_14	57681482	57685772	4291	1.053	4.00E-210	2.075	2	Holstein
Chr3	CNVR_15	Chr3_CNVR_15	57915144	57918576	3433	1.042	1.17E-165	2.059	2	Holstein
Chr3	CNVR_16	Chr3_CNVR_16	58133934	58138224	4291	1.285	1.31E-288	2.436	2 3/7	Holstein
Chr3	CNVR_17	Chr3_CNVR_17	58138510	58141370	2861	1.214	4.77E-177	2.320	2 1/3	Holstein
Chr3	CNVR_18	Chr3_CNVR_18	58148234	58151380	3147	0.813	3.06E-99	1.757	1 3/4	Holstein
Chr3	CNVR_19	Chr3_CNVR_19	58151666	58156814	5149	1.283	0	2.433	2 3/7	Holstein
Chr3	CNVR_20	Chr3_CNVR_20	58163964	58166824	2861	0.961	9.80E-121	1.946	2	Holstein
Chr3	CNVR_21	Chr3_CNVR_21	69338270	69343704	5435	1.866	0	3.646	3 2/3	Holstein
Chr3	CNVR_22	Chr3_CNVR_22	73670312	73673744	3433	0.985	1.06E-150	1.979	2	Holstein
Chr3	CNVR_23	Chr3_CNVR_23	126638656	126650382	11727	3.699	0	12.990	13	Holstein
Chr3	CNVR_24	Chr3_CNVR_24	9519940	9547968	28029	-2.113	0	0.231	 1/4	Black Angus
Chr3	CNVR_25	Chr3_CNVR_25	120456480	120459340	2861	-0.880	1.63E-94	0.544	 1/2	Black Angus
Chr3	CNVR_26	Chr3_CNVR_26	122102696	122106128	3433	-0.859	1.39E-108	0.551	 5/9	Black Angus
Chr3	CNVR_27	Chr3_CNVR_27	126036912	126040058	3147	-0.921	5.65E-112	0.528	 1/2	Black Angus
Chr5	CNVR_1	Chr5_CNVR_1	9700120	9703265	3146	0.857	4.48E-109	1.812	1 4/5	Holstein
Chr5	CNVR_2	Chr5_CNVR_2	9711560	9714705	3146	0.907	2.86E-120	1.875	1 7/8	Holstein
Chr5	CNVR_3	Chr5_CNVR_3	9727004	9730721	3718	1.039	1.89E-178	2.054	2	Holstein
Chr5	CNVR_4	Chr5_CNVR_4	9736156	9739015	2860	0.882	2.06E-104	1.843	1 5/6	Holstein
Chr5	CNVR_5	Chr5_CNVR_5	9742448	9745307	2860	1.058	6.62E-142	2.081	2	Holstein
Chr5	CNVR_6	Chr5_CNVR_6	9809944	9813089	3146	0.871	3.44E-112	1.829	1 5/6	Holstein
Chr5	CNVR_7	Chr5_CNVR_7	18303000	18305859	2860	0.853	2.01E-98	1.806	1 4/5	Holstein
Chr5	CNVR_8	Chr5_CNVR_8	21080346	21086351	6006	1.158	0	2.232	2 1/4	Holstein
Chr5	CNVR_9	Chr5_CNVR_9	42045576	42048435	2860	1.098	5.64E-151	2.141	2 1/7	Holstein
Chr5	CNVR_10	Chr5_CNVR_10	54216020	54220309	4290	1.169	2.39E-249	2.249	2 1/4	Holstein
Chr5	CNVR_11	Chr5_CNVR_11	62378746	62381891	3146	0.834	8.58E-104	1.782	1 7/9	Holstein
Chr5	CNVR_12	Chr5_CNVR_12	63164102	63168677	4576	0.843	4.38E-153	1.794	1 4/5	Holstein
Chr5	CNVR_13	Chr5_CNVR_13	63182692	63186123	3432	1.603	0	3.039	3	Holstein
Chr5	CNVR_14	Chr5_CNVR_14	63186410	63196705	10296	1.482	0	2.794	2 4/5	Holstein
Chr5	CNVR_15	Chr5_CNVR_15	63196992	63202997	6006	1.072	3.55E-302	2.102	2 1/9	Holstein
Chr5	CNVR_16	Chr5_CNVR_16	63203284	63210719	7436	1.122	0	2.177	2 1/6	Holstein
Chr5	CNVR_17	Chr5_CNVR_17	63211006	63219585	8580	1.424	0	2.684	2 2/3	Holstein
Chr5	CNVR_18	Chr5_CNVR_18	63219872	63227021	7150	2.382	0	5.211	5 1/5	Holstein
Chr5	CNVR_19	Chr5_CNVR_19	63227880	63233027	5148	1.814	0	3.516	3 1/2	Holstein
Chr5	CNVR_20	Chr5_CNVR_20	63237032	63240177	3146	2.203	0	4.603	4 3/5	Holstein
Chr5	CNVR_21	Chr5_CNVR_21	63241036	63255335	14300	2.832	0	7.121	7 1/8	Holstein
Chr5	CNVR_22	Chr5_CNVR_22	63255908	63260483	4576	2.265	0	4.808	4 4/5	Holstein
Chr5	CNVR_23	Chr5_CNVR_23	63311964	63319399	7436	2.126	0	4.365	4 3/8	Holstein
Chr5	CNVR_24	Chr5_CNVR_24	63327408	63332841	5434	1.562	0	2.954	3	Holstein
Chr5	CNVR_25	Chr5_CNVR_25	63338276	63343137	4862	1.451	0	2.735	2 3/4	Holstein
Chr5	CNVR_26	Chr5_CNVR_26	63349144	63355435	6292	2.792	0	6.925	7	Holstein
Chr5	CNVR_27	Chr5_CNVR_27	63358868	63362871	4004	1.328	1.11E-283	2.511	2 1/2	Holstein
Chr5	CNVR_28	Chr5_CNVR_28	63364016	63381747	17732	1.815	0	3.519	3 1/2	Holstein
Chr5	CNVR_29	Chr5_CNVR_29	63386038	63394617	8580	1.390	0	2.620	2 5/8	Holstein
Chr5	CNVR_30	Chr5_CNVR_30	63396620	63407201	10582	1.699	0	3.248	3 1/4	Holstein
Chr5	CNVR_31	Chr5_CNVR_31	63408346	63425791	17446	2.621	0	6.152	6 1/7	Holstein
Chr5	CNVR_32	Chr5_CNVR_32	63426078	63440091	14014	2.139	0	4.403	4 2/5	Holstein
Chr5	CNVR_33	Chr5_CNVR_33	63449530	63454963	5434	1.815	0	3.520	3 1/2	Holstein
Chr5	CNVR_34	Chr5_CNVR_34	63458968	63465545	6578	1.844	0	3.590	3 3/5	Holstein
Chr5	CNVR_35	Chr5_CNVR_35	63468978	63475269	6292	1.296	0	2.456	2 1/2	Holstein
Chr5	CNVR_36	Chr5_CNVR_36	63479560	63482419	2860	1.080	5.68E-147	2.115	2 1/9	Holstein
Chr5	CNVR_37	Chr5_CNVR_37	63483564	63486423	2860	1.037	2.94E-137	2.051	2	Holstein
Chr5	CNVR_38	Chr5_CNVR_38	63497864	63504727	6864	1.121	0	2.175	2 1/6	Holstein
Chr5	CNVR_39	Chr5_CNVR_39	63509018	63513879	4862	1.350	0	2.549	2 5/9	Holstein
Chr5	CNVR_40	Chr5_CNVR_40	63514166	63518741	4576	0.953	2.30E-189	1.935	2	Holstein
Chr5	CNVR_41	Chr5_CNVR_41	73658300	73661159	2860	0.895	4.70E-107	1.860	1 6/7	Holstein
Chr5	CNVR_42	Chr5_CNVR_42	79813020	79817881	4862	1.286	0	2.438	2 4/9	Holstein
Chr5	CNVR_43	Chr5_CNVR_43	79821028	79825603	4576	1.189	6.98E-273	2.280	2 2/7	Holstein
Chr5	CNVR_44	Chr5_CNVR_44	79889668	79893957	4290	0.855	3.21E-147	1.809	1 4/5	Holstein
Chr5	CNVR_45	Chr5_CNVR_45	79904540	79910545	6006	1.070	2.11E-301	2.099	2	Holstein
Chr5	CNVR_46	Chr5_CNVR_46	101496110	101500113	4004	2.777	0	6.856	6 6/7	Holstein
Chr5	CNVR_47	Chr5_CNVR_47	101501258	101505833	4576	1.934	0	3.822	3 5/6	Holstein
Chr5	CNVR_48	Chr5_CNVR_48	3226510	3230227	3718	-2.209	0	0.216	 2/9	Black Angus
Chr5	CNVR_49	Chr5_CNVR_49	43797040	43816487	19448	-0.876	0	0.545	 1/2	Black Angus
Chr5	CNVR_50	Chr5_CNVR_50	50917868	50920727	2860	-2.000	6.83E-299	0.250	 1/4	Black Angus
Chr5	CNVR_51	Chr5_CNVR_51	64024962	64027821	2860	-1.278	7.76E-170	0.412	 2/5	Black Angus
Chr6	CNVR_1	Chr6_CNVR_1	5462483	5470133	7651	0.922	0	1.894	1 8/9	Holstein
Chr6	CNVR_2	Chr6_CNVR_2	5477783	5490533	12751	0.896	0	1.861	1 6/7	Holstein
Chr6	CNVR_3	Chr6_CNVR_3	5493593	5497673	4081	0.801	4.68E-138	1.742	1 3/4	Holstein
Chr6	CNVR_4	Chr6_CNVR_4	5497929	5502007	4079	0.966	4.55E-191	1.953	2	Holstein
Chr6	CNVR_5	Chr6_CNVR_5	5504049	5522917	18869	0.866	0	1.822	1 5/6	Holstein
Chr6	CNVR_6	Chr6_CNVR_6	5523173	5530567	7395	0.927	0	1.901	2	Holstein
Chr6	CNVR_7	Chr6_CNVR_7	5530823	5533373	2551	0.858	3.44E-98	1.813	1 4/5	Holstein
Chr6	CNVR_8	Chr6_CNVR_8	5533883	5541533	7651	0.989	0	1.985	2	Holstein
Chr6	CNVR_9	Chr6_CNVR_9	5547143	5554027	6885	0.850	2.51E-257	1.803	1 4/5	Holstein
Chr6	CNVR_10	Chr6_CNVR_10	5554539	5573153	18615	0.910	0	1.879	1 7/8	Holstein
Chr6	CNVR_11	Chr6_CNVR_11	5573409	5586157	12749	0.854	0	1.807	1 4/5	Holstein
Chr6	CNVR_12	Chr6_CNVR_12	5586669	5592533	5865	0.888	6.38E-237	1.851	1 6/7	Holstein
Chr6	CNVR_13	Chr6_CNVR_13	5592789	5595337	2549	0.851	9.76E-97	1.804	1 4/5	Holstein
Chr6	CNVR_14	Chr6_CNVR_14	5596869	5602223	5355	0.845	2.95E-198	1.796	1 4/5	Holstein
Chr6	CNVR_15	Chr6_CNVR_15	5602733	5608087	5355	0.886	1.92E-215	1.848	1 6/7	Holstein
Chr6	CNVR_16	Chr6_CNVR_16	5609873	5614463	4591	0.860	7.10E-176	1.816	1 4/5	Holstein
Chr6	CNVR_17	Chr6_CNVR_17	5745023	5754967	9945	0.918	0	1.890	1 8/9	Holstein
Chr6	CNVR_18	Chr6_CNVR_18	5755479	5760577	5099	0.899	1.60E-210	1.864	1 6/7	Holstein
Chr6	CNVR_19	Chr6_CNVR_19	5766953	5771287	4335	0.840	1.73E-159	1.791	1 4/5	Holstein
Chr6	CNVR_20	Chr6_CNVR_20	5771543	5777407	5865	0.990	1.28E-285	1.987	2	Holstein
Chr6	CNVR_21	Chr6_CNVR_21	5787099	5792707	5609	0.874	1.49E-220	1.833	1 5/6	Holstein
Chr6	CNVR_22	Chr6_CNVR_22	5792963	5798573	5611	0.878	5.06E-222	1.837	1 5/6	Holstein
Chr6	CNVR_23	Chr6_CNVR_23	5801379	5805967	4589	0.860	7.25E-176	1.816	1 4/5	Holstein
Chr6	CNVR_24	Chr6_CNVR_24	5806223	5827133	20911	0.918	0	1.889	1 8/9	Holstein
Chr6	CNVR_25	Chr6_CNVR_25	5827389	5839373	11985	0.931	0	1.906	2	Holstein
Chr6	CNVR_26	Chr6_CNVR_26	5846259	5849573	3315	0.754	6.21E-101	1.686	1 2/3	Holstein
Chr6	CNVR_27	Chr6_CNVR_27	5849829	5852633	2805	0.894	1.27E-115	1.858	1 6/7	Holstein
Chr6	CNVR_28	Chr6_CNVR_28	5855183	5864617	9435	0.917	0	1.888	1 8/9	Holstein
Chr6	CNVR_29	Chr6_CNVR_29	5865639	5870737	5099	0.895	6.83E-209	1.859	1 6/7	Holstein
Chr6	CNVR_30	Chr6_CNVR_30	5876859	5879407	2549	0.970	3.71E-121	1.960	2	Holstein
Chr6	CNVR_31	Chr6_CNVR_31	6192039	6196883	4845	0.972	8.68E-229	1.961	2	Holstein
Chr6	CNVR_32	Chr6_CNVR_32	6197649	6201727	4079	0.811	3.47E-141	1.755	1 3/4	Holstein
Chr6	CNVR_33	Chr6_CNVR_33	6408789	6416183	7395	0.894	1.89E-301	1.858	1 6/7	Holstein
Chr6	CNVR_34	Chr6_CNVR_34	6416439	6423577	7139	0.838	7.57E-260	1.787	1 4/5	Holstein
Chr6	CNVR_35	Chr6_CNVR_35	6423833	6429443	5611	0.847	1.08E-208	1.799	1 4/5	Holstein
Chr6	CNVR_36	Chr6_CNVR_36	6430463	6438113	7651	0.803	4.47E-258	1.745	1 3/4	Holstein
Chr6	CNVR_37	Chr6_CNVR_37	6438369	6443723	5355	0.877	8.82E-212	1.837	1 5/6	Holstein
Chr6	CNVR_38	Chr6_CNVR_38	6447039	6458003	10965	0.910	0	1.879	1 7/8	Holstein
Chr6	CNVR_39	Chr6_CNVR_39	6464633	6467693	3061	0.753	4.46E-93	1.685	1 2/3	Holstein
Chr6	CNVR_40	Chr6_CNVR_40	6468969	6471773	2805	0.893	1.71E-115	1.857	1 6/7	Holstein
Chr6	CNVR_41	Chr6_CNVR_41	6642623	6652057	9435	0.941	0	1.920	2	Holstein
Chr6	CNVR_42	Chr6_CNVR_42	6652313	6655373	3061	0.841	3.30E-113	1.791	1 4/5	Holstein
Chr6	CNVR_43	Chr6_CNVR_43	8838429	8841743	3315	0.943	1.61E-149	1.923	2	Holstein
Chr6	CNVR_44	Chr6_CNVR_44	12784553	12789143	4591	0.958	1.12E-211	1.942	2	Holstein
Chr6	CNVR_45	Chr6_CNVR_45	13898393	13900943	2551	1.024	1.60E-132	2.033	2	Holstein
Chr6	CNVR_46	Chr6_CNVR_46	55088033	55090583	2551	1.075	1.31E-143	2.107	2 1/9	Holstein
Chr6	CNVR_47	Chr6_CNVR_47	76484063	76486613	2551	0.870	1.75E-100	1.828	1 5/6	Holstein
Chr6	CNVR_48	Chr6_CNVR_48	81935199	81938257	3059	1.121	5.28E-184	2.175	2 1/6	Holstein
Chr6	CNVR_49	Chr6_CNVR_49	89864423	89876407	11985	1.805	0	3.495	3 1/2	Holstein
Chr6	CNVR_50	Chr6_CNVR_50	7269	9817	2549	-0.677	1.14E-60	0.625	 5/8	Black Angus
Chr6	CNVR_51	Chr6_CNVR_51	10073	12623	2551	-0.740	8.14E-71	0.599	 3/5	Black Angus
Chr6	CNVR_52	Chr6_CNVR_52	12035363	12039187	3825	-1.162	3.60E-221	0.447	 4/9	Black Angus
Chr6	CNVR_53	Chr6_CNVR_53	48953753	48956303	2551	-0.844	1.26E-88	0.557	 5/9	Black Angus
Chr6	CNVR_54	Chr6_CNVR_54	54323033	54325837	2805	-2.442	0	0.184	 1/5	Black Angus
Chr6	CNVR_55	Chr6_CNVR_55	87100223	87114247	14025	-2.114	0	0.231	 1/4	Black Angus
Chr6	CNVR_56	Chr6_CNVR_56	92904279	92908103	3825	-2.848	0	0.139	 1/7	Black Angus
Chr7	CNVR_1	Chr7_CNVR_1	1335416	1339406	3991	1.063	0	2.089	2	Holstein
Chr7	CNVR_2	Chr7_CNVR_2	1344346	1347386	3041	1.115	8.75E-258	2.166	2 1/6	Holstein
Chr7	CNVR_3	Chr7_CNVR_3	1353656	1355936	2281	1.252	2.16E-233	2.381	2 3/8	Holstein
Chr7	CNVR_4	Chr7_CNVR_4	1360686	1364866	4181	1.065	0	2.092	2	Holstein
Chr7	CNVR_5	Chr7_CNVR_5	1365816	1368096	2281	0.925	2.41E-141	1.899	1 8/9	Holstein
Chr7	CNVR_6	Chr7_CNVR_6	1388046	1389946	1901	1.022	3.87E-140	2.031	2	Holstein
Chr7	CNVR_7	Chr7_CNVR_7	1391656	1398876	7221	1.193	0	2.287	2 2/7	Holstein
Chr7	CNVR_8	Chr7_CNVR_8	1400206	1407996	7791	1.173	0	2.255	2 1/4	Holstein
Chr7	CNVR_9	Chr7_CNVR_9	1408186	1411416	3231	1.018	3.64E-235	2.026	2	Holstein
Chr7	CNVR_10	Chr7_CNVR_10	1411796	1414456	2661	0.918	2.48E-162	1.890	1 8/9	Holstein
Chr7	CNVR_11	Chr7_CNVR_11	1416356	1418446	2091	0.985	1.57E-144	1.980	2	Holstein
Chr7	CNVR_12	Chr7_CNVR_12	1422626	1424526	1901	1.075	1.60E-152	2.107	2 1/9	Holstein
Chr7	CNVR_13	Chr7_CNVR_13	1431176	1433076	1901	1.236	4.38E-191	2.356	2 1/3	Holstein
Chr7	CNVR_14	Chr7_CNVR_14	1442956	1446376	3421	1.365	0	2.576	2 4/7	Holstein
Chr7	CNVR_15	Chr7_CNVR_15	1457966	1467846	9881	1.055	0	2.077	2	Holstein
Chr7	CNVR_16	Chr7_CNVR_16	11466976	11468876	1901	0.827	8.01E-97	1.773	1 7/9	Holstein
Chr7	CNVR_17	Chr7_CNVR_17	11805366	11808976	3611	1.075	9.98E-288	2.107	2 1/9	Holstein
Chr7	CNVR_18	Chr7_CNVR_18	11809926	11812206	2281	1.100	1.15E-189	2.144	2 1/7	Holstein
Chr7	CNVR_19	Chr7_CNVR_19	20972676	20975906	3231	1.803	0	3.489	3 1/2	Holstein
Chr7	CNVR_20	Chr7_CNVR_20	25116576	25118476	1901	0.836	6.80E-99	1.786	1 7/9	Holstein
Chr7	CNVR_21	Chr7_CNVR_21	31321216	31323116	1901	1.724	0	3.303	3 1/3	Holstein
Chr7	CNVR_22	Chr7_CNVR_22	32408016	32410676	2661	1.310	7.98E-292	2.479	2 1/2	Holstein
Chr7	CNVR_23	Chr7_CNVR_23	33095436	33097336	1901	0.824	2.76E-96	1.770	1 7/9	Holstein
Chr7	CNVR_24	Chr7_CNVR_24	36615566	36617466	1901	1.094	6.60E-157	2.135	2 1/7	Holstein
Chr7	CNVR_25	Chr7_CNVR_25	36623166	36625066	1901	1.091	2.75E-156	2.131	2 1/8	Holstein
Chr7	CNVR_26	Chr7_CNVR_26	36625446	36628676	3231	1.016	1.97E-234	2.023	2	Holstein
Chr7	CNVR_27	Chr7_CNVR_27	39798826	39802816	3991	1.054	1.36E-307	2.077	2	Holstein
Chr7	CNVR_28	Chr7_CNVR_28	40509996	40512086	2091	0.880	7.38E-119	1.841	1 5/6	Holstein
Chr7	CNVR_29	Chr7_CNVR_29	40666176	40668266	2091	1.134	7.22E-183	2.195	2 1/5	Holstein
Chr7	CNVR_30	Chr7_CNVR_30	40670736	40675106	4371	1.215	0	2.322	2 1/3	Holstein
Chr7	CNVR_31	Chr7_CNVR_31	40677766	40681756	3991	1.268	0	2.409	2 2/5	Holstein
Chr7	CNVR_32	Chr7_CNVR_32	40685366	40687456	2091	1.121	2.21E-179	2.175	2 1/6	Holstein
Chr7	CNVR_33	Chr7_CNVR_33	40762506	40764596	2091	1.130	7.75E-182	2.189	2 1/5	Holstein
Chr7	CNVR_34	Chr7_CNVR_34	40767826	40769916	2091	1.033	1.36E-156	2.046	2	Holstein
Chr7	CNVR_35	Chr7_CNVR_35	40772196	40775236	3041	1.403	0	2.645	2 2/3	Holstein
Chr7	CNVR_36	Chr7_CNVR_36	40777706	40779986	2281	1.040	1.21E-172	2.056	2	Holstein
Chr7	CNVR_37	Chr7_CNVR_37	41631186	41633276	2091	0.833	8.89E-108	1.781	1 7/9	Holstein
Chr7	CNVR_38	Chr7_CNVR_38	42056596	42060206	3611	0.800	1.24E-171	1.741	1 3/4	Holstein
Chr7	CNVR_39	Chr7_CNVR_39	56337186	56340416	3231	2.254	0	4.771	4 7/9	Holstein
Chr7	CNVR_40	Chr7_CNVR_40	56340606	56343836	3231	1.802	0	3.487	3 1/2	Holstein
Chr7	CNVR_41	Chr7_CNVR_41	56613446	56615346	1901	0.821	1.05E-95	1.767	1 3/4	Holstein
Chr7	CNVR_42	Chr7_CNVR_42	60921316	60923786	2471	1.184	2.13E-231	2.272	2 1/4	Holstein
Chr7	CNVR_43	Chr7_CNVR_43	63804186	63806086	1901	1.099	3.56E-158	2.143	2 1/7	Holstein
Chr7	CNVR_44	Chr7_CNVR_44	63806656	63809126	2471	1.293	1.17E-265	2.450	2 4/9	Holstein
Chr7	CNVR_45	Chr7_CNVR_45	63812356	63815396	3041	1.125	1.05E-261	2.181	2 1/6	Holstein
Chr7	CNVR_46	Chr7_CNVR_46	63815586	63817866	2281	1.218	1.38E-223	2.326	2 1/3	Holstein
Chr7	CNVR_47	Chr7_CNVR_47	68052966	68056006	3041	1.162	1.38E-275	2.237	2 1/4	Holstein
Chr7	CNVR_48	Chr7_CNVR_48	76135756	76137656	1901	0.784	5.15E-88	1.722	1 5/7	Holstein
Chr7	CNVR_49	Chr7_CNVR_49	76829446	76831346	1901	0.854	1.41E-102	1.807	1 4/5	Holstein
Chr7	CNVR_50	Chr7_CNVR_50	77811746	77813836	2091	0.767	6.21E-93	1.702	1 5/7	Holstein
Chr7	CNVR_51	Chr7_CNVR_51	78084396	78086866	2471	0.873	3.74E-138	1.832	1 5/6	Holstein
Chr7	CNVR_52	Chr7_CNVR_52	78428866	78431146	2281	0.840	4.16E-119	1.790	1 4/5	Holstein
Chr7	CNVR_53	Chr7_CNVR_53	78595306	78597206	1901	0.789	3.80E-89	1.728	1 3/4	Holstein
Chr7	CNVR_54	Chr7_CNVR_54	79787556	79789456	1901	0.833	3.80E-98	1.781	1 7/9	Holstein
Chr7	CNVR_55	Chr7_CNVR_55	80159196	80161096	1901	0.836	9.33E-99	1.785	1 7/9	Holstein
Chr7	CNVR_56	Chr7_CNVR_56	80392896	80394986	2091	0.790	4.86E-98	1.729	1 3/4	Holstein
Chr7	CNVR_57	Chr7_CNVR_57	81921826	81923726	1901	0.861	4.39E-104	1.816	1 4/5	Holstein
Chr7	CNVR_58	Chr7_CNVR_58	82389606	82391696	2091	0.828	1.07E-106	1.776	1 7/9	Holstein
Chr7	CNVR_59	Chr7_CNVR_59	82567446	82570106	2661	0.823	1.39E-133	1.769	1 3/4	Holstein
Chr7	CNVR_60	Chr7_CNVR_60	83134026	83135926	1901	0.824	2.91E-96	1.770	1 7/9	Holstein
Chr7	CNVR_61	Chr7_CNVR_61	84053056	84054956	1901	0.805	2.75E-92	1.747	1 3/4	Holstein
Chr7	CNVR_62	Chr7_CNVR_62	84097516	84099986	2471	0.977	4.02E-168	1.969	2	Holstein
Chr7	CNVR_63	Chr7_CNVR_63	86336286	86338376	2091	0.856	4.76E-113	1.810	1 4/5	Holstein
Chr7	CNVR_64	Chr7_CNVR_64	86393476	86397466	3991	2.706	0	6.525	6 1/2	Holstein
Chr7	CNVR_65	Chr7_CNVR_65	88546746	88549026	2281	0.829	2.79E-116	1.776	1 7/9	Holstein
Chr7	CNVR_66	Chr7_CNVR_66	89424926	89427016	2091	0.776	6.46E-95	1.712	1 5/7	Holstein
Chr7	CNVR_67	Chr7_CNVR_67	89998916	90000816	1901	0.753	7.98E-82	1.685	1 2/3	Holstein
Chr7	CNVR_68	Chr7_CNVR_68	98260496	98262396	1901	0.891	1.53E-110	1.854	1 6/7	Holstein
Chr7	CNVR_69	Chr7_CNVR_69	98573616	98577606	3991	1.242	0	2.365	2 3/8	Holstein
Chr7	CNVR_70	Chr7_CNVR_70	98597176	98599076	1901	0.902	6.89E-113	1.868	1 7/8	Holstein
Chr7	CNVR_71	Chr7_CNVR_71	99090986	99092886	1901	1.195	3.37E-181	2.290	2 2/7	Holstein
Chr7	CNVR_72	Chr7_CNVR_72	99094216	99096306	2091	0.991	4.16E-146	1.988	2	Holstein
Chr7	CNVR_73	Chr7_CNVR_73	99096686	99100296	3611	1.284	0	2.435	2 3/7	Holstein
Chr7	CNVR_74	Chr7_CNVR_74	99123096	99132976	9881	1.286	0	2.438	2 4/9	Holstein
Chr7	CNVR_75	Chr7_CNVR_75	99582896	99584986	2091	0.792	2.05E-98	1.731	1 3/4	Holstein
Chr7	CNVR_76	Chr7_CNVR_76	103387076	103389166	2091	0.851	5.46E-112	1.804	1 4/5	Holstein
Chr7	CNVR_77	Chr7_CNVR_77	107808756	107811226	2471	0.810	9.85E-121	1.753	1 3/4	Holstein
Chr7	CNVR_78	Chr7_CNVR_78	110206746	110209026	2281	0.826	1.03E-115	1.773	1 7/9	Holstein
Chr7	CNVR_79	Chr7_CNVR_79	1579186	1581086	1901	-2.295	0	0.204	 1/5	Black Angus
Chr7	CNVR_80	Chr7_CNVR_80	2783786	2788156	4371	-1.888	0	0.270	 1/4	Black Angus
Chr7	CNVR_81	Chr7_CNVR_81	28685346	28690096	4751	-1.849	0	0.278	 2/7	Black Angus
Chr7	CNVR_82	Chr7_CNVR_82	28690856	28694086	3231	-1.564	0	0.338	 1/3	Black Angus
Chr7	CNVR_83	Chr7_CNVR_83	40903296	40905576	2281	-0.856	2.76E-107	0.553	 5/9	Black Angus
Chr7	CNVR_84	Chr7_CNVR_84	41529536	41534286	4751	-1.815	0	0.284	 2/7	Black Angus
Chr7	CNVR_85	Chr7_CNVR_85	58835876	58837776	1901	-0.911	1.69E-99	0.532	 1/2	Black Angus
Chr7	CNVR_86	Chr7_CNVR_86	58845566	58848796	3231	-0.910	2.27E-167	0.532	 1/2	Black Angus
Chr7	CNVR_87	Chr7_CNVR_87	58850886	58852786	1901	-0.956	1.66E-107	0.516	 1/2	Black Angus
Chr7	CNVR_88	Chr7_CNVR_88	58886796	58888886	2091	-0.813	2.02E-90	0.569	 4/7	Black Angus
Chr7	CNVR_89	Chr7_CNVR_89	58941326	58944176	2851	-0.820	1.98E-124	0.566	 4/7	Black Angus
Chr7	CNVR_90	Chr7_CNVR_90	58945696	58950066	4371	-0.777	5.51E-173	0.584	 3/5	Black Angus
Chr7	CNVR_91	Chr7_CNVR_91	58960706	58962796	2091	-1.077	1.57E-142	0.474	 1/2	Black Angus
Chr7	CNVR_92	Chr7_CNVR_92	58968116	58970206	2091	-0.822	3.63E-92	0.566	 4/7	Black Angus
Chr7	CNVR_93	Chr7_CNVR_93	62279626	62283806	4181	-2.081	0	0.236	 1/4	Black Angus
Chr7	CNVR_94	Chr7_CNVR_94	65681766	65685756	3991	-2.838	0	0.140	 1/7	Black Angus
Chr7	CNVR_95	Chr7_CNVR_95	98160366	98163026	2661	-2.054	0	0.241	 1/4	Black Angus
Chr8	CNVR_1	Chr8_CNVR_1	3250568	3255982	5415	1.542	0	2.911	3	Holstein
Chr8	CNVR_2	Chr8_CNVR_2	6937044	6939892	2849	0.785	1.70E-85	1.723	1 5/7	Holstein
Chr8	CNVR_3	Chr8_CNVR_3	7927988	7932832	4845	1.763	0	3.393	3 2/5	Holstein
Chr8	CNVR_4	Chr8_CNVR_4	7935684	7939102	3419	1.660	0	3.160	3 1/6	Holstein
Chr8	CNVR_5	Chr8_CNVR_5	12730524	12739072	8549	1.980	0	3.945	4	Holstein
Chr8	CNVR_6	Chr8_CNVR_6	12739928	12748762	8835	1.810	0	3.507	3 1/2	Holstein
Chr8	CNVR_7	Chr8_CNVR_7	12755034	12759592	4559	2.481	0	5.584	5 3/5	Holstein
Chr8	CNVR_8	Chr8_CNVR_8	12765864	12775552	9689	2.205	0	4.612	4 3/5	Holstein
Chr8	CNVR_9	Chr8_CNVR_9	13647654	13651358	3705	0.863	7.59E-131	1.819	1 5/6	Holstein
Chr8	CNVR_10	Chr8_CNVR_10	62691024	62694158	3135	1.019	1.47E-147	2.027	2	Holstein
Chr8	CNVR_11	Chr8_CNVR_11	62712968	62718382	5415	1.102	2.91E-288	2.146	2 1/7	Holstein
Chr8	CNVR_12	Chr8_CNVR_12	62721234	62725222	3989	1.097	1.43E-211	2.140	2 1/7	Holstein
Chr8	CNVR_13	Chr8_CNVR_13	80704734	80707582	2849	0.979	1.51E-125	1.971	2	Holstein
Chr8	CNVR_14	Chr8_CNVR_14	46730168	46743278	13111	-2.044	0	0.242	 1/4	Black Angus
Chr8	CNVR_15	Chr8_CNVR_15	73217498	73220632	3135	-0.759	4.08E-81	0.591	 3/5	Black Angus
Chr8	CNVR_16	Chr8_CNVR_16	73222914	73226332	3419	-0.880	1.99E-113	0.543	 1/2	Black Angus
Chr8	CNVR_17	Chr8_CNVR_17	73250844	73255118	4275	-0.824	2.39E-126	0.565	 4/7	Black Angus
Chr8	CNVR_18	Chr8_CNVR_18	73266234	73271078	4845	-1.085	2.23E-224	0.471	 1/2	Black Angus
Chr8	CNVR_19	Chr8_CNVR_19	73273928	73281052	7125	-1.021	1.82E-298	0.493	 1/2	Black Angus
Chr8	CNVR_20	Chr8_CNVR_20	73287324	73291312	3989	-0.858	2.12E-126	0.552	 5/9	Black Angus
Chr8	CNVR_21	Chr8_CNVR_21	73329788	73333778	3991	-0.882	1.86E-132	0.543	 1/2	Black Angus
Chr8	CNVR_22	Chr8_CNVR_22	73349168	73352302	3135	-0.991	1.85E-126	0.503	 1/2	Black Angus
Chr8	CNVR_23	Chr8_CNVR_23	73354868	73358002	3135	-1.379	8.90E-208	0.384	 3/8	Black Angus
Chr8	CNVR_24	Chr8_CNVR_24	73384794	73389352	4559	-0.885	9.09E-152	0.542	 1/2	Black Angus
Chr8	CNVR_25	Chr8_CNVR_25	73406738	73412438	5701	-1.085	2.93E-263	0.472	 1/2	Black Angus
Chr8	CNVR_26	Chr8_CNVR_26	73453478	73457468	3991	-0.868	8.12E-129	0.548	 5/9	Black Angus
Chr8	CNVR_27	Chr8_CNVR_27	73461744	73469152	7409	-0.935	4.19E-269	0.523	 1/2	Black Angus
Chr8	CNVR_28	Chr8_CNVR_28	73724514	73735058	10545	-1.121	0	0.460	 1/2	Black Angus
Chr8	CNVR_29	Chr8_CNVR_29	73771824	73776382	4559	-1.002	3.38E-186	0.499	 1/2	Black Angus
Chr8	CNVR_30	Chr8_CNVR_30	73776668	73781798	5131	-0.892	7.72E-173	0.539	 1/2	Black Angus
Chr8	CNVR_31	Chr8_CNVR_31	73792058	73797758	5701	-0.999	3.48E-231	0.500	 1/2	Black Angus
Chr8	CNVR_32	Chr8_CNVR_32	73843928	73847062	3135	-0.928	1.30E-113	0.526	 1/2	Black Angus
Chr8	CNVR_33	Chr8_CNVR_33	73877558	73881832	4275	-0.870	1.31E-138	0.547	 5/9	Black Angus
Chr8	CNVR_34	Chr8_CNVR_34	73920024	73927718	7695	-1.011	0	0.496	 1/2	Black Angus
Chr8	CNVR_35	Chr8_CNVR_35	80560238	80563658	3421	-1.012	2.13E-142	0.496	 1/2	Black Angus
Chr8	CNVR_36	Chr8_CNVR_36	83263464	83266312	2849	-0.782	9.85E-78	0.582	 4/7	Black Angus
Chr8	CNVR_37	Chr8_CNVR_37	116201484	116205472	3989	-1.033	3.23E-171	0.489	 1/2	Black Angus
Chr9	CNVR_1	Chr9_CNVR_1	15470380	15473764	3385	1.573	2.72E-307	2.974	3	Holstein
Chr9	CNVR_2	Chr9_CNVR_2	83303506	83306326	2821	-0.853	6.20E-90	0.554	 5/9	Black Angus
Chr9	CNVR_3	Chr9_CNVR_3	90243808	90250576	6769	-0.947	5.88E-254	0.519	 1/2	Black Angus
Chr9	CNVR_4	Chr9_CNVR_4	90262420	90267496	5077	-0.872	2.05E-166	0.546	 5/9	Black Angus
Chr9	CNVR_5	Chr9_CNVR_5	90310360	90317410	7051	-0.980	1.76E-279	0.507	 1/2	Black Angus
Chr9	CNVR_6	Chr9_CNVR_6	90376066	90381142	5077	-1.077	9.53E-235	0.474	 1/2	Black Angus
Chr9	CNVR_7	Chr9_CNVR_7	90401164	90404830	3667	-0.957	8.10E-141	0.515	 1/2	Black Angus
Chr9	CNVR_8	Chr9_CNVR_8	90410188	90413854	3667	-1.710	0	0.306	 1/3	Black Angus
Chr9	CNVR_9	Chr9_CNVR_9	90416392	90423160	6769	-1.051	3.02E-300	0.483	 1/2	Black Angus
Chr9	CNVR_10	Chr9_CNVR_10	90450514	90453616	3103	-0.778	1.84E-84	0.583	 4/7	Black Angus
Chr9	CNVR_11	Chr9_CNVR_11	90470536	90473638	3103	-0.744	2.54E-78	0.597	 3/5	Black Angus
Chr9	CNVR_12	Chr9_CNVR_12	90473920	90477304	3385	-0.923	1.06E-122	0.527	 1/2	Black Angus
Chr9	CNVR_13	Chr9_CNVR_13	90632686	90636916	4231	-0.997	2.80E-173	0.501	 1/2	Black Angus
Chr9	CNVR_14	Chr9_CNVR_14	90815704	90819370	3667	-0.917	2.83E-131	0.530	 1/2	Black Angus
Chr10	CNVR_1	Chr10_CNVR_1	1023504	1028386	4883	0.999	5.69E-249	1.999	2	Holstein
Chr10	CNVR_2	Chr10_CNVR_2	1031984	1034810	2827	1.091	8.97E-168	2.130	2 1/8	Holstein
Chr10	CNVR_3	Chr10_CNVR_3	1048690	1052544	3855	1.155	3.06E-250	2.226	2 2/9	Holstein
Chr10	CNVR_4	Chr10_CNVR_4	1052802	1055370	2569	0.878	9.73E-106	1.838	1 5/6	Holstein
Chr10	CNVR_5	Chr10_CNVR_5	1065394	1068478	3085	1.053	2.14E-172	2.074	2	Holstein
Chr10	CNVR_6	Chr10_CNVR_6	1070020	1073104	3085	1.193	2.34E-211	2.286	2 2/7	Holstein
Chr10	CNVR_7	Chr10_CNVR_7	1076702	1079528	2827	1.275	3.41E-215	2.420	2 3/7	Holstein
Chr10	CNVR_8	Chr10_CNVR_8	22714304	22717130	2827	0.866	2.66E-113	1.823	1 5/6	Holstein
Chr10	CNVR_9	Chr10_CNVR_9	22982612	22986466	3855	1.004	1.17E-198	2.006	2	Holstein
Chr10	CNVR_10	Chr10_CNVR_10	23415142	23417968	2827	0.759	1.09E-89	1.693	1 2/3	Holstein
Chr10	CNVR_11	Chr10_CNVR_11	23579622	23583990	4369	0.961	1.07E-208	1.947	2	Holstein
Chr10	CNVR_12	Chr10_CNVR_12	23587076	23590416	3341	0.839	2.47E-126	1.789	1 4/5	Holstein
Chr10	CNVR_13	Chr10_CNVR_13	23661862	23665202	3341	1.395	1.40E-290	2.629	2 5/8	Holstein
Chr10	CNVR_14	Chr10_CNVR_14	23681908	23684992	3085	0.951	2.85E-145	1.934	2	Holstein
Chr10	CNVR_15	Chr10_CNVR_15	39843868	39846436	2569	0.765	7.24E-83	1.700	1 2/3	Holstein
Chr10	CNVR_16	Chr10_CNVR_16	84364748	84368346	3599	1.105	2.02E-217	2.150	2 1/7	Holstein
Chr10	CNVR_17	Chr10_CNVR_17	84371174	84379396	8223	1.894	0	3.717	3 5/7	Holstein
Chr10	CNVR_18	Chr10_CNVR_18	84381710	84384280	2571	1.518	6.90E-253	2.864	2 6/7	Holstein
Chr10	CNVR_19	Chr10_CNVR_19	96581500	96585098	3599	0.800	9.33E-125	1.741	1 3/4	Holstein
Chr10	CNVR_20	Chr10_CNVR_20	100940220	100942790	2571	1.570	5.40E-265	2.970	3	Holstein
Chr10	CNVR_21	Chr10_CNVR_21	103828386	103836866	8481	1.050	0	2.071	2	Holstein
Chr10	CNVR_22	Chr10_CNVR_22	16936686	16939256	2571	-0.943	6.63E-106	0.520	 1/2	Black Angus
Chr10	CNVR_23	Chr10_CNVR_23	38743650	38747504	3855	-2.400	0	0.189	 1/5	Black Angus
Chr10	CNVR_24	Chr10_CNVR_24	89427392	89435100	7709	-2.954	0	0.129	 1/8	Black Angus
Chr10	CNVR_25	Chr10_CNVR_25	102230874	102234472	3599	-0.726	5.30E-95	0.604	 3/5	Black Angus
Chr11	CNVR_1	Chr11_CNVR_1	5600364	5604188	3825	0.901	1.38E-192	1.867	1 7/8	Holstein
Chr11	CNVR_2	Chr11_CNVR_2	12485364	12487612	2249	0.781	1.69E-88	1.719	1 5/7	Holstein
Chr11	CNVR_3	Chr11_CNVR_3	15389438	15391688	2251	0.784	3.93E-89	1.722	1 5/7	Holstein
Chr11	CNVR_4	Chr11_CNVR_4	15658764	15661012	2249	0.742	1.21E-80	1.673	1 2/3	Holstein
Chr11	CNVR_5	Chr11_CNVR_5	18242888	18245138	2251	0.892	5.32E-112	1.855	1 6/7	Holstein
Chr11	CNVR_6	Chr11_CNVR_6	24327564	24329812	2249	0.870	2.33E-107	1.828	1 5/6	Holstein
Chr11	CNVR_7	Chr11_CNVR_7	24336114	24339262	3149	0.788	5.58E-125	1.726	1 5/7	Holstein
Chr11	CNVR_8	Chr11_CNVR_8	26321964	26324438	2475	0.724	1.59E-84	1.651	1 2/3	Holstein
Chr11	CNVR_9	Chr11_CNVR_9	35404988	35407688	2701	1.002	2.80E-164	2.003	2	Holstein
Chr11	CNVR_10	Chr11_CNVR_10	37415138	37417612	2475	0.974	1.24E-143	1.965	2	Holstein
Chr11	CNVR_11	Chr11_CNVR_11	37418738	37421438	2701	1.047	6.24E-177	2.066	2	Holstein
Chr11	CNVR_12	Chr11_CNVR_12	37766588	37769512	2925	1.373	1.41E-295	2.589	2 3/5	Holstein
Chr11	CNVR_13	Chr11_CNVR_13	40821414	40823662	2249	0.932	5.76E-121	1.907	2	Holstein
Chr11	CNVR_14	Chr11_CNVR_14	41214938	41217412	2475	0.803	3.90E-102	1.745	1 3/4	Holstein
Chr11	CNVR_15	Chr11_CNVR_15	45129264	45133762	4499	0.823	2.69E-192	1.769	1 3/4	Holstein
Chr11	CNVR_16	Chr11_CNVR_16	48983964	48986212	2249	0.994	2.12E-135	1.992	2	Holstein
Chr11	CNVR_17	Chr11_CNVR_17	53659914	53662162	2249	0.876	1.44E-108	1.835	1 5/6	Holstein
Chr11	CNVR_18	Chr11_CNVR_18	61705688	61707938	2251	0.813	3.57E-95	1.757	1 3/4	Holstein
Chr11	CNVR_19	Chr11_CNVR_19	62451114	62453588	2475	0.880	3.88E-120	1.840	1 5/6	Holstein
Chr11	CNVR_20	Chr11_CNVR_20	67437564	67439812	2249	0.754	4.57E-83	1.687	1 2/3	Holstein
Chr11	CNVR_21	Chr11_CNVR_21	67440038	67442288	2251	0.861	2.58E-105	1.816	1 4/5	Holstein
Chr11	CNVR_22	Chr11_CNVR_22	67545564	67548488	2925	0.918	9.40E-153	1.890	1 8/9	Holstein
Chr11	CNVR_23	Chr11_CNVR_23	68958564	68961038	2475	0.999	5.08E-150	1.999	2	Holstein
Chr11	CNVR_24	Chr11_CNVR_24	71338164	71341538	3375	1.240	4.40E-291	2.361	2 1/3	Holstein
Chr11	CNVR_25	Chr11_CNVR_25	71348064	71350312	2249	0.980	4.59E-132	1.973	2	Holstein
Chr11	CNVR_26	Chr11_CNVR_26	71350538	71352788	2251	1.189	2.42E-182	2.281	2 2/7	Holstein
Chr11	CNVR_27	Chr11_CNVR_27	79998638	80001338	2701	0.723	6.52E-92	1.651	1 2/3	Holstein
Chr11	CNVR_28	Chr11_CNVR_28	83060214	83062912	2699	0.786	4.71E-107	1.725	1 5/7	Holstein
Chr11	CNVR_29	Chr11_CNVR_29	86333288	86335988	2701	0.944	4.81E-148	1.923	2	Holstein
Chr11	CNVR_30	Chr11_CNVR_30	81174714	81178088	3375	-0.968	5.94E-163	0.511	 1/2	Black Angus
Chr11	CNVR_31	Chr11_CNVR_31	96661464	96664388	2925	-0.969	1.22E-141	0.511	 1/2	Black Angus
Chr12	CNVR_1	Chr12_CNVR_1	2133790	2136848	3059	1.262	1.23E-204	2.399	2 2/5	Holstein
Chr12	CNVR_2	Chr12_CNVR_2	41525000	41528058	3059	1.789	0	3.456	3 1/2	Holstein
Chr12	CNVR_3	Chr12_CNVR_3	69447598	69450656	3059	0.889	2.94E-115	1.853	1 6/7	Holstein
Chr12	CNVR_4	Chr12_CNVR_4	73512514	73515294	2781	1.178	3.61E-167	2.262	2 1/4	Holstein
Chr12	CNVR_5	Chr12_CNVR_5	65927840	65931454	3615	-0.949	5.68E-139	0.518	 1/2	Black Angus
Chr12	CNVR_6	Chr12_CNVR_6	69981358	69984416	3059	-0.930	4.59E-114	0.525	 1/2	Black Angus
Chr12	CNVR_7	Chr12_CNVR_7	69985528	69991366	5839	-1.061	4.08E-267	0.479	 1/2	Black Angus
Chr12	CNVR_8	Chr12_CNVR_8	69991644	69996926	5283	-0.906	2.64E-187	0.533	 1/2	Black Angus
Chr12	CNVR_9	Chr12_CNVR_9	69999428	70002486	3059	-0.958	9.52E-120	0.515	 1/2	Black Angus
Chr12	CNVR_10	Chr12_CNVR_10	70015274	70020556	5283	-1.041	1.67E-234	0.486	 1/2	Black Angus
Chr12	CNVR_11	Chr12_CNVR_11	70021112	70024448	3337	-1.188	9.66E-183	0.439	 4/9	Black Angus
Chr12	CNVR_12	Chr12_CNVR_12	70043630	70046966	3337	-1.037	5.78E-148	0.488	 1/2	Black Angus
Chr12	CNVR_13	Chr12_CNVR_13	70058086	70060866	2781	-1.049	5.84E-126	0.483	 1/2	Black Angus
Chr12	CNVR_14	Chr12_CNVR_14	70066982	70069762	2781	-1.148	5.36E-145	0.451	 4/9	Black Angus
Chr12	CNVR_15	Chr12_CNVR_15	70076712	70083662	6951	-1.115	0	0.462	 1/2	Black Angus
Chr12	CNVR_16	Chr12_CNVR_16	70084774	70088944	4171	-1.000	3.02E-174	0.500	 1/2	Black Angus
Chr12	CNVR_17	Chr12_CNVR_17	70090890	70093670	2781	-0.917	1.57E-101	0.529	 1/2	Black Angus
Chr12	CNVR_18	Chr12_CNVR_18	70099230	70102844	3615	-1.010	1.29E-153	0.497	 1/2	Black Angus
Chr12	CNVR_19	Chr12_CNVR_19	70103122	70106180	3059	-0.951	3.55E-118	0.517	 1/2	Black Angus
Chr12	CNVR_20	Chr12_CNVR_20	70112296	70120080	7785	-0.894	6.22E-269	0.538	 1/2	Black Angus
Chr12	CNVR_21	Chr12_CNVR_21	70122582	70126752	4171	-0.950	4.10E-160	0.518	 1/2	Black Angus
Chr12	CNVR_22	Chr12_CNVR_22	70135370	70141764	6395	-1.025	8.26E-277	0.491	 1/2	Black Angus
Chr12	CNVR_23	Chr12_CNVR_23	70152050	70156220	4171	-1.113	2.16E-206	0.462	 1/2	Black Angus
Chr12	CNVR_24	Chr12_CNVR_24	70159000	70162614	3615	-1.155	1.77E-189	0.449	 4/9	Black Angus
Chr12	CNVR_25	Chr12_CNVR_25	70165116	70174012	8897	-0.850	5.15E-282	0.555	 5/9	Black Angus
Chr12	CNVR_26	Chr12_CNVR_26	70174846	70179572	4727	-0.960	1.59E-184	0.514	 1/2	Black Angus
Chr12	CNVR_27	Chr12_CNVR_27	70181240	70184298	3059	-0.875	5.34E-103	0.545	 1/2	Black Angus
Chr12	CNVR_28	Chr12_CNVR_28	70187634	70193472	5839	-0.931	3.83E-216	0.525	 1/2	Black Angus
Chr12	CNVR_29	Chr12_CNVR_29	70202368	70208484	6117	-0.966	1.68E-240	0.512	 1/2	Black Angus
Chr12	CNVR_30	Chr12_CNVR_30	70209040	70213766	4727	-0.895	2.28E-164	0.538	 1/2	Black Angus
Chr12	CNVR_31	Chr12_CNVR_31	70215434	70218492	3059	-1.058	2.99E-140	0.480	 1/2	Black Angus
Chr12	CNVR_32	Chr12_CNVR_32	70219048	70223496	4449	-1.027	7.77E-194	0.491	 1/2	Black Angus
Chr12	CNVR_33	Chr12_CNVR_33	70229612	70232948	3337	-0.925	3.76E-123	0.527	 1/2	Black Angus
Chr12	CNVR_34	Chr12_CNVR_34	70233226	70236284	3059	-0.996	1.84E-127	0.501	 1/2	Black Angus
Chr12	CNVR_35	Chr12_CNVR_35	70239342	70242678	3337	-1.281	2.27E-204	0.411	 2/5	Black Angus
Chr12	CNVR_36	Chr12_CNVR_36	70246014	70250184	4171	-1.025	3.04E-181	0.491	 1/2	Black Angus
Chr12	CNVR_37	Chr12_CNVR_37	70261026	70266308	5283	-1.069	7.19E-245	0.477	 1/2	Black Angus
Chr12	CNVR_38	Chr12_CNVR_38	70268254	70272702	4449	-1.051	4.15E-201	0.482	 1/2	Black Angus
Chr12	CNVR_39	Chr12_CNVR_39	70272980	70280764	7785	-1.103	0	0.466	 1/2	Black Angus
Chr12	CNVR_40	Chr12_CNVR_40	70281042	70290772	9731	-0.952	0	0.517	 1/2	Black Angus
Chr12	CNVR_41	Chr12_CNVR_41	70291050	70297444	6395	-1.145	0	0.452	 4/9	Black Angus
Chr12	CNVR_42	Chr12_CNVR_42	70297722	70301614	3893	-1.100	3.13E-189	0.466	 1/2	Black Angus
Chr12	CNVR_43	Chr12_CNVR_43	70308286	70311066	2781	-0.875	8.39E-94	0.545	 1/2	Black Angus
Chr12	CNVR_44	Chr12_CNVR_44	70447286	70456182	8897	-1.011	0	0.496	 1/2	Black Angus
Chr12	CNVR_45	Chr12_CNVR_45	70470916	70473696	2781	-0.846	9.21E-89	0.556	 5/9	Black Angus
Chr12	CNVR_46	Chr12_CNVR_46	70478978	70481758	2781	-0.912	1.33E-100	0.531	 1/2	Black Angus
Chr12	CNVR_47	Chr12_CNVR_47	70485094	70488986	3893	-0.844	5.71E-123	0.557	 5/9	Black Angus
Chr12	CNVR_48	Chr12_CNVR_48	70490654	70493990	3337	-0.874	4.70E-112	0.546	 5/9	Black Angus
Chr12	CNVR_49	Chr12_CNVR_49	83770714	83774328	3615	-1.331	1.47E-233	0.398	 2/5	Black Angus
Chr13	CNVR_1	Chr13_CNVR_1	1941534	1944094	2561	0.850	4.08E-137	1.803	1 4/5	Holstein
Chr13	CNVR_2	Chr13_CNVR_2	2034518	2036684	2167	1.511	4.95E-299	2.850	2 6/7	Holstein
Chr13	CNVR_3	Chr13_CNVR_3	2357402	2359962	2561	0.868	3.11E-142	1.825	1 5/6	Holstein
Chr13	CNVR_4	Chr13_CNVR_4	2666692	2668660	1969	0.892	2.11E-115	1.856	1 6/7	Holstein
Chr13	CNVR_5	Chr13_CNVR_5	3157024	3159584	2561	0.882	2.34E-146	1.842	1 5/6	Holstein
Chr13	CNVR_6	Chr13_CNVR_6	4231660	4233826	2167	0.848	8.30E-116	1.800	1 4/5	Holstein
Chr13	CNVR_7	Chr13_CNVR_7	6211706	6214070	2365	0.787	2.46E-110	1.726	1 5/7	Holstein
Chr13	CNVR_8	Chr13_CNVR_8	7934274	7937820	3547	0.847	8.56E-188	1.799	1 4/5	Holstein
Chr13	CNVR_9	Chr13_CNVR_9	8074932	8077492	2561	0.768	4.12E-114	1.703	1 5/7	Holstein
Chr13	CNVR_10	Chr13_CNVR_10	8128122	8130092	1971	0.810	3.37E-97	1.754	1 3/4	Holstein
Chr13	CNVR_11	Chr13_CNVR_11	8400574	8402740	2167	0.834	2.52E-112	1.782	1 7/9	Holstein
Chr13	CNVR_12	Chr13_CNVR_12	8435836	8438002	2167	0.876	8.18E-123	1.836	1 5/6	Holstein
Chr13	CNVR_13	Chr13_CNVR_13	9110562	9113122	2561	0.803	8.26E-124	1.745	1 3/4	Holstein
Chr13	CNVR_14	Chr13_CNVR_14	9390302	9393058	2757	0.815	8.07E-137	1.760	1 3/4	Holstein
Chr13	CNVR_15	Chr13_CNVR_15	13079324	13081490	2167	0.892	6.51E-127	1.856	1 6/7	Holstein
Chr13	CNVR_16	Chr13_CNVR_16	13240470	13242438	1969	0.828	4.47E-101	1.775	1 7/9	Holstein
Chr13	CNVR_17	Chr13_CNVR_17	13824180	13826150	1971	1.052	8.42E-154	2.074	2	Holstein
Chr13	CNVR_18	Chr13_CNVR_18	16911958	16913928	1971	0.705	2.67E-75	1.630	1 5/8	Holstein
Chr13	CNVR_19	Chr13_CNVR_19	18301202	18303566	2365	0.891	9.39E-138	1.854	1 6/7	Holstein
Chr13	CNVR_20	Chr13_CNVR_20	18838422	18840390	1969	0.927	1.39E-123	1.901	2	Holstein
Chr13	CNVR_21	Chr13_CNVR_21	19327770	19329738	1969	0.874	2.90E-111	1.832	1 5/6	Holstein
Chr13	CNVR_22	Chr13_CNVR_22	19559638	19562396	2759	0.861	4.76E-151	1.817	1 4/5	Holstein
Chr13	CNVR_23	Chr13_CNVR_23	19916800	19920542	3743	0.903	2.08E-222	1.870	1 7/8	Holstein
Chr13	CNVR_24	Chr13_CNVR_24	19926846	19928816	1971	0.970	8.06E-134	1.959	2	Holstein
Chr13	CNVR_25	Chr13_CNVR_25	19954624	19956592	1969	0.884	1.03E-113	1.846	1 5/6	Holstein
Chr13	CNVR_26	Chr13_CNVR_26	20329120	20331090	1971	0.840	1.35E-103	1.789	1 4/5	Holstein
Chr13	CNVR_27	Chr13_CNVR_27	20461308	20463276	1969	0.859	7.63E-108	1.813	1 4/5	Holstein
Chr13	CNVR_28	Chr13_CNVR_28	20666976	20669142	2167	0.773	7.72E-98	1.708	1 5/7	Holstein
Chr13	CNVR_29	Chr13_CNVR_29	20960308	20962278	1971	0.894	8.52E-116	1.858	1 6/7	Holstein
Chr13	CNVR_30	Chr13_CNVR_30	22073162	22075328	2167	0.961	1.44E-144	1.947	2	Holstein
Chr13	CNVR_31	Chr13_CNVR_31	22513062	22515032	1971	0.935	1.63E-125	1.912	2	Holstein
Chr13	CNVR_32	Chr13_CNVR_32	23600502	23602472	1971	0.772	5.87E-89	1.707	1 5/7	Holstein
Chr13	CNVR_33	Chr13_CNVR_33	25814586	25817540	2955	1.027	1.76E-220	2.038	2	Holstein
Chr13	CNVR_34	Chr13_CNVR_34	26715860	26717830	1971	0.799	1.15E-94	1.739	1 3/4	Holstein
Chr13	CNVR_35	Chr13_CNVR_35	27057656	27059624	1969	0.850	8.10E-106	1.802	1 4/5	Holstein
Chr13	CNVR_36	Chr13_CNVR_36	27197328	27200086	2759	0.848	6.19E-147	1.800	1 4/5	Holstein
Chr13	CNVR_37	Chr13_CNVR_37	27686086	27688252	2167	0.775	1.59E-98	1.712	1 5/7	Holstein
Chr13	CNVR_38	Chr13_CNVR_38	27946716	27949670	2955	0.806	1.66E-143	1.749	1 3/4	Holstein
Chr13	CNVR_39	Chr13_CNVR_39	29182104	29185648	3545	0.846	2.25E-187	1.797	1 4/5	Holstein
Chr13	CNVR_40	Chr13_CNVR_40	29945478	29948038	2561	0.787	2.63E-119	1.726	1 5/7	Holstein
Chr13	CNVR_41	Chr13_CNVR_41	30346570	30348934	2365	0.844	3.60E-125	1.795	1 4/5	Holstein
Chr13	CNVR_42	Chr13_CNVR_42	40770038	40772400	2363	0.789	1.09E-110	1.728	1 3/4	Holstein
Chr13	CNVR_43	Chr13_CNVR_43	45972216	45974382	2167	0.863	1.24E-119	1.819	1 5/6	Holstein
Chr13	CNVR_44	Chr13_CNVR_44	47020256	47022620	2365	0.935	3.07E-150	1.912	2	Holstein
Chr13	CNVR_45	Chr13_CNVR_45	47522804	47524970	2167	0.851	1.49E-116	1.804	1 4/5	Holstein
Chr13	CNVR_46	Chr13_CNVR_46	48903970	48906334	2365	0.788	1.54E-110	1.727	1 5/7	Holstein
Chr13	CNVR_47	Chr13_CNVR_47	49050932	49053098	2167	0.819	8.63E-109	1.764	1 3/4	Holstein
Chr13	CNVR_48	Chr13_CNVR_48	50970698	50973258	2561	0.840	2.63E-134	1.790	1 4/5	Holstein
Chr13	CNVR_49	Chr13_CNVR_49	51354256	51356422	2167	0.839	1.40E-113	1.789	1 4/5	Holstein
Chr13	CNVR_50	Chr13_CNVR_50	52170034	52173184	3151	0.858	4.00E-171	1.812	1 4/5	Holstein
Chr13	CNVR_51	Chr13_CNVR_51	57317644	57320006	2363	0.924	6.12E-147	1.897	1 8/9	Holstein
Chr13	CNVR_52	Chr13_CNVR_52	57323160	57325522	2363	0.995	2.37E-167	1.993	2	Holstein
Chr13	CNVR_53	Chr13_CNVR_53	57373198	57375166	1969	0.910	1.64E-119	1.879	1 7/8	Holstein
Chr13	CNVR_54	Chr13_CNVR_54	59919422	59921392	1971	0.796	3.70E-94	1.737	1 3/4	Holstein
Chr13	CNVR_55	Chr13_CNVR_55	60760810	60762976	2167	1.151	2.63E-196	2.220	2 2/9	Holstein
Chr13	CNVR_56	Chr13_CNVR_56	64435844	64438208	2365	0.737	1.04E-97	1.667	1 2/3	Holstein
Chr13	CNVR_57	Chr13_CNVR_57	67027380	67030136	2757	0.843	2.41E-145	1.794	1 4/5	Holstein
Chr13	CNVR_58	Chr13_CNVR_58	72812284	72815042	2759	1.054	3.06E-215	2.077	2	Holstein
Chr13	CNVR_59	Chr13_CNVR_59	75908534	75910502	1969	0.778	2.59E-90	1.715	1 5/7	Holstein
Chr13	CNVR_60	Chr13_CNVR_60	79670248	79672414	2167	0.770	3.21E-97	1.705	1 5/7	Holstein
Chr13	CNVR_61	Chr13_CNVR_61	20384872	20387826	2955	-1.646	0	0.320	 1/3	Black Angus
Chr13	CNVR_62	Chr13_CNVR_62	27225106	27229044	3939	-2.462	0	0.182	 1/6	Black Angus
Chr13	CNVR_63	Chr13_CNVR_63	54017500	54019666	2167	-1.789	6.95E-281	0.289	 2/7	Black Angus
Chr13	CNVR_64	Chr13_CNVR_64	83006838	83009200	2363	-1.046	1.25E-147	0.484	 1/2	Black Angus
Chr14	CNVR_1	Chr14_CNVR_1	12994383	12997330	2948	0.778	2.16E-91	1.714	1 5/7	Holstein
Chr14	CNVR_2	Chr14_CNVR_2	12999207	13002690	3484	0.887	7.00E-136	1.850	1 6/7	Holstein
Chr14	CNVR_3	Chr14_CNVR_3	13011803	13015822	4020	0.827	2.08E-138	1.774	1 7/9	Holstein
Chr14	CNVR_4	Chr14_CNVR_4	13018503	13022790	4288	0.830	2.15E-148	1.778	1 7/9	Holstein
Chr14	CNVR_5	Chr14_CNVR_5	13035387	13039138	3752	0.920	1.46E-155	1.892	1 8/9	Holstein
Chr14	CNVR_6	Chr14_CNVR_6	13081215	13084430	3216	0.868	8.19E-121	1.825	1 5/6	Holstein
Chr14	CNVR_7	Chr14_CNVR_7	13102119	13105334	3216	0.988	4.77E-151	1.984	2	Holstein
Chr14	CNVR_8	Chr14_CNVR_8	13237191	13239870	2680	0.885	1.41E-104	1.847	1 6/7	Holstein
Chr14	CNVR_9	Chr14_CNVR_9	13288915	13292398	3484	0.747	3.51E-100	1.678	1 2/3	Holstein
Chr14	CNVR_10	Chr14_CNVR_10	13312767	13315446	2680	1.059	1.73E-141	2.083	2	Holstein
Chr14	CNVR_11	Chr14_CNVR_11	13324559	13327774	3216	1.022	1.25E-159	2.030	2	Holstein
Chr14	CNVR_12	Chr14_CNVR_12	37480471	37483150	2680	0.766	5.35E-81	1.700	1 5/7	Holstein
Chr14	CNVR_13	Chr14_CNVR_13	1206135	1211762	5628	-1.385	0	0.383	 3/8	Black Angus
Chr14	CNVR_14	Chr14_CNVR_14	1213103	1216050	2948	-1.585	7.46E-251	0.333	 1/3	Black Angus
Chr14	CNVR_15	Chr14_CNVR_15	1217123	1220606	3484	-1.113	4.18E-179	0.462	 1/2	Black Angus
Chr14	CNVR_16	Chr14_CNVR_16	1227575	1231862	4288	-1.118	1.61E-221	0.461	 1/2	Black Angus
Chr14	CNVR_17	Chr14_CNVR_17	1247675	1250622	2948	-0.830	2.49E-94	0.563	 4/7	Black Angus
Chr14	CNVR_18	Chr14_CNVR_18	1264291	1267774	3484	-0.910	1.18E-129	0.532	 1/2	Black Angus
Chr14	CNVR_19	Chr14_CNVR_19	1283051	1286266	3216	-0.871	1.85E-111	0.547	 5/9	Black Angus
Chr14	CNVR_20	Chr14_CNVR_20	1299667	1303150	3484	-0.953	7.65E-140	0.517	 1/2	Black Angus
Chr14	CNVR_21	Chr14_CNVR_21	1303419	1306902	3484	-1.440	1.22E-260	0.369	 3/8	Black Angus
Chr14	CNVR_22	Chr14_CNVR_22	1307707	1311994	4288	-1.572	0	0.336	 1/3	Black Angus
Chr14	CNVR_23	Chr14_CNVR_23	1312799	1316818	4020	-1.060	2.77E-191	0.480	 1/2	Black Angus
Chr14	CNVR_24	Chr14_CNVR_24	39773211	39777766	4556	-1.550	0	0.341	 1/3	Black Angus
Chr14	CNVR_25	Chr14_CNVR_25	67484947	67488698	3752	-1.222	4.23E-222	0.429	 3/7	Black Angus
Chr14	CNVR_26	Chr14_CNVR_26	76291159	76293838	2680	-0.936	6.39E-105	0.523	 1/2	Black Angus
Chr15	CNVR_1	Chr15_CNVR_1	1971956	1977184	5229	2.148	0	4.432	4 3/7	Holstein
Chr15	CNVR_2	Chr15_CNVR_2	1977684	1980422	2739	1.630	0	3.095	3	Holstein
Chr15	CNVR_3	Chr15_CNVR_3	1982664	1986148	3485	1.606	0	3.043	3	Holstein
Chr15	CNVR_4	Chr15_CNVR_4	1986398	1992622	6225	1.134	0	2.195	2 1/5	Holstein
Chr15	CNVR_5	Chr15_CNVR_5	1992872	1995860	2989	1.342	2.93E-255	2.536	2 1/2	Holstein
Chr15	CNVR_6	Chr15_CNVR_6	1996608	2005072	8465	1.556	0	2.939	3	Holstein
Chr15	CNVR_7	Chr15_CNVR_7	4190546	4193036	2491	0.803	8.60E-91	1.745	1 3/4	Holstein
Chr15	CNVR_8	Chr15_CNVR_8	9134442	9136930	2489	1.013	6.47E-136	2.019	2	Holstein
Chr15	CNVR_9	Chr15_CNVR_9	9137180	9139670	2491	1.116	1.78E-159	2.167	2 1/6	Holstein
Chr15	CNVR_10	Chr15_CNVR_10	20154186	20156674	2489	0.953	1.73E-122	1.936	2	Holstein
Chr15	CNVR_11	Chr15_CNVR_11	49131062	49133552	2491	0.725	1.36E-75	1.653	1 2/3	Holstein
Chr15	CNVR_12	Chr15_CNVR_12	50980136	50990344	10209	0.907	0	1.875	1 7/8	Holstein
Chr15	CNVR_13	Chr15_CNVR_13	50997566	51001300	3735	0.843	2.96E-147	1.793	1 4/5	Holstein
Chr15	CNVR_14	Chr15_CNVR_14	53712164	53714654	2491	0.803	1.06E-90	1.745	1 3/4	Holstein
Chr15	CNVR_15	Chr15_CNVR_15	56603552	56606290	2739	2.291	0	4.895	4 8/9	Holstein
Chr15	CNVR_16	Chr15_CNVR_16	67375790	67378280	2491	0.906	2.97E-112	1.874	1 7/8	Holstein
Chr15	CNVR_17	Chr15_CNVR_17	67556564	67559054	2491	0.714	1.83E-73	1.640	1 2/3	Holstein
Chr15	CNVR_18	Chr15_CNVR_18	79665434	79668172	2739	0.791	5.14E-97	1.731	1 3/4	Holstein
Chr15	CNVR_19	Chr15_CNVR_19	79692326	79695064	2739	0.822	6.52E-104	1.768	1 3/4	Holstein
Chr15	CNVR_20	Chr15_CNVR_20	79854176	79856666	2491	0.735	1.91E-77	1.665	1 2/3	Holstein
Chr15	CNVR_21	Chr15_CNVR_21	79893270	79895758	2489	0.789	5.64E-88	1.728	1 3/4	Holstein
Chr15	CNVR_22	Chr15_CNVR_22	79956764	79961744	4981	0.890	2.09E-215	1.853	1 6/7	Holstein
Chr15	CNVR_23	Chr15_CNVR_23	79963488	79965976	2489	0.825	2.85E-95	1.772	1 7/9	Holstein
Chr15	CNVR_24	Chr15_CNVR_24	79993368	79996106	2739	0.713	1.79E-80	1.640	1 2/3	Holstein
Chr15	CNVR_25	Chr15_CNVR_25	80153724	80156212	2489	0.893	1.77E-109	1.857	1 6/7	Holstein
Chr15	CNVR_26	Chr15_CNVR_26	80169162	80172148	2987	0.806	3.79E-109	1.748	1 3/4	Holstein
Chr15	CNVR_27	Chr15_CNVR_27	26342582	26348060	5479	-0.868	8.51E-201	0.548	 5/9	Black Angus
Chr15	CNVR_28	Chr15_CNVR_28	29874398	29877884	3487	-1.445	1.95E-279	0.367	 3/8	Black Angus
Chr15	CNVR_29	Chr15_CNVR_29	49615866	49618604	2739	-1.877	1.48E-303	0.272	 1/4	Black Angus
Chr15	CNVR_30	Chr15_CNVR_30	75773814	75776302	2489	-3.876	0	0.068	0	Black Angus
Chr16	CNVR_1	Chr16_CNVR_1	6374200	6378309	4110	0.898	1.05E-160	1.863	1 6/7	Holstein
Chr16	CNVR_2	Chr16_CNVR_2	20059952	20062691	2740	1.761	5.46E-300	3.389	3 2/5	Holstein
Chr16	CNVR_3	Chr16_CNVR_3	33144274	33147013	2740	1.135	1.41E-159	2.197	2 1/5	Holstein
Chr16	CNVR_4	Chr16_CNVR_4	51746956	51750517	3562	0.815	1.12E-117	1.759	1 3/4	Holstein
Chr16	CNVR_5	Chr16_CNVR_5	51897382	51911629	14248	0.893	0	1.857	1 6/7	Holstein
Chr16	CNVR_6	Chr16_CNVR_6	8677992	8681279	3288	-1.617	1.75E-279	0.326	 1/3	Black Angus
Chr17	CNVR_1	Chr17_CNVR_1	4953556	4958145	4590	1.056	3.10E-238	2.079	2	Holstein
Chr17	CNVR_2	Chr17_CNVR_2	38159776	38162475	2700	1.008	1.75E-130	2.011	2	Holstein
Chr17	CNVR_3	Chr17_CNVR_3	38166256	38169225	2970	1.001	1.11E-141	2.001	2	Holstein
Chr17	CNVR_4	Chr17_CNVR_4	38173006	38176515	3510	1.121	2.09E-201	2.175	2 1/6	Holstein
Chr17	CNVR_5	Chr17_CNVR_5	41762116	41764815	2700	0.933	1.60E-114	1.909	2	Holstein
Chr17	CNVR_6	Chr17_CNVR_6	3276586	3283065	6480	-2.640	0	0.160	 1/6	Black Angus
Chr17	CNVR_7	Chr17_CNVR_7	23378896	23381595	2700	-1.161	1.02E-147	0.447	 4/9	Black Angus
Chr17	CNVR_8	Chr17_CNVR_8	65438956	65441655	2700	-0.836	4.43E-87	0.560	 5/9	Black Angus
Chr17	CNVR_9	Chr17_CNVR_9	65538856	65541825	2970	-0.764	4.95E-82	0.589	 3/5	Black Angus
Chr17	CNVR_10	Chr17_CNVR_10	73054036	73056735	2700	-1.411	6.09E-196	0.376	 3/8	Black Angus
Chr17	CNVR_11	Chr17_CNVR_11	74237986	74240685	2700	-0.811	7.21E-83	0.570	 4/7	Black Angus
Chr18	CNVR_1	Chr18_CNVR_1	14512304	14514444	2141	0.732	5.10E-79	1.661	1 2/3	Holstein
Chr18	CNVR_2	Chr18_CNVR_2	15194108	15196248	2141	0.781	8.37E-89	1.718	1 5/7	Holstein
Chr18	CNVR_3	Chr18_CNVR_3	15201384	15203738	2355	0.796	4.88E-101	1.737	1 3/4	Holstein
Chr18	CNVR_4	Chr18_CNVR_4	27628150	27631360	3211	1.414	0	2.665	2 2/3	Holstein
Chr18	CNVR_5	Chr18_CNVR_5	27632430	27634784	2355	1.250	5.86E-218	2.378	2 3/8	Holstein
Chr18	CNVR_6	Chr18_CNVR_6	27637566	27643558	5993	1.252	0	2.381	2 3/8	Holstein
Chr18	CNVR_7	Chr18_CNVR_7	27646554	27649122	2569	1.154	6.27E-209	2.225	2 2/9	Holstein
Chr18	CNVR_8	Chr18_CNVR_8	27649336	27653830	4495	1.233	0	2.350	2 1/3	Holstein
Chr18	CNVR_9	Chr18_CNVR_9	27654686	27664316	9631	1.172	0	2.253	2 1/4	Holstein
Chr18	CNVR_10	Chr18_CNVR_10	27673946	27680152	6207	1.190	0	2.282	2 2/7	Holstein
Chr18	CNVR_11	Chr18_CNVR_11	27684218	27695560	11343	1.148	0	2.216	2 2/9	Holstein
Chr18	CNVR_12	Chr18_CNVR_12	27700054	27704976	4923	1.179	0	2.264	2 1/4	Holstein
Chr18	CNVR_13	Chr18_CNVR_13	27707330	27709898	2569	0.922	9.67E-143	1.894	1 8/9	Holstein
Chr18	CNVR_14	Chr18_CNVR_14	27710326	27715034	4709	1.070	0	2.100	2	Holstein
Chr18	CNVR_15	Chr18_CNVR_15	27715248	27719742	4495	1.201	0	2.300	2 2/7	Holstein
Chr18	CNVR_16	Chr18_CNVR_16	27722524	27724664	2141	1.086	4.95E-158	2.123	2 1/8	Holstein
Chr18	CNVR_17	Chr18_CNVR_17	27727232	27731726	4495	1.287	0	2.440	2 4/9	Holstein
Chr18	CNVR_18	Chr18_CNVR_18	27735364	27746492	11129	1.270	0	2.412	2 2/5	Holstein
Chr18	CNVR_19	Chr18_CNVR_19	27747348	27755052	7705	1.156	0	2.229	2 2/9	Holstein
Chr18	CNVR_20	Chr18_CNVR_20	27756978	27775382	18405	1.217	0	2.325	2 1/3	Holstein
Chr18	CNVR_21	Chr18_CNVR_21	27777308	27785440	8133	1.434	0	2.702	2 5/7	Holstein
Chr18	CNVR_22	Chr18_CNVR_22	27786296	27795712	9417	1.293	0	2.450	2 4/9	Holstein
Chr18	CNVR_23	Chr18_CNVR_23	27796354	27801490	5137	1.338	0	2.528	2 1/2	Holstein
Chr18	CNVR_24	Chr18_CNVR_24	27803630	27805770	2141	0.982	4.54E-133	1.975	2	Holstein
Chr18	CNVR_25	Chr18_CNVR_25	27806198	27810050	3853	1.320	0	2.496	2 1/2	Holstein
Chr18	CNVR_26	Chr18_CNVR_26	27810478	27813902	3425	1.103	4.09E-258	2.148	2 1/7	Holstein
Chr18	CNVR_27	Chr18_CNVR_27	27817754	27824816	7063	1.376	0	2.595	2 3/5	Holstein
Chr18	CNVR_28	Chr18_CNVR_28	27825458	27827598	2141	1.027	9.32E-144	2.038	2	Holstein
Chr18	CNVR_29	Chr18_CNVR_29	27828882	27832520	3639	1.302	0	2.465	2 1/2	Holstein
Chr18	CNVR_30	Chr18_CNVR_30	27833804	27844932	11129	1.295	0	2.453	2 4/9	Holstein
Chr18	CNVR_31	Chr18_CNVR_31	27847500	27850710	3211	1.425	0	2.685	2 2/3	Holstein
Chr18	CNVR_32	Chr18_CNVR_32	27851566	27855846	4281	1.278	0	2.425	2 3/7	Holstein
Chr18	CNVR_33	Chr18_CNVR_33	27856274	27861838	5565	1.299	0	2.461	2 1/2	Holstein
Chr18	CNVR_34	Chr18_CNVR_34	27864406	27871682	7277	1.322	0	2.500	2 1/2	Holstein
Chr18	CNVR_35	Chr18_CNVR_35	27871896	27876604	4709	1.317	0	2.491	2 1/2	Holstein
Chr18	CNVR_36	Chr18_CNVR_36	27877460	27883666	6207	1.329	0	2.513	2 1/2	Holstein
Chr18	CNVR_37	Chr18_CNVR_37	27888374	27895436	7063	1.267	0	2.407	2 2/5	Holstein
Chr18	CNVR_38	Chr18_CNVR_38	27897362	27900572	3211	1.187	5.49E-273	2.277	2 2/7	Holstein
Chr18	CNVR_39	Chr18_CNVR_39	27902284	27910202	7919	1.346	0	2.542	2 1/2	Holstein
Chr18	CNVR_40	Chr18_CNVR_40	27911272	27923256	11985	1.315	0	2.488	2 1/2	Holstein
Chr18	CNVR_41	Chr18_CNVR_41	27924326	27926894	2569	1.442	1.94E-295	2.718	2 5/7	Holstein
Chr18	CNVR_42	Chr18_CNVR_42	27929676	27935454	5779	1.243	0	2.366	2 3/8	Holstein
Chr18	CNVR_43	Chr18_CNVR_43	27938664	27941232	2569	1.247	8.56E-237	2.374	2 3/8	Holstein
Chr18	CNVR_44	Chr18_CNVR_44	27941446	27945940	4495	1.182	0	2.269	2 1/4	Holstein
Chr18	CNVR_45	Chr18_CNVR_45	27951076	27953858	2783	1.258	9.25E-260	2.391	2 2/5	Holstein
Chr18	CNVR_46	Chr18_CNVR_46	27957068	27959422	2355	1.074	3.25E-170	2.105	2 1/9	Holstein
Chr18	CNVR_47	Chr18_CNVR_47	27963060	27966484	3425	1.143	7.02E-274	2.209	2 1/5	Holstein
Chr18	CNVR_48	Chr18_CNVR_48	27967768	27975686	7919	1.356	0	2.559	2 5/9	Holstein
Chr18	CNVR_49	Chr18_CNVR_49	27979966	27984032	4067	1.209	0	2.312	2 1/3	Holstein
Chr18	CNVR_50	Chr18_CNVR_50	27984460	27988740	4281	1.231	0	2.347	2 1/3	Holstein
Chr18	CNVR_51	Chr18_CNVR_51	27989810	27994090	4281	1.203	0	2.302	2 1/3	Holstein
Chr18	CNVR_52	Chr18_CNVR_52	27994304	27997942	3639	1.382	0	2.607	2 3/5	Holstein
Chr18	CNVR_53	Chr18_CNVR_53	27999868	28002436	2569	1.233	2.03E-232	2.350	2 1/3	Holstein
Chr18	CNVR_54	Chr18_CNVR_54	28002650	28005646	2997	1.243	2.33E-274	2.367	2 3/8	Holstein
Chr18	CNVR_55	Chr18_CNVR_55	28005860	28010140	4281	1.121	0	2.176	2 1/6	Holstein
Chr18	CNVR_56	Chr18_CNVR_56	28015918	28022338	6421	1.049	0	2.069	2	Holstein
Chr18	CNVR_57	Chr18_CNVR_57	28024478	28036890	12413	1.105	0	2.152	2 1/7	Holstein
Chr18	CNVR_58	Chr18_CNVR_58	28042240	28046092	3853	1.164	0	2.241	2 1/4	Holstein
Chr18	CNVR_59	Chr18_CNVR_59	28050158	28053582	3425	1.238	0	2.359	2 1/3	Holstein
Chr18	CNVR_60	Chr18_CNVR_60	28057648	28060216	2569	1.035	2.26E-174	2.049	2	Holstein
Chr18	CNVR_61	Chr18_CNVR_61	28064282	28066850	2569	1.214	5.16E-227	2.321	2 1/3	Holstein
Chr18	CNVR_62	Chr18_CNVR_62	28067064	28069632	2569	0.971	1.79E-156	1.961	2	Holstein
Chr18	CNVR_63	Chr18_CNVR_63	29991352	29993492	2141	0.763	3.01E-85	1.697	1 2/3	Holstein
Chr18	CNVR_64	Chr18_CNVR_64	30221402	30224184	2783	1.013	6.97E-182	2.018	2	Holstein
Chr18	CNVR_65	Chr18_CNVR_65	30355794	30358576	2783	0.927	4.98E-156	1.901	2	Holstein
Chr18	CNVR_66	Chr18_CNVR_66	30764320	30766460	2141	0.824	6.20E-98	1.771	1 7/9	Holstein
Chr18	CNVR_67	Chr18_CNVR_67	30831302	30833442	2141	0.770	1.55E-86	1.705	1 5/7	Holstein
Chr18	CNVR_68	Chr18_CNVR_68	31173702	31176270	2569	0.804	7.10E-112	1.745	1 3/4	Holstein
Chr18	CNVR_69	Chr18_CNVR_69	37656404	37658972	2569	0.738	1.02E-95	1.667	1 2/3	Holstein
Chr18	CNVR_70	Chr18_CNVR_70	38868928	38871282	2355	0.728	7.17E-86	1.656	1 2/3	Holstein
Chr18	CNVR_71	Chr18_CNVR_71	57919208	57921348	2141	1.247	1.12E-197	2.374	2 3/8	Holstein
Chr18	CNVR_72	Chr18_CNVR_72	59460436	59464074	3639	0.810	6.82E-160	1.753	1 3/4	Holstein
Chr18	CNVR_73	Chr18_CNVR_73	59561016	59563156	2141	0.921	3.35E-119	1.894	1 8/9	Holstein
Chr18	CNVR_74	Chr18_CNVR_74	59563584	59568292	4709	0.882	2.01E-240	1.843	1 5/6	Holstein
Chr18	CNVR_75	Chr18_CNVR_75	61577752	61580106	2355	0.951	1.64E-138	1.934	2	Holstein
Chr18	CNVR_76	Chr18_CNVR_76	61627828	61629968	2141	0.944	2.12E-124	1.924	2	Holstein
Chr18	CNVR_77	Chr18_CNVR_77	61632964	61635104	2141	1.187	9.50E-183	2.277	2 2/7	Holstein
Chr18	CNVR_78	Chr18_CNVR_78	61635532	61637886	2355	1.316	4.47E-236	2.489	2 1/2	Holstein
Chr18	CNVR_79	Chr18_CNVR_79	61648800	61654150	5351	1.301	0	2.464	2 1/2	Holstein
Chr18	CNVR_80	Chr18_CNVR_80	61662496	61666562	4067	1.050	7.47E-282	2.071	2	Holstein
Chr18	CNVR_81	Chr18_CNVR_81	61682398	61684538	2141	0.966	2.36E-129	1.953	2	Holstein
Chr18	CNVR_82	Chr18_CNVR_82	61693954	61698020	4067	1.113	0	2.163	2 1/6	Holstein
Chr18	CNVR_83	Chr18_CNVR_83	61811868	61814650	2783	1.526	0	2.879	2 7/8	Holstein
Chr18	CNVR_84	Chr18_CNVR_84	61825136	61828988	3853	1.881	0	3.682	3 2/3	Holstein
Chr18	CNVR_85	Chr18_CNVR_85	61829844	61833054	3211	1.782	0	3.438	3 4/9	Holstein
Chr18	CNVR_86	Chr18_CNVR_86	61833268	61835408	2141	1.717	0	3.286	3 2/7	Holstein
Chr18	CNVR_87	Chr18_CNVR_87	61836692	61840330	3639	1.434	0	2.702	2 5/7	Holstein
Chr18	CNVR_88	Chr18_CNVR_88	61844824	61849746	4923	1.913	0	3.766	3 3/4	Holstein
Chr18	CNVR_89	Chr18_CNVR_89	61861516	61864298	2783	0.907	4.04E-150	1.875	1 7/8	Holstein
Chr18	CNVR_90	Chr18_CNVR_90	61867936	61870932	2997	1.060	1.58E-211	2.085	2	Holstein
Chr18	CNVR_91	Chr18_CNVR_91	63991458	63994668	3211	1.474	0	2.778	2 7/9	Holstein
Chr18	CNVR_92	Chr18_CNVR_92	51150174	51155096	4923	-1.203	0	0.434	 3/7	Black Angus
Chr18	CNVR_93	Chr18_CNVR_93	57129976	57136396	6421	-1.122	0	0.459	 1/2	Black Angus
Chr18	CNVR_94	Chr18_CNVR_94	57150948	57155870	4923	-1.114	0	0.462	 1/2	Black Angus
Chr18	CNVR_95	Chr18_CNVR_95	57161862	57164430	2569	-0.995	7.45E-137	0.502	 1/2	Black Angus
Chr18	CNVR_96	Chr18_CNVR_96	57164858	57170636	5779	-0.998	1.20E-306	0.501	 1/2	Black Angus
Chr18	CNVR_97	Chr18_CNVR_97	57174702	57185188	10487	-1.062	0	0.479	 1/2	Black Angus
Chr18	CNVR_98	Chr18_CNVR_98	57185402	57188184	2783	-0.955	9.92E-139	0.516	 1/2	Black Angus
Chr18	CNVR_99	Chr18_CNVR_99	57188398	57190966	2569	-0.979	2.10E-133	0.507	 1/2	Black Angus
Chr18	CNVR_100	Chr18_CNVR_100	57191608	57209584	17977	-1.075	0	0.475	 1/2	Black Angus
Chr18	CNVR_101	Chr18_CNVR_101	57210868	57213864	2997	-0.948	1.73E-147	0.518	 1/2	Black Angus
Chr18	CNVR_102	Chr18_CNVR_102	57214078	57216860	2783	-1.004	2.51E-150	0.498	 1/2	Black Angus
Chr18	CNVR_103	Chr18_CNVR_103	57219214	57226276	7063	-0.956	0	0.516	 1/2	Black Angus
Chr18	CNVR_104	Chr18_CNVR_104	57226918	57230770	3853	-1.013	4.97E-210	0.496	 1/2	Black Angus
Chr18	CNVR_105	Chr18_CNVR_105	57235692	57238902	3211	-0.950	1.62E-158	0.517	 1/2	Black Angus
Chr18	CNVR_106	Chr18_CNVR_106	57239972	57242112	2141	-1.397	1.06E-188	0.380	 3/8	Black Angus
Chr18	CNVR_107	Chr18_CNVR_107	57242754	57249388	6635	-1.124	0	0.459	 1/2	Black Angus
Chr18	CNVR_108	Chr18_CNVR_108	57250030	57258804	8775	-1.061	0	0.479	 1/2	Black Angus
Chr18	CNVR_109	Chr18_CNVR_109	57259018	57262656	3639	-0.941	1.15E-176	0.521	 1/2	Black Angus
Chr18	CNVR_110	Chr18_CNVR_110	58219664	58222446	2783	-1.549	1.80E-280	0.342	 1/3	Black Angus
Chr18	CNVR_111	Chr18_CNVR_111	58223730	58227154	3425	-1.518	0	0.349	 1/3	Black Angus
Chr18	CNVR_112	Chr18_CNVR_112	63252302	63260006	7705	-0.947	0	0.519	 1/2	Black Angus
Chr18	CNVR_113	Chr18_CNVR_113	63267924	63274130	6207	-1.185	0	0.440	 4/9	Black Angus
Chr18	CNVR_114	Chr18_CNVR_114	63297242	63301522	4281	-0.945	8.78E-209	0.519	 1/2	Black Angus
Chr18	CNVR_115	Chr18_CNVR_115	63307086	63310082	2997	-0.909	1.01E-137	0.533	 1/2	Black Angus
Chr18	CNVR_116	Chr18_CNVR_116	63320568	63327416	6849	-1.195	0	0.437	 3/7	Black Angus
Chr18	CNVR_117	Chr18_CNVR_117	63331268	63338544	7277	-1.091	0	0.469	 1/2	Black Angus
Chr18	CNVR_118	Chr18_CNVR_118	63347318	63355236	7919	-1.238	0	0.424	 3/7	Black Angus
Chr18	CNVR_119	Chr18_CNVR_119	63638572	63640712	2141	-1.016	3.26E-118	0.494	 1/2	Black Angus
Chr18	CNVR_120	Chr18_CNVR_120	63640926	63644350	3425	-1.228	1.08E-250	0.427	 3/7	Black Angus
Chr19	CNVR_1	Chr19_CNVR_1	1492632	1495120	2489	1.045	1.72E-144	2.063	2	Holstein
Chr19	CNVR_2	Chr19_CNVR_2	13647566	13650056	2491	1.734	4.83E-308	3.327	3 1/3	Holstein
Chr19	CNVR_3	Chr19_CNVR_3	13748910	13755632	6723	1.856	0	3.619	3 5/8	Holstein
Chr19	CNVR_4	Chr19_CNVR_4	14888334	14891320	2987	1.729	0	3.316	3 1/3	Holstein
Chr19	CNVR_5	Chr19_CNVR_5	20743568	20746058	2491	0.827	1.59E-96	1.774	1 7/9	Holstein
Chr19	CNVR_6	Chr19_CNVR_6	58595054	58600532	5479	2.515	0	5.715	5 5/7	Holstein
Chr20	CNVR_1	Chr20_CNVR_1	28762099	28764859	2761	1.309	7.85E-195	2.477	2 1/2	Holstein
Chr20	CNVR_2	Chr20_CNVR_2	31619527	31622839	3313	1.239	7.30E-215	2.361	2 1/3	Holstein
Chr20	CNVR_3	Chr20_CNVR_3	43526995	43530859	3865	1.918	0	3.780	3 7/9	Holstein
Chr20	CNVR_4	Chr20_CNVR_4	39940375	39944239	3865	-0.837	3.19E-121	0.560	 5/9	Black Angus
Chr20	CNVR_5	Chr20_CNVR_5	46396567	46400707	4141	-1.201	3.21E-232	0.435	 3/7	Black Angus
Chr20	CNVR_6	Chr20_CNVR_6	46561063	46564375	3313	-2.190	0	0.219	 2/9	Black Angus
Chr20	CNVR_7	Chr20_CNVR_7	59282179	59285491	3313	-1.061	1.14E-153	0.479	 1/2	Black Angus
Chr20	CNVR_8	Chr20_CNVR_8	75312535	75315295	2761	-0.901	1.46E-98	0.536	 1/2	Black Angus
Chr21	CNVR_1	Chr21_CNVR_1	2383864	2387308	3445	1.082	2.67E-207	2.118	2 1/9	Holstein
Chr21	CNVR_2	Chr21_CNVR_2	19334248	19336708	2461	0.876	6.65E-104	1.835	1 5/6	Holstein
Chr21	CNVR_3	Chr21_CNVR_3	34896700	34899652	2953	0.810	2.81E-108	1.753	1 3/4	Holstein
Chr21	CNVR_4	Chr21_CNVR_4	40645228	40648918	3691	1.387	0	2.616	2 5/8	Holstein
Chr21	CNVR_5	Chr21_CNVR_5	50206756	50209216	2461	0.920	4.09E-113	1.892	1 8/9	Holstein
Chr21	CNVR_6	Chr21_CNVR_6	4645096	4647556	2461	-0.855	4.11E-90	0.553	 5/9	Black Angus
Chr21	CNVR_7	Chr21_CNVR_7	51729988	51733432	3445	-2.644	0	0.160	 1/6	Black Angus
Chr21	CNVR_8	Chr21_CNVR_8	52035028	52039948	4921	-0.939	2.49E-208	0.521	 1/2	Black Angus
Chr21	CNVR_9	Chr21_CNVR_9	52059136	52062088	2953	-0.813	6.71E-99	0.569	 4/7	Black Angus
Chr21	CNVR_10	Chr21_CNVR_10	52085458	52088164	2707	-0.975	9.86E-123	0.509	 1/2	Black Angus
Chr21	CNVR_11	Chr21_CNVR_11	54966364	54971776	5413	-2.486	0	0.178	 1/6	Black Angus
Chr21	CNVR_12	Chr21_CNVR_12	54972022	54975958	3937	-2.033	0	0.244	 1/4	Black Angus
Chr21	CNVR_13	Chr21_CNVR_13	59045290	59048734	3445	-2.199	0	0.218	 2/9	Black Angus
Chr22	CNVR_1	Chr22_CNVR_1	22929607	22934899	5293	1.692	0	3.231	3 1/4	Holstein
Chr22	CNVR_2	Chr22_CNVR_2	33911263	33914035	2773	0.902	1.55E-119	1.869	1 7/8	Holstein
Chr22	CNVR_3	Chr22_CNVR_3	52597063	52599583	2521	1.057	2.56E-142	2.080	2	Holstein
Chr22	CNVR_4	Chr22_CNVR_4	7647319	7656139	8821	-2.302	0	0.203	 1/5	Black Angus
Chr23	CNVR_1	Chr23_CNVR_1	26217376	26220125	2750	1.451	7.14E-261	2.735	2 3/4	Holstein
Chr23	CNVR_2	Chr23_CNVR_2	26224876	26229375	4500	1.383	0	2.609	2 3/5	Holstein
Chr23	CNVR_3	Chr23_CNVR_3	26507626	26510625	3000	0.848	5.02E-119	1.801	1 4/5	Holstein
Chr23	CNVR_4	Chr23_CNVR_4	28635126	28638375	3250	0.839	2.61E-126	1.789	1 4/5	Holstein
Chr23	CNVR_5	Chr23_CNVR_5	28973376	28975875	2500	1.537	2.13E-257	2.903	3	Holstein
Chr23	CNVR_6	Chr23_CNVR_6	28976626	28988625	12000	1.292	0	2.448	2 4/9	Holstein
Chr23	CNVR_7	Chr23_CNVR_7	28991626	28995125	3500	1.791	0	3.461	3 1/2	Holstein
Chr23	CNVR_8	Chr23_CNVR_8	28996126	29001875	5750	1.500	0	2.828	2 5/6	Holstein
Chr23	CNVR_9	Chr23_CNVR_9	29422876	29426125	3250	1.053	1.20E-186	2.075	2	Holstein
Chr23	CNVR_10	Chr23_CNVR_10	29435126	29439875	4750	1.117	1.36E-299	2.168	2 1/6	Holstein
Chr23	CNVR_11	Chr23_CNVR_11	11898126	11901125	3000	-0.947	1.52E-127	0.519	 1/2	Black Angus
Chr23	CNVR_12	Chr23_CNVR_12	50080626	50083125	2500	-0.737	3.49E-70	0.600	 3/5	Black Angus
Chr24	CNVR_1	Chr24_CNVR_1	28300808	28303502	2695	1.009	3.69E-143	2.012	2	Holstein
Chr24	CNVR_2	Chr24_CNVR_2	64411114	64415032	3919	0.900	1.12E-170	1.866	1 6/7	Holstein
Chr24	CNVR_3	Chr24_CNVR_3	64509848	64512788	2941	0.863	2.01E-119	1.819	1 5/6	Holstein
Chr24	CNVR_4	Chr24_CNVR_4	64529204	64532632	3429	0.876	1.02E-142	1.835	1 5/6	Holstein
Chr24	CNVR_5	Chr24_CNVR_5	64536798	64540472	3675	0.848	2.62E-144	1.800	1 4/5	Holstein
Chr24	CNVR_6	Chr24_CNVR_6	64681348	64684532	3185	0.991	8.42E-164	1.987	2	Holstein
Chr24	CNVR_7	Chr24_CNVR_7	64689924	64692372	2449	0.885	2.58E-104	1.847	1 6/7	Holstein
Chr24	CNVR_8	Chr24_CNVR_8	4335154	4340542	5389	-0.887	3.99E-209	0.541	 1/2	Black Angus
Chr24	CNVR_9	Chr24_CNVR_9	27775038	27777978	2941	-1.622	5.58E-282	0.325	 1/3	Black Angus
Chr24	CNVR_10	Chr24_CNVR_10	64575018	64578692	3675	-1.937	0	0.261	 1/4	Black Angus
Chr26	CNVR_1	Chr26_CNVR_1	274253	276093	1841	0.742	2.04E-81	1.673	1 2/3	Holstein
Chr26	CNVR_2	Chr26_CNVR_2	1029021	1031045	2025	0.826	1.54E-108	1.773	1 7/9	Holstein
Chr26	CNVR_3	Chr26_CNVR_3	2885397	2887789	2393	0.817	2.34E-125	1.762	1 3/4	Holstein
Chr26	CNVR_4	Chr26_CNVR_4	3162869	3165077	2209	1.021	1.59E-171	2.029	2	Holstein
Chr26	CNVR_5	Chr26_CNVR_5	3188813	3190653	1841	0.938	1.03E-123	1.916	2	Holstein
Chr26	CNVR_6	Chr26_CNVR_6	3236837	3238861	2025	0.842	2.29E-112	1.793	1 4/5	Holstein
Chr26	CNVR_7	Chr26_CNVR_7	3664085	3666109	2025	0.991	2.00E-149	1.987	2	Holstein
Chr26	CNVR_8	Chr26_CNVR_8	4093541	4095381	1841	0.945	1.76E-125	1.926	2	Holstein
Chr26	CNVR_9	Chr26_CNVR_9	4590157	4592733	2577	0.821	5.49E-136	1.766	1 3/4	Holstein
Chr26	CNVR_10	Chr26_CNVR_10	5315669	5317509	1841	0.821	1.02E-97	1.766	1 3/4	Holstein
Chr26	CNVR_11	Chr26_CNVR_11	5386509	5389269	2761	1.097	2.23E-241	2.139	2 1/7	Holstein
Chr26	CNVR_12	Chr26_CNVR_12	5489917	5491757	1841	1.029	3.87E-145	2.040	2	Holstein
Chr26	CNVR_13	Chr26_CNVR_13	6099693	6101533	1841	0.870	2.04E-108	1.828	1 5/6	Holstein
Chr26	CNVR_14	Chr26_CNVR_14	6213957	6216533	2577	1.412	0	2.661	2 2/3	Holstein
Chr26	CNVR_15	Chr26_CNVR_15	7174069	7176645	2577	0.858	2.04E-147	1.813	1 4/5	Holstein
Chr26	CNVR_16	Chr26_CNVR_16	7326789	7328629	1841	0.935	3.62E-123	1.912	2	Holstein
Chr26	CNVR_17	Chr26_CNVR_17	7405909	7408117	2209	0.756	1.04E-100	1.689	1 2/3	Holstein
Chr26	CNVR_18	Chr26_CNVR_18	9970133	9972341	2209	1.014	1.65E-169	2.020	2	Holstein
Chr26	CNVR_19	Chr26_CNVR_19	16365973	16367813	1841	0.903	1.00E-115	1.870	1 7/8	Holstein
Chr26	CNVR_20	Chr26_CNVR_20	25739485	25741509	2025	0.947	2.51E-138	1.928	2	Holstein
Chr26	CNVR_21	Chr26_CNVR_21	26754981	26757189	2209	0.960	2.72E-154	1.946	2	Holstein
Chr26	CNVR_22	Chr26_CNVR_22	27223629	27225837	2209	0.892	1.65E-135	1.855	1 6/7	Holstein
Chr26	CNVR_23	Chr26_CNVR_23	28594061	28596269	2209	0.947	1.58E-150	1.927	2	Holstein
Chr26	CNVR_24	Chr26_CNVR_24	28651101	28652941	1841	0.791	1.66E-91	1.731	1 3/4	Holstein
Chr26	CNVR_25	Chr26_CNVR_25	29790061	29792085	2025	0.716	9.63E-84	1.643	1 2/3	Holstein
Chr26	CNVR_26	Chr26_CNVR_26	31131053	31132893	1841	0.845	4.90E-103	1.797	1 4/5	Holstein
Chr26	CNVR_27	Chr26_CNVR_27	31847549	31849389	1841	0.835	9.20E-101	1.784	1 7/9	Holstein
Chr26	CNVR_28	Chr26_CNVR_28	36106413	36108989	2577	0.938	1.41E-172	1.916	2	Holstein
Chr26	CNVR_29	Chr26_CNVR_29	36402837	36405229	2393	0.914	2.94E-153	1.885	1 8/9	Holstein
Chr26	CNVR_30	Chr26_CNVR_30	36556109	36558133	2025	0.882	6.82E-122	1.842	1 5/6	Holstein
Chr26	CNVR_31	Chr26_CNVR_31	37357061	37359085	2025	0.737	2.39E-88	1.667	1 2/3	Holstein
Chr26	CNVR_32	Chr26_CNVR_32	191085	192925	1841	-0.729	2.15E-68	0.603	 3/5	Black Angus
Chr26	CNVR_33	Chr26_CNVR_33	48163933	48165957	2025	-0.897	3.03E-106	0.537	 1/2	Black Angus
Chr27	CNVR_1	Chr27_CNVR_1	6259499	6261729	2231	1.292	1.43E-192	2.448	2 4/9	Holstein
Chr27	CNVR_2	Chr27_CNVR_2	6277117	6279569	2453	0.877	2.11E-112	1.837	1 5/6	Holstein
Chr27	CNVR_3	Chr27_CNVR_3	7019483	7022381	2899	0.962	3.70E-155	1.947	2	Holstein
Chr27	CNVR_4	Chr27_CNVR_4	7026619	7029295	2677	1.149	3.35E-192	2.217	2 2/9	Holstein
Chr27	CNVR_5	Chr27_CNVR_5	11538355	11541699	3345	0.852	4.30E-145	1.805	1 4/5	Holstein
Chr27	CNVR_6	Chr27_CNVR_6	11545715	11550397	4683	0.933	6.65E-237	1.910	2	Holstein
Chr27	CNVR_7	Chr27_CNVR_7	11579611	11584739	5129	0.849	1.05E-219	1.801	1 4/5	Holstein
Chr27	CNVR_8	Chr27_CNVR_8	11585409	11591205	5797	0.872	3.00E-260	1.830	1 5/6	Holstein
Chr27	CNVR_9	Chr27_CNVR_9	11591429	11611499	20071	0.907	0	1.876	1 7/8	Holstein
Chr27	CNVR_10	Chr27_CNVR_10	11611945	11617519	5575	0.931	1.56E-280	1.907	2	Holstein
Chr27	CNVR_11	Chr27_CNVR_11	11617743	11624879	7137	0.971	0	1.960	2	Holstein
Chr27	CNVR_12	Chr27_CNVR_12	42789129	42791359	2231	1.826	0	3.546	3 5/9	Holstein
Chr27	CNVR_13	Chr27_CNVR_13	39110521	39114089	3569	-1.296	3.95E-277	0.407	 2/5	Black Angus
Chr27	CNVR_14	Chr27_CNVR_14	43444973	43447425	2453	-2.500	0	0.177	 1/6	Black Angus
Chr28	CNVR_1	Chr28_CNVR_1	21766083	21768929	2847	1.188	2.68E-221	2.278	2 2/7	Holstein
Chr28	CNVR_2	Chr28_CNVR_2	43203993	43209905	5913	1.903	0	3.741	3 3/4	Holstein
Chr28	CNVR_3	Chr28_CNVR_3	43837779	43840187	2409	2.125	0	4.362	4 1/3	Holstein
Chr28	CNVR_4	Chr28_CNVR_4	11003109	11008583	5475	-2.225	0	0.214	 1/5	Black Angus
Chr28	CNVR_5	Chr28_CNVR_5	45721397	45725339	3943	-0.845	4.94E-158	0.557	 5/9	Black Angus
